# Supplementary material for: Targeted interplay between bacterial pathogens and host autophagy
Source: Autophagy. 2019 Mar 25;15(9):1620–33. doi: 10.1080/15548627.2019.1590519 (PMC6693458; doi:10.1080/15548627.2019.1590519)
Supplement: Supplemental Material [file kaup-15-09-1590519-s001.zip]

Archive with 12 entries (11 files):
- Supplementary information/
- Supplementary information/2017AUTO0330R7-s01.docx
- Supplementary information/2017AUTO0330R7-s02.jpg
- Supplementary information/2017AUTO0330R7-s03.jpg
- Supplementary information/2017AUTO0330R7-s04.jpg
- Supplementary information/2017AUTO0330R7-s05.xlsx
- Supplementary information/2017AUTO0330R7-s06.xlsx
- Supplementary information/2017AUTO0330R7-s07.xlsx
- Supplementary information/2017AUTO0330R7-s08.xlsx
- Supplementary information/2017AUTO0330R7-s09.xlsx
- Supplementary information/2017AUTO0330R7-s10.xlsx
- Supplementary information/2017AUTO0330R7-s11.xlsx
