# Supplementary material for: Targeted interplay between bacterial pathogens and host autophagy
Source: Autophagy. 2019 Mar 25;15(9):1620–33. doi: 10.1080/15548627.2019.1590519 (PMC6693458; doi:10.1080/15548627.2019.1590519)
Supplement: Supplemental Material [file kaup-15-09-1590519-s001.zip › Supplementary information/2017AUTO0330R7-s05.xlsx]

## Sheet: Supplementary table 1
Organism	Organism NCBI ID
Acinetobacter baumannii (strain ATCC 17978 / CIP 53.77 / LMG 1025 / NCDC KC755 / 5377)	400667
Anaplasma phagocytophilum (strain HZ)	212042
Bacillus anthracis	1392
Brucella abortus bv. 5 str. B3196	520453
Brucella melitensis biotype 1 (strain 16M / ATCC 23456 / NCTC 10094)	224914
Burkholderia cenocepacia (strain ATCC BAA-245 / DSM 16553 / LMG 16656 / NCTC 13227 / J2315 / CF5610) (Burkholderia cepacia (strain J2315))	216591
Burkholderia cenocepacia BC7	985077
Burkholderia pseudomallei (strain 1106a)	357348
Burkholderia pseudomallei (strain K96243)	272560
Campylobacter concisus (strain 13826)	360104
Campylobacter concisus ATCC 51562	1242969
Campylobacter concisus UNSWCD	929793
Campylobacter concisus UNSWCS	1242968
Candidatus Sodalis pierantonius str. SOPE	2342
Chlamydia trachomatis serovar L2 (strain 434/Bu / ATCC VR-902B)	471472
Citrobacter rodentium (strain ICC168) (Citrobacter freundii biotype 4280)	637910
Coxiella burnetii (strain RSA 493 / Nine Mile phase I)	227377
Escherichia coli (strain K12)	83333
Escherichia coli (strain UTI89 / UPEC)	364106
Escherichia coli O6:H1 (strain CFT073 / ATCC 700928 / UPEC)	199310
Francisella tularensis subsp. holarctica	119857
Francisella tularensis subsp. tularensis (strain SCHU S4 / Schu 4)	177416
Helicobacter pylori (strain P12)	570508
Legionella pneumophila subsp. pneumophila ATCC 43290	933093
Listeria monocytogenes serotype 1/2a (strain 10403S)	393133
Listeria monocytogenes serovar 1/2a (strain ATCC BAA-679 / EGD-e)	169963
Lysinibacillus sphaericus OT4b.31	1285586
Mycobacterium bovis (strain BCG / Pasteur 1173P2)	410289
Mycobacterium bovis BCG	33892
Mycobacterium marinum (strain ATCC BAA-535 / M)	216594
Mycobacterium tuberculosis (strain ATCC 25177 / H37Ra)	419947
Mycobacterium tuberculosis (strain ATCC 25618 / H37Rv)	83332
Mycobacterium tuberculosis (strain ATCC 35801 / TMC 107 / Erdman)	652616
Mycoplasma pulmonis (strain UAB CTIP)	272635
Orientia tsutsugamushi (strain Boryong) (Rickettsia tsutsugamushi)	357244
Porphyromonas gingivalis (strain ATCC 33277 / DSM 20709 / CIP 103683 / JCM 12257 / NCTC 11834 / 2561)	431947
Porphyromonas gingivalis (strain ATCC BAA-308 / W83)	242619
Pseudomonas aeruginosa (strain ATCC 15692 / PAO1 / 1C / PRS 101 / LMG 12228)	208964
Pseudomonas aeruginosa MTB-1	1415629
Pseudomonas aeruginosa str. Stone 130	1125697
Salmonella enterica subsp. enterica serovar Dublin str. UC16	1192688
Salmonella typhimurium (strain 14028s / SGSC 2262)	588858
Salmonella typhimurium (strain SL1344)	216597
Shigella flexneri 5a str. M90T	1086030
Shigella flexneri Shi06HN006	1282358
Staphylococcus aureus (strain MW2)	196620
Staphylococcus aureus (strain NCTC 8325)	93061
Staphylococcus aureus (strain USA300)	367830
Streptococcus pyogenes serotype M1	301447
Streptococcus pyogenes serotype M49 (strain NZ131)	471876
Streptococcus pyogenes serotype M6 (strain ATCC BAA-946 / MGAS10394)	286636
Vibrio alginolyticus	663
Vibrio cholerae B33	417400
Vibrio parahaemolyticus serotype O3:K6 (strain RIMD 2210633)	223926
Yersinia pestis bv. Antiqua (strain Antiqua)	360102
Yersinia pseudotuberculosis serotype O:3 (strain YPIII)	502800
