# Supplementary material for: Targeted interplay between bacterial pathogens and host autophagy
Source: Autophagy. 2019 Mar 25;15(9):1620–33. doi: 10.1080/15548627.2019.1590519 (PMC6693458; doi:10.1080/15548627.2019.1590519)
Supplement: Supplemental Material [file kaup-15-09-1590519-s001.zip › Supplementary information/2017AUTO0330R7-s06.xlsx]

## Sheet: Supplementary table 2.xlsx
Bacterial protein (uniprot id)	Orthologous cluster ids
A0A0H3LDK9	0
A0A0F6B7D7	0
Q2GL74	0
A0A0P7E2T6	0
Q1R6A8	0
A0A0H2VCV6	0
A0A0E1AYZ9	0
Q5NIL3	0
A0A0H3B075	0
I6Y1G3	0
W0HKB6	0
A0A154RJF2	0
A0A0F6MH97	0
A0A0H3QD47	0
Q9HVN8	0
Q63TR0	0
Q87SI7	0
A0A0H3QTE9	0
Q83BD1	0
A0A0F6EI49	0
A0A0H3M988	0
B2HM31	0
A0A0G9M1V9	0
A3NUM3	0
A0A0H3NSG9	0
A0A0E1AZ18	0
A0A0E1NW74	0
A0A0G2PDF7	0
D2TP53	0
A0A0L7YVI0	0
A0A0B3VQR4	0
B4E7M2	0
Q9HVX7	0
A0A120IPL5	0
G8UZC4	0
D7H043	0
A5U622	0
P64612	0
U1XA39	0
M7RKJ0	0
A0A0H3R1B0	0
Q8YJE8	0
A5CDT0	0
A0A0G2PCN1	1
A0A133KP82	1
M7RS61	1
A0A0H3NA04	1
Q8Y3L0	1
A0A0E1AY25	1
I1DQV9	1
U2GGS2	1
B4EB45	1
Q81TE0	1
A0A0F6AZC5	1
A0A0E1AVS3	1
A0A0H3B5Z3	1
A0A0F6EAE8	1
A0A0K2HTD9	1
A0A154RAK0	1
Q7MV30	1
U1Y0K4	1
A0A0S3JWU5	1
B4E7F4	1
Q63RE0	1
A0A0H3R4U4	1
Q63S02	1
I6XA12	1
A5U0S2	1
U1XEL5	1
A0A0H3GL59	1
A0A154RH84	1
A0A0G9M181	1
A0A0H3JWQ9	1
A0A0G9M6P2	1
D1MPV1	1
A0A0S3JTC7	1
A0A0H3QV17	1
A0A0H3QEM2	1
A3P315	1
A0A0H3MBD0	1
A0A0H2XJX6	1
B2RID6	1
A3P2G7	1
D7H3Y2	1
A0A0S3K316	1
B4EHC3	1
R7ZEP5	1
R7ZC52	1
A0A0N8HPT0	1
G8UWI0	1
A0A0H3PX94	1
A0A0F6MC37	1
Q81QF7	1
B7GUR3	1
P23721	1
Q63SV2	1
Q83E12	1
Q87JL4	1
Q9I434	1
Q63MZ1	1
A0A0F6AXQ7	1
U1ZEE2	1
B2HF89	1
B4EJ52	1
U1XD86	1
A3M7Z0	1
A0A0H3Q0U8	1
A0A0G9MFX2	1
B6JLW9	1
A3NYM1	1
B1JRE0	1
R7ZFK9	1
M7RQZ6	1
A0A154RDS7	1
W0HJH3	1
A0A0B6CZ39	1
A3NXX3	1
Q2FXK2	1
A0A0G9M441	1
Q1CA74	1
Q87QA3	1
U1ZGI2	1
Q9HZ66	1
A0A0E1NXP4	1
R7ZJ26	1
Q8FJB7	1
Q87L98	1
Q8YIU5	1
D2TS44	1
Q5NHA6	1
A0A0H3LDJ4	1
Q63NF6	1
A0A0L7YXS5	1
A0A0L7ZFZ1	1
Q1RDV1	1
A7ZCF8	1
A0A0H3NJP4	1
U2GQ38	1
A3NWU8	1
A0A0L8D836	1
B4ECW8	1
Q81X74	2
A0A0H3GFI9	2
A0A0H3MAB5	2
P0C0G7	2
A0A0E1AQH2	2
A0A0G9M3C9	2
P33898	2
Q2G032	2
M7REJ0	2
A0A0H3BYM9	2
A0A076JN92	2
Q87LL0	2
D2TJG7	2
U2GP61	2
P0A037	2
R7ZJH0	2
Q2GIE9	2
A0A133KQY7	2
Q2FXP2	2
A0A0G9LX05	2
B2HP84	2
Q8YIX9	2
Q81L07	2
Q83AU5	2
A0A0F6B6H0	2
A0A0H3B2Y0	2
U2EMD6	2
P64181	2
D7H421	2
Q5XDW3	2
Q8Y4I1	2
A0A0F6MDG0	2
A0A0B3VMU7	2
A0A0E1NXF7	2
A0A0K2HW18	2
A0A0F6EH10	2
A0A0H0YEV1	2
P0A9B2	2
P0A9B3	2
P0A9B6	2
P0A9B7	2
A0A0L7YTY4	2
Q63QS2	2
Q87MS4	2
D2TTN3	2
B7GQC0	2
A0A0H3TMX3	2
Q7MT61	2
A0A0F6MHS7	2
A5U2D8	2
A0A0H3NCD1	2
A0A0S3JWL3	2
G9BXQ7	2
B0B879	2
A0A0H3R5G9	2
I1DP86	2
R7ZBK2	2
A0A0H3LCN1	2
A5CDP6	2
Q1R7A6	2
Q1CB62	2
A0A0H2XHX6	2
A0A0H3B218	2
A0A0F6ECB4	2
A0A0F6EDG8	2
Q1RBZ8	2
P27726	2
A0A0H3NFU2	2
A0A0F6MDK2	2
I6YAJ8	2
B2RH47	2
A0A0H3Q3C5	2
A0A0G2P859	2
V5Q0V3	2
U1Y939	2
B6JNI3	2
Q5NF75	2
Q1RB13	2
M7RH67	2
A0A0H2XHW0	2
A0A0H3R3S7	2
Q9I5Y5	2
W0HIT7	2
A7ZEZ6	2
A0A0H2V8E1	2
A0A0H3Q6H1	2
Q98RG3	2
B4EEX6	2
A0A0E1ALW9	2
A0A0F6B0L7	2
D2TUI4	2
A0A0L7YY73	2
G8URQ9	2
A3NZD3	2
A0A0H3PXE7	3
B4EQ08	3
P21345	3
B1JH81	3
A3NUT9	3
G8UT61	3
U2F8T3	3
U1XZP4	3
A0A0E1NM87	3
A0A0H3B459	3
Q63TW6	3
Q81T39	3
A0A0F6EIZ7	3
A0A0G9MBM9	3
A0A0L7ZB49	3
Q87FR9	3
A0A0H3NIJ1	3
U2GPK5	3
A0A0E1AVM6	3
Q2GKS4	3
A0A0F6EHQ1	3
Q9I4F5	3
A0A0F6B891	3
I1DNI4	3
Q5NH71	3
A0A0H3AZA4	3
Q63NK4	3
A0A0E1NVU1	3
Q87Q48	3
P71906	3
A0A0H3QXM4	3
A0A0H3PY85	3
D2TMY2	3
R7ZHX0	3
A0A0H0YA01	3
Q8FDE0	3
A0A0F6B0W2	3
A0A0F6ECI2	3
I1DS71	3
A0A0G9M8S6	3
R7ZC70	3
A0A133KKY9	3
A0A0E1NN19	3
A0A0H2XGF4	3
Q2FVN5	3
A0A0H3MBS5	3
G8UZ36	3
A0A0B6EB96	3
A0A0H3JYP7	3
A0A0F6MDW8	3
B2RLB4	3
A0A0H3Q315	3
U1ZB27	3
A0A0B3VND0	3
A7ZC83	3
Q9HT91	3
A0A154RGB4	3
R7ZH25	3
A0A0S3K410	3
A0A0H3B8T9	3
Q87NA9	3
A0A0H3M781	3
A0A0L7ZEQ4	3
A0A0F6BAD8	3
P0AGE4	3
A0A154RE50	3
Q81T79	3
A0A0H3NCG7	3
B4EEW9	3
A0A0H3BVU3	3
Q2G0Z4	3
A0A0F6MI33	3
A0A0F6ECX6	3
A7ZE46	3
M7RIM1	3
A0A0H3NTF2	3
Q9I273	3
A0A154R6Q5	3
A0A0E1NVC5	3
A0A0Y1CPQ5	3
A0A0F6MJX8	3
Q63QS8	3
R7ZFN5	3
D2TR10	3
A0A0F6MH18	3
A0A0H2VA16	3
B4E9S2	3
A3M4X1	3
A0A0E1B3Y4	3
A3NZC4	3
Q87FP8	3
M7S8F3	3
A0A0G9LZ36	3
A0A0H0YE37	3
U2FFL9	3
P0A830	3
P0A831	3
A0A0H2XIQ3	3
A0A0L7ZBG7	3
Q1R3I8	3
M7SFQ0	3
Q81X00	3
D2TGS6	3
Q1RB65	3
Q5NFA3	3
A0A0F6EKT2	3
Q1R575	3
U1Y2Z9	3
A5U5D9	3
A0A0E1B1Q1	3
M7S452	3
Q7MX88	3
A0A0F6B0Q6	3
B4EGL0	3
A5CCR7	3
A0A0L7YRX2	3
A0A0G2PE92	3
A3NQY8	3
Q1R6P1	3
A0A0H3K1G3	3
A0A0H3Q366	3
U1XQM0	3
U1YX38	3
P77529	3
M7RG79	3
Q9I713	3
W0HM81	3
A0A0E1AMN6	3
D2TPZ2	3
A0A0G9M3P3	3
B4ENF0	3
Q81LY8	3
B7GPC6	3
A0A0H3NAV7	3
A0A0H3QRE1	3
Q5XDS5	3
Q2GKA0	3
A0A0F6B711	3
A3P2A4	3
U1XK04	3
A0A0H3MCC1	3
A0A0H3QVE7	3
Q63XW5	3
D2TR34	3
A0A133KMA1	3
Q81S72	3
A0A0H3NM46	3
A0A0H2VFT6	3
A0A0H3TQC1	3
B4EQ27	3
A0A0H3QP57	3
D2TJX9	3
R7ZKJ7	3
U2GJQ5	3
Q9A1E0	3
G8UW37	3
B2HNH1	3
A0A0L7UGT8	3
M7RL79	4
A0A0F6EHF7	4
A0A0H3ND32	4
B2HJT3	4
P69740	4
P69741	4
P69742	4
A0A0F6B1E7	4
M7RS92	4
A0A0F6MGV4	4
B6JLL8	4
U2FEY3	4
D2TQW8	4
A7ZDP1	4
A0A0F6EAM4	4
I1DPM0	4
Q1RDP0	4
Q1R6Z8	4
P69739	4
A0A0F6MBV0	4
M7RZX5	4
U2ENR0	4
A0A0F6B286	4
A0A0H3NRY1	4
A0A0H3NCB7	4
A0A0F6B6S0	4
A0A0E1NL84	5
A0A0G9LYA8	5
A0A0E1AV80	5
Q9I320	5
A0A154RGC2	5
Q87P21	5
A0A0H3QUJ8	5
B4EBJ3	6
A0A0F6MCQ5	6
G8UWG0	6
Q9HZN7	6
I6XEK6	6
U2GI15	6
D7H232	6
Q9A1C5	6
M7SG75	6
A0A154REM3	6
A0A0K2HZG5	6
U2FEY9	6
A0A0H3B302	6
Q83E36	6
Q7MU63	6
U1ZFI0	6
A0A0H2V6C3	6
R7ZCV6	6
A0A0H3BXH0	6
W0HJS2	6
I1DPM7	6
A0A0H3GKD4	6
A0A133KKF0	6
A0A076JMA9	6
A0A0G9LXK6	6
A7ZDM5	6
A0A0F6EB83	6
A0A0E1AWA2	6
A0A0H3M7F2	6
B2RHU2	6
B7GS99	6
A0A0H3LG68	6
Q5XDQ8	6
A5U5Q3	6
Q8Y725	6
A0A0S3JV45	6
P28306	6
Q81LK4	6
A0A0H3Q7H5	6
B2HNC3	6
A3NW64	6
A0A0H3NFM2	6
Q87N25	6
A0A0F6B035	6
Q8YFP9	6
D2TTT1	6
A0A0E1NQL3	6
A0A0H3R3D4	6
Q63V09	6
Q1RD58	6
A0A0P7E9K6	6
B6JLH0	6
A0A0L7YRP6	6
A0A0H3LEC1	7
Q83CU4	7
U2GFX5	7
A0A0H3M8C7	7
W0HLM2	7
M7RPN8	7
P23893	7
A3P279	7
A0A0H3QLS3	7
Q2GKM0	7
A0A0H3NF14	7
Q63Y22	7
D7H5V9	7
A0A0H2XKB4	7
B4EGG8	7
A0A0F6B701	7
A0A0F6MBR4	7
B4EBT3	7
A0A0G2PC47	7
R7ZJT3	7
R7ZBD8	7
A0A0H3QV31	7
Q9I6J2	7
Q8Y6J9	7
Q8FGZ9	7
A0A0H3LJ26	7
A0A0H3Q5B1	7
B6JKN5	7
A0A0H3B458	7
U2EX52	7
Q8FL16	7
A0A0G2PEB6	7
A0A0H3GD85	7
A0A0F6B0N4	7
A0A0E1NWW1	7
B4EH92	7
A0A0H3M6D8	7
A0A0E1AZA4	7
B4EMW0	7
M7REK8	7
D7H5Q6	7
Q63WG2	7
M7SB49	7
U1Y586	7
A0A0E1B0H3	7
A0A0E1NV29	7
B7GTP3	7
A3P2B9	7
B4EHM2	7
A0A0F6AYU3	7
I6YB71	7
D2TKU5	7
Q63RP8	7
A0A0Y1BZP4	7
Q7MV34	7
Q63NL8	7
A0A0F6M9K8	7
A0A0F6MCH3	7
A0A0E1NQD0	7
A0A0K2HYR7	7
Q2GJD6	7
B6JMJ6	7
D2TI42	7
Q2G283	7
U1ZGM5	7
B4EQC9	7
A3P4H7	7
A0A0H3K1W1	7
A0A0H3QD87	7
A0A0F6EIF4	7
B4E9L7	7
G8UY40	7
G8UWN3	7
D2TR16	7
B2HQ89	7
B2HR29	7
D7H4G7	7
A3M7I8	7
Q8YEX0	7
U1Y8M4	7
A0A0H2XHG0	7
M7S0K2	7
A0A0K2I127	7
A0A0Y1CMM3	7
Q8NVU6	7
Q8YBV8	7
R7ZEW5	7
Q2FZU6	7
A5U2S5	7
Q63SD4	7
B2RH07	7
Q63LZ3	7
A0A0H3QUY0	7
Q63NJ1	7
U2F8C3	7
A0A0F6EHN2	7
B4E8X4	7
U1Y7A8	7
A0A0F6B7R7	7
D7H1A5	7
A0A0E1ARE6	7
Q2FG69	7
A0A0H3GD02	7
O53379	7
Q63HT7	7
A0A0B6DNN3	7
Q83AK3	7
A0A0H2Y9S5	7
P22256	7
A0A0H3Q312	7
A0A0H3GCX3	7
I6WYM1	7
Q8YDI4	7
A0A0M1U4L6	7
Q1R5S3	7
A0A0H3M6R4	7
A0A0H3NI34	7
D7H4E4	7
A5TZQ4	7
P63566	7
A0A133KSS9	7
A0A0H2V5D8	7
A0A0H3B3M1	7
A3NY82	7
A0A0F6MHG9	7
B4ECZ5	7
A0A0H3LBE2	7
U1XYB3	7
Q8YCT7	7
I1DR62	7
Q1RB45	7
A1KG00	7
P60299	7
A0A0H3LDD1	7
Q8Y6X8	7
A0A0H2VA09	7
A3NXG5	7
P71890	7
A0A0H3JXW4	7
A0A0E1NRB9	7
A0A0F6AX05	7
D2TPI3	7
B2HK33	7
A3NSF6	7
Q81QX1	7
Q7MT98	7
Q1RG34	7
Q81TV3	7
B1JK22	7
A3PA23	7
R7ZK90	7
Q8NYM5	7
Q81LD0	7
A0A0H2XG49	7
Q81ZE4	7
P77581	7
Q1C8B1	7
Q81SL2	7
A5U5T9	7
A0A0H3M6K7	7
A0A0Y1C3H8	7
U1XTN3	7
A5U510	7
P12995	7
P42588	7
A0A0H3M994	7
B2HL61	7
Q81M98	7
A0A0H3QYH4	7
A0A0H3NSX3	7
A0A0F6E815	7
A0A0F6MI42	7
Q8YDP5	7
U1Z5N3	7
B2RKM7	7
Q1R6Q7	7
B4EJR0	7
Q8Y6U4	7
W0HHX2	7
A0A0H3QY56	7
R7ZCY9	7
P48247	7
Q81YV0	7
A0A0H3Q4Y7	7
A0A0H3QX24	7
A0A0H2XIK4	7
A3NQS4	7
A0A0H3NAZ3	7
A0A0H3B359	7
R7ZC37	7
D7H7G3	7
U1XVU6	7
U1XZ34	7
A0A0E1AKZ4	7
M7RM65	7
Q2G1Y4	7
Q2FVJ6	7
P18335	7
A0A0F6EBW6	7
U1Z8U8	7
D7H1N5	7
A0A0E1ALJ8	7
Q1REF6	7
G8US88	7
A0A0F6B5J3	7
A5U804	7
D2TMD1	7
A0A0H3L6D2	7
R7ZF56	7
Q8YDP4	7
A0A0H3NAY0	7
B4E922	7
Q1R841	7
Q9I693	7
Q5NGB1	7
P59317	7
G8UXD6	7
B2HN70	7
I6X1M8	7
A0A0K2HYN7	7
A0A076JMX5	7
B2HRL5	7
Q8FDF5	7
D2TGQ9	7
Q9I6R7	7
E1W874	7
U1Y6R9	7
I6XEN6	7
G8UXI7	7
A0A0E1AQ08	7
Q81MA8	7
A0A0Y1BZ45	7
A0A0H3QXQ2	7
M7RH16	7
A0A0F6E9V4	7
A0A0H3AZS3	7
A0A0H3R2H9	7
A0A0F6EGB9	7
Q2G1H3	7
A7ZCH5	7
R7ZDC2	7
U1YA47	7
A5U312	7
A3P2W1	7
A0A0E1ANU1	7
A0A0E1ALL4	7
Q8NW75	7
A0A0H3L998	7
F8WJX4	7
Q2FXR4	7
A0A0E1NNY9	7
B0B9W0	7
Q2FFN1	7
A0A0F6MIW1	7
Q63N29	7
A0A0G3HVX2	7
Q9I606	7
Q9HV04	7
O30508	7
Q9I6M4	7
B4EPQ4	7
A1KGJ6	8
U2GQ42	8
Q2FEQ0	8
A0A0H3LAF7	8
Q8Y443	8
A0A0E2ZF70	8
B6JNE6	8
M7RFN1	8
D7GYW9	8
W0HK42	8
R7ZAG4	8
Q9HWE6	8
A0A0H3NGR5	8
Q9A1W3	8
A0A0H3QZ25	8
I6XW24	8
Q83ER5	8
G8USH7	8
Q7MTM4	8
Q8YHM9	8
A0A0L7Z3X4	8
P60624	8
A0A0E1AMK6	8
Q63Q22	8
U1Y8S1	8
A5CCK1	8
Q2GL48	8
A3M973	8
Q5XEC4	8
U2GD30	8
B2HCT2	8
Q8FD03	8
A7ZG01	8
A0A076JKL7	8
Q1R619	8
A0A0H3GJE2	8
D2TMJ4	8
A0A0H3QBG7	8
A0A0E1NV60	8
A0A0F6MHI9	8
B4E5D1	8
A0A0H0YFQ5	8
Q81VR9	8
A5U0A1	8
B7GNC9	8
Q2FW17	8
A0A0K2HT11	8
B5XJ47	8
A3P0A2	8
B0B891	8
A0A0B3VXM4	8
Q98PZ3	8
I1DP36	8
B2RLY1	8
A0A0F6EIB7	8
B1JIX2	8
P60736	8
A0A0F6B7M5	8
Q87T02	8
A0A0M1U4Z9	8
Q1R7Z0	9
Q46877	9
A0A0F6EGG8	9
Q7MW42	9
A0A0P7EWY5	9
M7RKZ3	9
A0A154R7L4	9
A0A0G9M5F7	9
P59404	9
A0A0F6MHD4	9
A0A0H3NL33	9
D2TLE8	9
A0A0F6B5Q1	9
A0A0L7YKG0	9
B2RJ02	9
A5U8B2	10
U2GQG5	10
Q63Y76	10
Q81VN5	10
Q5XBV6	10
W0HJZ7	10
Q63IR0	10
A0A0E1NW13	10
A0A0H3M947	10
A0A0F6EJR9	10
A0A0L8D3J0	10
Q83AU2	10
B4E5K1	10
P17169	10
D7H774	10
B4EHA4	10
A7ZCR4	10
A3P8W0	10
Q87SR3	10
Q8FBT4	10
A0A0H3LEQ4	10
I1DR93	10
A0A0L7YTX0	10
Q9HT25	10
Q8YC47	10
I6XH78	10
U2GHU9	10
A0A0H2XFA9	10
Q2FWA0	10
A0A0F6B930	10
A0A0E1B2G1	10
A0A154RIM1	10
Q99ZD3	10
B7GUD9	10
A0A0F6MIM0	10
Q1R4K6	10
R7Z9V6	10
A0A0B6E6J6	10
G8UU85	10
U1XLZ1	10
A3NTR0	10
B4EJY0	10
B4E934	10
A0A0G9MBK6	10
Q63VD0	10
A0A0H3GA40	10
D2THA9	10
A0A0H3TMN6	10
Q8NVE6	10
A0A0H3B796	10
M7S1E1	10
Q8Y915	10
A0A0H3C0V3	10
A0A0H3NHQ9	10
A0A0H3MCN0	10
B2HCZ8	10
A3NQJ8	10
U1Z8X0	10
A0A0H3Q6F9	10
B6JP26	10
U1XLG7	10
A0A0H3QRU1	10
A0A109SAJ8	10
U1XSA6	10
B5XJ70	11
Q63QX0	11
B4EET2	11
Q7A0M7	11
Q98Q81	11
A7ZEY1	11
A0A0P7F5Y6	11
U1ZI01	11
Q83EX7	11
Q81XC6	11
Q9HWP3	11
A0A0E1NM96	11
I1DS64	11
A0A0H3M4I7	11
Q8FH88	11
B6JM07	11
B1JJR1	11
Q5XE99	11
Q1RBF8	11
A5CC73	11
B0B9H0	11
M7R8T8	11
D2THJ9	11
Q8YGV8	11
Q9A1U3	11
Q8Y6T4	11
A0A0F6MDH8	11
W0HK11	11
A0A0G9M763	11
Q7MXD8	11
A0A0F6B141	11
A0A0S3K2R0	11
P9WFT1	11
Q9I5Q3	11
Q87J85	11
A5U347	11
D7H392	11
B2HR52	11
U2F5B2	11
R7ZBU0	11
A0A0H3R1D4	11
B2RHN4	11
A0A0B5BNK9	11
A0A0G9M7G4	11
Q2FXJ5	11
A0A109S7L1	11
A0A0H3R2Q3	11
A0A0B3VY62	11
A0A0H3TPT1	11
G8USX6	11
A0A0E1AP60	11
P0AGJ9	11
R7ZF55	11
A0A0H3Q9S4	11
A0A0H3NCU4	11
A0A0H0YC31	11
A0A0H3L958	11
U2GI64	11
A3NZ72	11
A0A0H3GKM7	11
Q87LY8	11
B7GTN2	11
A0A0H3Q5Z0	11
A0A0L7YTS7	11
A0A0E1ASZ7	11
A0A0H2P8V4	11
A0A0F6ED09	11
Q2FG09	11
Q2GIN1	11
Q81KS9	11
A0A0G2PB59	11
A0A0G2PA26	12
A0A0H2XFN5	12
D7GZF6	12
Q83F27	12
Q7MVF8	12
Q5XCE3	12
A0A0G9MCL9	12
Q63QJ3	12
W0HPG0	12
A0A0H3C0E0	12
Q5XB94	12
A0A0F6E7U9	12
Q1RGA9	12
B4E6J6	12
Q5NHM7	12
M7SCS1	12
A0A0G9M1X0	12
R7ZAS6	12
A0A0H3K0U1	12
A0A0F6AWR6	12
B7GTD4	12
Q2FWH4	12
A0A0S3JYS6	12
A0A0L7YVC4	12
D2TGE3	12
A0A0H3N926	12
B7GQ74	12
A0A0H3JXC1	12
A0A0H3R1R0	12
A0A0H2V409	12
A0A0H2XJZ8	12
A0A0H3MIY3	12
B2RK27	12
A0A0H3M6I8	12
Q99ZX1	12
A5U938	12
I6Y4C7	12
A0A0P7E563	12
A0A0G9MAC3	12
U2FFT5	12
B6JLX3	12
P11880	12
A0A0H3Q8N1	12
Q9HVZ7	12
U1Z8B6	12
A7ZDP8	12
A0A0H3LMN2	12
A0A0E1B424	12
Q99Z35	12
A0A0K2I278	12
A0A0H3LB03	12
A5U4I4	12
B2HKD7	12
Q2FWZ9	12
I1DND9	12
A0A0B3VQ30	12
A5CD82	12
Q81VG1	12
U2GIA9	12
A3NZL9	12
A0A0F6M9Z8	12
A0A0H3MGA7	12
I6YCL0	12
G8UYS5	12
Q8Y8P0	12
A0A0H2PM73	12
A0A154RJF7	12
A0A0E1NRW9	12
Q8YI70	12
A0A0H3GAI1	12
A0A0H3BXX2	12
A0A133KR28	12
Q87SG8	12
B2HGS0	12
A0A0H3B6B3	12
Q1R7G8	13
Q63YX8	13
B4EK92	13
Q8YCN2	13
A0A0H3K1Q8	13
Q63X87	13
B2HT79	13
A5U0P7	13
A0A0H2V923	13
A0A0F6MJ59	13
U1ZIW8	13
P76503	13
Q63UQ6	13
A3NW74	13
A0A0H3QW31	13
A0A120INN3	13
B2HN29	13
P9WG69	13
A0A0E1ATR4	13
B4EP02	13
A0A0H3QT83	13
A0A0H3L964	13
Q87MM2	13
A0A0H3R379	13
A0A0H3NLT4	13
A5TYW9	13
A3P267	13
B4EBK4	13
B2HER8	13
Q1R467	13
A5U8N0	13
Q1R971	13
D2TUZ0	13
A0A0H3B8I1	13
A5U223	13
Q63UR1	13
A0A0H3QYS4	13
Q9I301	13
G3XD40	13
A0A0E1AU70	13
Q5XE62	13
A3NVU5	13
A0A0E1APH0	13
Q2G1D0	13
A0A0H3GK65	13
A0A0K2I1S3	13
A0A0E1NUS9	13
A0A0H3NUL5	13
A3NQS9	13
Q83CX7	13
A0A0G9M0Q2	13
Q81MK7	13
A0A0H3QS78	13
D2THQ8	13
Q87GW1	13
R7Z8J7	13
B4EAG1	13
U1Z7B2	13
Q9A1R4	13
A0A0F6MH95	13
Q99YM2	13
B6JLS6	13
A0A0P7E8W4	13
U1X766	13
A0A0E1AST2	13
A0A0H3BZR3	13
O53422	13
Q87H42	13
Q9HZQ7	13
A0A0E1B0F3	13
I6XHJ3	13
A0A0H3M3M2	13
A5U1C0	13
A0A0E1AQZ0	13
A0A0F6B6A8	13
Q8NY95	13
R7ZJK8	13
A0A0H3Q123	13
U1Y380	13
A0A0K2HSA2	13
A0A0F6B4D6	13
A0A0H3L7K9	13
A0A0H2VA72	13
A0A0H3L7P2	13
A0A0F6EGV0	13
Q81JV5	13
P21151	13
U1ZAK7	13
A0A0G9M5Y6	13
A0A0B3WL67	13
A0A154R8G2	13
R7ZI47	13
M7RV78	13
B2HIY6	13
Q9HYF2	13
A0A120INJ4	13
A0A0P7EKP3	13
Q9HZJ3	13
A0A0G9LW55	13
A3NPT6	13
B2HT03	13
A0A0H3QZA2	13
A0A0S3K4S5	13
A0A0H3MC12	13
O86361	13
B1JGG1	13
Q9I0T1	13
B2HFB9	13
M7RL02	13
A0A0K2HV11	13
Q5NET1	13
A0A0H3M116	13
A0A0H3R5S7	13
A3NZN4	13
R7ZIP5	13
Q1R9J1	13
Q2G124	13
I6X9Z1	13
A3NVU0	13
B4EBD7	13
G8UY88	13
Q63QI1	13
A0A0F6MF37	13
A0A0H3M9D7	13
B4E7B8	13
U1Y1I0	13
D7H4K6	13
A0A0E1AQR6	13
A0A0H3NE12	13
D7H6N1	13
A0A0E1AQG1	13
B4EJR7	13
R7ZFT7	13
A0A0H3R303	13
Q8Y782	13
G8UUY2	13
A0A0E1B088	13
A0A0H3MBA2	13
Q8FFG3	13
D2TK82	13
A0A089QK88	13
P76461	13
A0A154R8D3	13
A0A0H3R943	13
Q5XAN8	13
Q2FJQ9	13
R7ZFZ0	13
A0A0F6B9E9	13
A0A0F6EK32	13
A0A0G9M7L2	13
G8UTK2	13
A0A0E1NVE9	13
A0A0H3L4Z7	13
A0A0H2XKL6	13
A0A0L7YY94	13
A0A0H3BWI8	13
Q81XI9	13
A0A0H0YFM7	13
D2TJJ8	13
Q9HV23	13
Q8FBI3	13
A3M1H9	13
A0A154RJT9	13
A0A0H3LJN1	13
Q9I6R0	13
A0A0H3Q540	13
Q46939	13
Q63V18	13
B2HG32	13
A0A0F6EFG5	13
A0A0L7ZFE4	13
D7H459	13
U1XZ19	13
Q8YBR9	13
A0A0G2P8X1	13
Q83DW8	13
B4EAU3	13
Q9I2A8	13
B2HQJ0	13
A3NRK8	13
Q8YJ12	13
Q63Y18	13
P0C7L2	13
M7S309	13
Q87TP0	13
B2HQE7	13
H7C731	13
A0A0H3Q7C8	13
B4EPC5	13
D7H728	13
U1Z3B2	13
M7SF58	14
Q7MX57	14
A0A0F6BAY2	14
A0A0L7Z3L7	14
B1JKJ7	14
Q1R310	14
B2RL77	14
D2TNX6	14
A0A0L7Z407	14
Q1C1J6	14
A0A0H3QB94	14
Q87LF7	14
A0A0F6MJX7	14
A0A0G9M602	14
B7GRV3	14
A0A0H3NJ94	14
A0A0C2UHP0	14
P0A7F3	14
P0A7F4	14
A0A0E2ZTL2	14
A0A0F6EL48	14
W0HJK5	14
W0HIJ1	15
A0A0F6MH77	15
A7ZC70	15
B6JKX6	15
A0A0H3LH36	15
G8US15	15
B2HKS3	15
I6YAD8	15
U2GE54	15
A0A0F6B770	15
Q9HV56	15
A3NUL1	15
B1JLX9	15
Q98PP7	15
Q87M03	15
A0A0H3QQ64	15
Q83BS2	15
U1XS99	15
Q2GKQ1	15
A1KMI1	15
D2TQ07	15
A0A0E1NNF1	15
R7ZH27	15
A0A0F6EHY3	15
F5HFT7	15
P65968	15
A0A0H3TPY0	15
Q2G2Q4	15
B7GNA2	15
P0A7G2	15
Q5XAH2	15
Q2FHG8	15
U2FGD9	15
M7S6I6	15
B0B9K3	15
A0A0E1AZQ9	15
A0A0H3GK21	15
P65971	15
Q8YEB4	15
Q8Y7F4	15
A0A0K2HZE4	15
A0A0G9M2T8	15
B4E7L2	15
Q63TP9	15
P0A7G3	15
A0A0H3Q5M3	15
B5XHV2	15
A0A0E2ZF40	15
B2RJJ8	15
A0A0H3NI71	15
A0A0B3WKK6	15
A3M1K4	15
I1DS83	15
A0A0H0YC21	15
A5CEN7	15
A0A0L7YTE4	15
Q81WM5	15
A0A076JFF5	15
D7H0R3	15
A5U6J0	15
Q1R6H1	15
Q1RG68	16
D2TRL5	16
B4EJH0	16
Q9HXM7	16
A0A0E1AU07	16
M7RPI4	16
A0A0F6B6V0	16
A0A0H3R806	16
Q63N41	16
Q63WJ3	16
A0A0F6EHH5	16
A0A0H3AZZ2	16
D2THD9	16
A0A0K2HTA6	16
A0A0F6M9J1	16
A0A0H3M8X9	16
Q81RY3	16
A0A0E1P0E4	16
A0A0E1ATK2	16
B2HG62	16
A0A0E1NUG9	16
Q1R6X4	16
A0A0H3R1P7	16
A0A0F6E7Y7	16
A0A0S3JXK5	16
Q8YCF0	16
B2HHD6	16
U1ZMG9	16
A0A0H3N973	16
A0A0H3L6P8	16
G8USB3	16
Q9I250	16
A0A0H2VDJ6	16
M7RM06	16
A3P2U8	16
A0A0H2V447	16
A0A0H3NG17	16
A0A0H3QQI3	16
A0A0P7DZI7	16
A5U0N4	16
R7ZEA3	16
P36649	16
P26648	16
A0A154RBF9	16
A0A0F6MH60	16
D7H6W7	16
B4E906	16
A3NSC1	16
A0A0F6AWW4	16
U1Y575	16
I6WZK7	16
A0A0H3B6Y2	16
A0A0E1NSK5	17
A0A0F6B5R2	17
A0A0F6B460	17
B1JGM0	17
A0A0F6MFC4	17
Q81K05	17
A3NTB4	17
A0A0H3LKY3	17
I1DMZ8	17
A5CFN6	17
G8US24	17
U2FAN3	17
A0A0F6EFU7	17
Q1R7X9	17
U1XZV3	17
A0A0H2VBH2	17
A0A0E1AS53	17
Q8YGK8	17
B2HGE0	17
A0A0F6MFE5	17
A0A0H3R9U3	17
M7RL27	17
A0A0H3NGX2	17
Q1R9D6	17
M7S3Q7	17
Q83BR3	17
B6JNA8	17
A0A0B3VRJ7	17
A0A0H3NFA9	17
A7ZBL4	17
P0AFD7	17
A0A0F6EF98	17
A1KNE9	17
A0A0H3TNY8	17
W0HKP4	17
Q9I0J4	17
A3M2Q5	17
U2GH39	17
D2TH20	17
I1DSE3	17
P9WJG9	17
A7ZBF0	17
A0A109S9W0	17
D2TLD5	17
D7H2Y7	17
U2ERK7	17
B4E5L4	17
U2FGR7	17
Q2GJS3	17
P16432	17
Q63VM5	17
A5U7G9	17
P77423	17
P0AFD6	17
A0A0F6MG34	17
A0A0G2PEC0	18
A0A0G9M4J9	18
A0A0P7EQD7	18
A0A0E1NSR3	18
A0A0H3B2Y8	18
G8UXT8	18
Q87NX4	18
Q2GL04	18
Q81SQ9	18
R7ZEM0	18
A5CCT7	18
A0A154REV7	18
A0A0H3Q1T7	18
A0A0L7YIQ3	18
Q8Y616	18
A0A0B6E2N4	18
A0A0H3GIC5	18
A0A0M1U5B2	18
A0A0P7F5Z1	19
A0A0H2XFW5	19
A0A133KSB8	19
A0A0P7E1I3	19
A0A0H3B476	19
A0A0L7YSQ5	19
B2HI04	19
A0A0F6MCV8	19
A0A0H3JYD3	19
D2TGT1	19
A0A0H2V7S2	19
A0A0H3NKM9	19
Q87PM1	19
Q2FV31	19
M7RZI3	19
B7GR10	19
Q1RB69	19
A0A0G9M903	19
W0HPM9	19
A0A0H3PYL0	19
A0A0F6B0R0	19
A0A0E1NLN8	19
A0A0F6ECI6	19
P77739	19
A0A076JGZ0	19
A7ZG65	20
B2RMC6	20
M7SD24	20
Q1R7D9	20
A0A0H3AYN6	20
A0A0G9M222	20
A0A0H3JWM4	20
Q87SB3	20
D2TSQ8	20
I1DQ51	20
A0A0F6EGX7	20
B4EDB0	20
A0A0B6CY43	20
Q83E28	20
A0A0H2VCR3	20
A5CCV5	20
A0A0E1AU82	20
Q63SP1	20
A0A0H3GCA0	20
A0A0L7YTX8	20
A0A0E1NSJ8	20
P21893	20
A0A0H3MHD5	20
Q8Y705	20
Q2FXT9	20
A0A0H3BXX4	20
A0A0H3Q8P1	20
B6JKS1	20
A0A0F6MGK8	20
A0A0P7DHN6	20
Q2GIU7	20
A0A0H2XDJ7	20
Q9A054	20
W0HM96	20
U2F3Y1	20
Q9HXR7	20
Q7MXV3	20
Q8YHR8	20
A0A0H3NFS0	20
G8UWM3	20
A0A0F6B6D4	20
R7ZB95	20
Q5XCH5	20
D7GZ10	20
Q5NHH6	20
A0A154RJ36	20
U2GGE5	20
A3NX24	20
A0A0H3R0M7	20
Q81LI0	20
U1Z0L8	20
A0A0H3PXH3	21
A0A0G9M2P6	21
P52309	21
Q8NXQ5	21
A0A0H0YCP8	21
Q8YJJ5	21
A0A0H3NDG8	21
W0HL08	21
B4E9B2	21
D7H086	21
A0A0F6AXK6	21
G8URC9	21
Q81NV9	21
A0A0E1NXM1	21
A0A0H3QTF7	21
A0A0H3GGX3	21
R7ZEN7	21
A0A0L7YZ33	21
U1Y479	21
Q2FIV8	21
A0A0F6MAM6	21
B1JSJ5	21
Q1RFF7	21
D2TKX1	21
A0A154RCS7	21
Q2G0B6	21
A3M7Y8	21
M7SIA1	21
A0A0F6E8K3	21
Q87MC8	21
Q9HTU7	21
P0A8D3	21
P0A8D4	21
A0A0E1B3E3	21
A0A0E1NXY7	22
U1YZI1	22
Q2GLA4	22
B4EAT4	22
D2TL84	22
P37051	22
Q1RCK6	22
A0A0F6EBN8	22
A0A0L7YVX7	22
Q83AY9	22
Q7MU09	22
B4EHG4	22
R7ZK39	22
D7H2Q1	22
A0A0H3Q7E9	22
B2HIK8	22
A0A0E1NWP1	22
G8UV58	22
Q2FZI7	22
A3P377	22
Q87MG9	22
A0A0F6B4Q6	22
D7H6D5	22
A0A0B6EBV5	22
A0A0F6B250	22
Q8YCZ0	22
A0A0B3VXS7	22
Q63XJ7	22
Q9A1Y9	22
A0A0H3BYP0	22
D2TTC7	22
M7RRP7	22
A0A0H0YBP3	22
U2FA71	22
Q9HTE4	22
A3NRB8	22
R7Z8Q4	22
W0HKW3	22
A0A0G2PBA0	22
A3NSD3	22
A0A0H3M967	22
I6Y590	22
B2RLI0	22
B2HEC4	22
A0A0E1AZ39	22
Q63MU0	22
U1Y674	22
Q5NGF0	22
A0A0H3NKB8	22
A0A0H3LDQ2	22
Q63WI1	22
Q8YGB8	22
P9WHM3	22
A0A0E1B323	22
A0A0Y1C0Z8	22
U2F1S1	22
A0A0F6EFW1	22
A0A0H3NBZ4	22
B4E8Z5	22
A5U6X2	22
Q9I514	22
A0A0H2XHN0	22
A0A0H3LDB6	22
A0A0H3M8D3	22
A0A0H3R1D6	22
A0A0H3QNG3	22
A0A0G9M2B5	22
I1DRV6	22
Q1R8N8	22
A0A0H0YFG2	22
Q8NX89	22
A0A0L7YYS6	22
Q81ZG9	22
U1Y6X0	22
Q8Y6C4	22
A0A0K2HZY5	22
Q9HW87	22
B6JNS9	22
A0A0M1U4S8	22
Q87RD3	22
A0A0F6MDB1	22
P0A440	22
A0A0F6MFU0	22
A0A0H3GHX0	22
A0A0H3QWX0	22
A0A0H3Q084	22
A0A0H2V9D8	22
A0A0H3B372	22
M7S794	22
A0A0H3B3Z5	22
A7ZB28	22
Q5XEF3	22
A0A0E1B3S5	22
P08179	22
A5U0Z6	22
I1DNK2	23
A0A0H3C1P7	23
A0A0H3MGI9	23
Q5XAG8	23
A0A0F6MIC8	23
A0A0G2PEH6	23
A0A0H3B826	23
Q98R07	23
G8US17	23
A0A0E1NWM9	23
A0A0H2XEX6	23
B6JP12	23
A5CEN5	23
Q5NIL8	23
U1XSY2	23
B4E7L0	23
A0A0H3MGQ1	23
Q1R6G8	23
Q9HV54	23
Q87M01	23
Q83BS0	23
Q2GKQ3	23
B2HKS0	23
A0A0B3VQQ7	23
D2TQ05	23
U2EUN7	23
A0A0H3QS47	23
D7H0Q9	23
A0A0L7YTH2	23
B2RHM8	23
Q7MXE5	23
R7ZH22	23
A0A0H3LD03	23
A0A0F6EHY5	23
U2GKB4	23
B7GNA4	23
Q63TP7	23
A0A0E1B4R1	23
A0A0H3GK17	23
A0A0N8HQ69	23
A0A0G9M2N3	23
A0A0H3NM77	23
Q8YEB1	23
Q8Y7F9	23
P0AFF7	23
P0AFF6	23
W0HM40	23
A0A0F6B772	23
I6YEI3	23
A7ZE05	23
Q2G2D2	23
A0A076JMD6	23
A0A0H3JX28	23
M7RG76	23
A3NUK9	23
A0A133KNQ7	23
A0A0H3Q4P1	23
Q81WM0	23
Q99YF8	23
A5U6J3	23
A0A0K2HZF0	23
A0A0H3QT93	24
P33358	24
B4EFH2	24
Q87H41	24
Q5NE62	24
G8UTL4	24
G8UTL5	24
Q46866	24
A0A0H3NVH4	24
A0A0G9M0R3	24
A0A0H3B6T8	24
A0A0G9MB36	24
B2HI54	24
Q51506	24
A0A0K2HRV1	24
A0A0H3QZJ4	24
Q63TM9	24
G8UYE6	24
B4EAY8	24
Q87JB8	24
P0ACI0	24
Q5XA20	24
M7RQT4	24
A0A0L7YX38	24
A0A0P7E5M7	24
A0A0H2Y6U5	24
A0A0H2XHE3	24
Q8FK74	24
A0A0H3GCQ3	24
A0A0F6BBD2	24
Q8Y3V9	24
Q63PJ6	24
Q2FYY7	24
B7GST4	24
A0A0H3MAC9	24
A0A0E1NNE1	24
A3NPP9	24
P0ACS5	24
P0ACS2	24
A0A0G9M0F3	24
R7ZIV7	24
A0A0F6B6V3	24
A0A0H3B2R8	24
A0A0G9M2V8	24
R7ZB15	24
D1MPV7	24
A0A0E1AZY2	24
Q9HXV1	24
Q5XA36	24
R7ZCD3	24
Q81UE6	24
A0A0E1NZ26	24
Q87H23	24
A0A133KMR9	24
A0A0H3NIJ8	24
A5TZ80	24
A0A0H2VAA1	24
A0A0H3Q5H1	24
A0A0H3R262	24
Q81NW5	24
Q8Y4J8	24
O53384	24
Q8Y3V3	24
Q9HU68	24
R7ZGD0	24
Q1R6W9	24
U2F9G0	24
Q1R640	24
A0A0H3PWS9	24
M7RXI2	24
A0A0H3GJF5	24
A3NVQ8	24
A0A154R9Z8	24
A0A0G9LYV0	24
P75989	24
B7GN22	24
A0A0H3G9I5	24
A0A0H3NWK5	24
A0A0H3QWG8	24
A0A0H2VDZ9	24
A0A0H3LC36	24
Q81Q58	24
A0A0H3B0K2	24
B6JKZ8	24
B4EFG8	24
D7H517	24
A0A0E1AZU0	24
Q81SY5	24
Q8Y462	24
Q2FVM8	24
A0A0H2VDG5	24
Q1RCT8	24
A0A0F6B3L7	24
A0A0F6MA59	24
A0A0H3K1N7	24
A0A0H3JX54	24
Q81JS8	24
A0A0H0YG18	24
A0A0H3NSQ7	24
A0A0E1AT13	24
A0A0H2V593	24
Q81X43	24
Q8Y743	24
A0A0H2V6T3	24
D2TN95	24
A0A0H3B7N4	24
A0A0H2YCH2	24
A0A0H3GB71	24
A0A0F6EAQ7	24
M7R9C1	24
A0A0H3GIR2	24
D2TPX5	24
A0A0F6MBJ3	24
U1ZMC0	24
Q87IE5	24
Q1RA62	24
Q81XN3	24
I1DQC3	24
Q92C55	24
U1Z0S1	24
A0A0H3NVQ7	24
A0A0F6AXG1	24
B4E7J2	24
U1Z7T4	24
Q87J53	24
O06302	24
P33012	24
Q8YB83	24
B7GU18	24
A0A0H3QAJ2	24
D2TQQ6	24
Q1RDL7	24
A0A0E1AWD4	24
Q81X36	24
B7GT50	24
B4EJZ1	24
A3NVZ2	24
A0A0E1ATQ0	24
D2TLW1	24
R7ZCL7	24
D7H0C0	24
A0A0F6ELP8	24
A3P2H6	24
A0A0H3N9Q6	24
B4EQA4	24
A0A0F6MI03	24
A0A126JTF2	24
Q81KB5	24
A3NW01	24
Q1R3K7	24
A0A0H3GFW4	24
W0HL32	24
A0A076JHV7	24
A0A0H2XHL6	24
U1Y2U6	24
A0A0N8HLC6	24
A0A0H3R0J5	24
Q81XR9	24
A0A0S3JUK7	24
A0A0E1AX74	24
U1XYS8	24
A0A0E1AQY4	24
A0A0H2XEP9	24
A0A0H2XJB0	24
P62172	24
R7ZDI1	24
Q8YGI1	24
A0A0L7U7M0	24
Q2G2L8	24
B4EMT1	24
A0A0F6B3A7	24
A0A0H3QKQ3	24
A0A0H3LEF9	24
D2TPS8	24
B4EB02	24
A0A0H3JWN7	24
A0A0L8CZB6	24
A0A0C2Z0G4	24
A0A0G9M6G1	24
A0A0H3R079	24
A0A0G9MEF2	24
A0A0H3QUV0	24
M7S047	24
R7ZEE5	24
B2HPS4	24
A0A0F7L0I7	24
Q8Y8S2	24
Q87FW5	24
Q63UN1	24
U1Y943	24
A0A0H3M8S8	24
U1Z3Y2	24
A0A0G9M9G4	24
Q81SK7	24
A0A0E1NVC6	24
A0A0L7YYQ1	24
Q8YHJ0	24
A0A0S3K0G4	24
A0A0H3GE19	24
A0A0E1B5W2	24
Q87KT2	24
M7RLQ5	24
D2TTQ0	24
A0A0G9M340	24
M7S3C9	24
U1Z211	24
Q7AP58	24
Q8YAN4	24
P0A9G4	24
A0A0H3N8J4	24
G8UR98	24
A0A0G9M630	24
Q9I295	24
A0A0L7Z430	24
P77601	24
A0A0H3GKX7	24
R7ZAW4	24
A0A0H3GL65	24
M7RX58	24
Q2FVI4	24
A0A0H2VDK1	24
A0A0L8CXZ1	24
A0A0H3JXX7	24
A0A0H3GJN2	24
Q81U29	24
A0A154R7V5	24
E1WH94	24
Q2GIK2	24
A3P0W8	24
A0A0H2VEC3	24
A0A0K2I144	24
A0A154R805	24
A0A0H0YDS3	24
A0A0H0YHL9	24
Q1RFP1	24
A0A133KKR7	24
Q99Y55	24
B4EAB2	24
A0A0F6E8X1	24
R7ZJ56	24
Q8Y803	24
A0A0F6B7K8	24
A7ZDY7	24
Q9HV30	24
A0A0H3C0C4	24
A0A0H3GN10	24
B4E793	24
U2GHM8	24
A3NUJ1	24
R7ZFZ9	24
Q9HUT5	24
A0A0H3QAL2	24
Q2FW56	24
A0A0H3C1F3	24
U1Y0N2	24
A0A0F6MJZ1	24
Q1R245	24
Q8Y9P1	24
A0A0H3NA34	24
Q83C17	24
A0A0H3R337	24
A0A0F6MKF7	24
R7ZB54	24
A0A0H2XGU5	24
A0A0F6AZT1	24
Q99Y40	24
Q9I0A5	24
D7GYT0	24
U2F7M0	24
B4EF07	24
B4EF09	24
Q63UV2	24
Q8Y7Y9	24
Q8Y9K1	24
R7ZAY2	24
R7ZBB6	24
D2TT22	24
A0A0H3JYV5	24
D7H1D0	24
M7S6A5	24
A0A154RB04	24
M7S5F4	24
B4EHD6	24
M7RBL5	24
B2HF10	24
Q87I21	24
A7ZD21	24
A5U809	24
I1DNM3	24
A0A0E1NXE1	24
D2TIH3	24
D7H2V8	24
Q63UV9	24
A0A076JJS6	24
A0A0F6EKR5	24
Q2FY65	24
Q81PR8	24
A0A0H0YHJ4	24
A0A0H2V8J9	24
U2GX97	24
A0A0F6EHH8	24
A0A0H2XHV1	24
A0A0H3R4Q7	24
A0A0H3GBR7	24
Q81Q52	24
A0A0F6BAB5	24
Q7MVK5	24
A0A0F6AXY2	24
A0A0L7YRZ0	24
[truncated: 193,912 more rows]
