# Supplementary material for: Targeted interplay between bacterial pathogens and host autophagy
Source: Autophagy. 2019 Mar 25;15(9):1620–33. doi: 10.1080/15548627.2019.1590519 (PMC6693458; doi:10.1080/15548627.2019.1590519)
Supplement: Supplemental Material [file kaup-15-09-1590519-s001.zip › Supplementary information/2017AUTO0330R7-s07.xlsx]

## Sheet: SQSTM1_p62 _hits
Organism	Organism_id	Target_uniprot_id	Target_protein_description	SQSTM1/p62_motif	SQSTM1/p62_motif_start_position	SQSTM1/p62_motif_stop_position	Ortholog_group_id
Anaplasma_phagocytophilum_(strain_HZ)	212042	Q2GKX5	Phosphate_transport_system_permease_protein_PstA	FKGCSIYLTL	3	12	151
Bacillus_anthracis	1392	A0A0J1HS69	Peptidase_S8	PKLEEGSVTV	1139	1148	21481
Bacillus_anthracis	1392	Q81QC3	Penicillin-binding_protein_(Penicillin-binding_protein_2)	FKINFISITI	26	35	24546
Brucella_abortus_bv._5_str._B3196	520453	D7GZ15	Putative_uncharacterized_protein	PKAATAQITP	79	88	13259
Brucella_abortus_bv._5_str._B3196	520453	D7H2M4	M23/M37_family_Peptidase	LKGGTGSLDA	141	150	148
Brucella_abortus_bv._5_str._B3196	520453	D7GZR9	Putative_uncharacterized_protein	GKPLEMSFTV	192	201	14329
Brucella_abortus_bv._5_str._B3196	520453	D7H0D9	D-alanyl-D-alanine_carboxypeptidase	LKINSPYIHA	313	322	756
Brucella_melitensis_biotype_1_(strain_16M_/_ATCC_23456_/_NCTC_10094)	224914	Q8YGZ1	Cell_wall_degradation_protein	GKPIRISFDG	186	195	4012
Brucella_melitensis_biotype_1_(strain_16M_/_ATCC_23456_/_NCTC_10094)	224914	Q8YHS3	Uncharacterized_protein	PKAATAQITP	102	111	13259
Brucella_melitensis_biotype_1_(strain_16M_/_ATCC_23456_/_NCTC_10094)	224914	Q8YII7	Hypothetical_membrane_associated_protein	GKPLEMSFTV	147	156	14329
Brucella_melitensis_biotype_1_(strain_16M_/_ATCC_23456_/_NCTC_10094)	224914	Q8YJP7	D-alanyl-d-alanine_carboxypeptidase_(EC_3.4.16.4)	LKINSPYIHA	312	321	756
Burkholderia_cenocepacia_(strain_ATCC_BAA-245_/_DSM_16553_/_LMG_16656_/_NCTC_13227_/_J2315_/_CF5610)_(Burkholderia_cepacia_(strain_J2315))	216591	B4EAZ5	Dihydrolipoyllysine-residue_acetyltransferase_component_of_acetoin_cleaving_system_(EC_2.3.1.12)	LKLGDGSGTP	125	134	761
Burkholderia_cenocepacia_(strain_ATCC_BAA-245_/_DSM_16553_/_LMG_16656_/_NCTC_13227_/_J2315_/_CF5610)_(Burkholderia_cepacia_(strain_J2315))	216591	B4EHQ5	Putative_haemagglutinin-related_autotransporter_protein	GKLTNVSFDI	1213	1222	8999
Burkholderia_cenocepacia_(strain_ATCC_BAA-245_/_DSM_16553_/_LMG_16656_/_NCTC_13227_/_J2315_/_CF5610)_(Burkholderia_cepacia_(strain_J2315))	216591	B4EKC8	Beta-lactamase_family_protein	LKLVRPSLDP	70	79	1482
Burkholderia_cenocepacia_(strain_ATCC_BAA-245_/_DSM_16553_/_LMG_16656_/_NCTC_13227_/_J2315_/_CF5610)_(Burkholderia_cepacia_(strain_J2315))	216591	B4ENT7	Hypothetical_phage_protein	LKAGEICADP	58	67	3641
Burkholderia_cenocepacia_(strain_ATCC_BAA-245_/_DSM_16553_/_LMG_16656_/_NCTC_13227_/_J2315_/_CF5610)_(Burkholderia_cepacia_(strain_J2315))	216591	B4EP86	Alkyl_hydroperoxide_reductase_AhpD_(EC_1.11.1.15)	GKVPNAYATI	28	37	2699
Burkholderia_cenocepacia_(strain_ATCC_BAA-245_/_DSM_16553_/_LMG_16656_/_NCTC_13227_/_J2315_/_CF5610)_(Burkholderia_cepacia_(strain_J2315))	216591	B4E9W7	Putative_lipoprotein	VKGADGSGDL	377	386	14609
Burkholderia_cenocepacia_(strain_ATCC_BAA-245_/_DSM_16553_/_LMG_16656_/_NCTC_13227_/_J2315_/_CF5610)_(Burkholderia_cepacia_(strain_J2315))	216591	B4ELM1	Putative_ABC_transporter_system_permease	VKLAFASATL	66	75	17616
Burkholderia_cenocepacia_(strain_ATCC_BAA-245_/_DSM_16553_/_LMG_16656_/_NCTC_13227_/_J2315_/_CF5610)_(Burkholderia_cepacia_(strain_J2315))	216591	B4ENX4	L-asparagine_permease	LKPTIPSITL	477	486	82
Burkholderia_cenocepacia_(strain_ATCC_BAA-245_/_DSM_16553_/_LMG_16656_/_NCTC_13227_/_J2315_/_CF5610)_(Burkholderia_cepacia_(strain_J2315))	216591	B4EQ77	Flp_type_pilus_assembly_protein	PKLITLSATF	97	106	3132
Burkholderia_cenocepacia_BC7	985077	U1X8X6	Dihydrolipoyllysine-residue_acetyltransferase_component_of_acetoin_cleaving_system_(EC_2.3.1.12)	LKLGDGSGTP	125	134	761
Burkholderia_cenocepacia_BC7	985077	U1XET5	Phage-associated_protein,_BcepMu_gp16_family	LKAGEICADP	58	67	3641
Burkholderia_cenocepacia_BC7	985077	U1Y1T0	Beta-lactamase	LKLVRPSLDP	70	79	1482
Burkholderia_cenocepacia_BC7	985077	U1Y2L1	YadA-like_C-terminal_domain_protein	GKLTNVSFDI	1213	1222	8999
Burkholderia_cenocepacia_BC7	985077	U1YYB0	Alkyl_hydroperoxide_reductase_AhpD_(EC_1.11.1.15)	GKVPNAYATI	28	37	2699
Burkholderia_cenocepacia_BC7	985077	U1XT10	Uncharacterized_protein	VKGADGSGDL	369	378	14609
Burkholderia_cenocepacia_BC7	985077	U1Y1K8	Amino_acid_permease	LKPTIPSITL	477	486	82
Burkholderia_cenocepacia_BC7	985077	U1Z2H8	ABC_transporter,_permease_protein	VKLAFASATL	66	75	17616
Burkholderia_cenocepacia_BC7	985077	U1ZH84	Type_II_secretion_system_protein_F	PKLITLSATF	97	106	3132
Burkholderia_pseudomallei_(strain_1106a)	357348	A3NVL6	Cytochrome_c_family_protein	MKLRNLSITA	1	10	243
Burkholderia_pseudomallei_(strain_1106a)	357348	A3P0I0	Polymorphic_membrane_protein,_Filamentous_haemagglutinin/Adhesin	VKAGSLQLDA	1849	1858	2381
Burkholderia_pseudomallei_(strain_1106a)	357348	A3P516	Uncharacterized_protein	MKIRRLSADF	9	18	23125
Burkholderia_pseudomallei_(strain_1106a)	357348	A3P6M0	Haemagglutinin_family_protein	PKATSPSVTA	1746	1755	2381
Burkholderia_pseudomallei_(strain_1106a)	357348	A3P959	ImcF-related_protein	GKPIVLQVTA	1179	1188	1983
Burkholderia_pseudomallei_(strain_1106a)	357348	A3PA10	Uncharacterized_protein	FKAGAVSLDV	156	165	18418
Burkholderia_pseudomallei_(strain_K96243)	272560	Q63IG9	Putative_membrane_protein	GKPIVLQVTA	1179	1188	1983
Burkholderia_pseudomallei_(strain_K96243)	272560	Q63KC6	Putative_membrane-anchored_cell_surface_protein	PKATSPSVTA	2464	2473	2381
Burkholderia_pseudomallei_(strain_K96243)	272560	Q63UK0	Putative_cytochrome_c-related_lipoprotein	MKLRNLSITA	1	10	243
Burkholderia_pseudomallei_(strain_K96243)	272560	Q63HU8	Putative_exported_protein	FKAGAVSLDV	156	165	18418
Burkholderia_pseudomallei_(strain_K96243)	272560	Q63II6	Putative_ABC_transport_system,_ATP-binding_protein	AKVRLASGDV	263	272	47
Burkholderia_pseudomallei_(strain_K96243)	272560	Q63YU7	Putative_lipoprotein	AKLQTMSGTM	131	140	13219
Campylobacter_concisus_(strain_13826)	360104	A7ZCV0	Uncharacterized_protein	IKGIDGSFDV	587	596	7675
Campylobacter_concisus_(strain_13826)	360104	A7ZCX9	Uncharacterized_protein	AKAGAASLHV	68	77	15324
Campylobacter_concisus_(strain_13826)	360104	A7ZFH0	Uncharacterized_protein	VKITEPQLDG	836	845	3721
Campylobacter_concisus_(strain_13826)	360104	A7ZFJ2	Diguanylate_cyclase/phosphodiesterase	FKFERPYLHI	1255	1264	139
Campylobacter_concisus_(strain_13826)	360104	A7ZG15	Uncharacterized_protein	AKFYKFSGDA	25	34	7803
Campylobacter_concisus_ATCC_51562	1242969	U2GCF7	Putative_periplasmic_protein	IKGIDGSFDV	587	596	7675
Campylobacter_concisus_ATCC_51562	1242969	U2GDG6	Putative_lipoprotein_required_for_motility	MKVKILSFTL	1	10	3167
Campylobacter_concisus_UNSWCD	929793	I1DQA9	Uncharacterized_protein	LKGTPAYPDA	61	70	991
Campylobacter_concisus_UNSWCD	929793	I1DQF0	Putative_periplasmic_protein	IKGIDGSFDV	587	596	7675
Campylobacter_concisus_UNSWCD	929793	I1DP58	Diguanylate_cyclase/phosphodiesterase	FKFERPYLHI	1254	1263	139
Campylobacter_concisus_UNSWCS	1242968	U2F263	Uncharacterized_protein	LKGTPAYPDA	61	70	991
Campylobacter_concisus_UNSWCS	1242968	U2FJY4	Uncharacterized_protein	AKAGEASLHV	68	77	15324
Campylobacter_concisus_UNSWCS	1242968	U2GRG6	Putative_periplasmic_protein	IKGIDGSFDV	587	596	7675
Campylobacter_concisus_UNSWCS	1242968	U2GNJ9	Diguanylate_cyclase	FKFERPYLHI	1255	1264	139
Candidatus_Sodalis_pierantonius_str._SOPE	2342	W0HHQ7	SAM-dependent_methyltransferase_(EC_2.1.1.-)	LKIGALSADL	46	55	437
Citrobacter_rodentium_(strain_ICC168)_(Citrobacter_freundii_biotype_4280)	637910	D2TJ34	Hypothetical_prophage_protein	GKVIGICGDG	116	125	18245
Citrobacter_rodentium_(strain_ICC168)_(Citrobacter_freundii_biotype_4280)	637910	D2TJM3	Putative_fimbrial_usher_protein	LKLNIASFHL	121	130	8075
Citrobacter_rodentium_(strain_ICC168)_(Citrobacter_freundii_biotype_4280)	637910	D2TKE5	T3SS_structural_protein_EscD	GKILRISGTM	348	357	242
Citrobacter_rodentium_(strain_ICC168)_(Citrobacter_freundii_biotype_4280)	637910	D2TQJ6	Colanic_acid_biosynthesis_protein	GKFSDLQGDA	187	196	4218
Citrobacter_rodentium_(strain_ICC168)_(Citrobacter_freundii_biotype_4280)	637910	D2TQL7	Putative_outer_membrane_assembly_protein	LKGAVIQLTP	106	115	851
Citrobacter_rodentium_(strain_ICC168)_(Citrobacter_freundii_biotype_4280)	637910	D2TTZ2	ABC_transporter,_substrate-binding_protein	FKLALLSATL	3	12	79
Citrobacter_rodentium_(strain_ICC168)_(Citrobacter_freundii_biotype_4280)	637910	D2TQI2	Chain_length_determinant_protein	LKVDTASIHA	267	276	1464
Citrobacter_rodentium_(strain_ICC168)_(Citrobacter_freundii_biotype_4280)	637910	D2TVB3	Putative_conjugal_transfer_protein_TriC	FKGNTLYFTL	211	220	2814
Escherichia_coli_(strain_K12)	83333	P28249	Protein_AsmA	LKGAVIQLTP	106	115	851
Escherichia_coli_(strain_K12)	83333	P76205	Putative_ankyrin_repeat_protein_B	LKGATAQGTP	536	545	23998
Escherichia_coli_(strain_K12)	83333	P76342	Protein-methionine-sulfoxide_reductase_catalytic_subunit_MsrP_(EC_1.8.5.-)	LKALGISATA	26	35	1562
Escherichia_coli_(strain_K12)	83333	P76464	Putative_UPF0192_protein_YfaS	GKLQLLYPDG	467	476	994
Escherichia_coli_(strain_K12)	83333	Q9JMS5	Uncharacterized_protein_YuaO	AKGNNASATL	387	396	24844
Escherichia_coli_(strain_UTI89_/_UPEC)	364106	Q1R209	Putative_outer_membrane_colicin_Js_receptor	GKARRLSPDF	661	670	1598
Escherichia_coli_(strain_UTI89_/_UPEC)	364106	Q1R764	Uncharacterized_protein	LKILTFCFTL	62	71	13250
Escherichia_coli_(strain_UTI89_/_UPEC)	364106	Q1R8M6	RatA-like_protein	LKIAPAQGDL	185	194	5673
Escherichia_coli_(strain_UTI89_/_UPEC)	364106	Q1R9I8	Putative_membrane_protein	GKLQLLYPDG	442	451	994
Escherichia_coli_(strain_UTI89_/_UPEC)	364106	Q1RA06	AsmA_suppressor_of_OmpF_assembly_mutants	LKGAVIQLTP	106	115	851
Escherichia_coli_(strain_UTI89_/_UPEC)	364106	Q1RAI3	Uncharacterized_protein	IKLSLFCGTL	11	20	16410
Escherichia_coli_(strain_UTI89_/_UPEC)	364106	Q1R5K5	Auf_fimbrial_chaperone_2	VKMNLLQMDV	249	258	1597
Escherichia_coli_O6:H1_(strain_CFT073_/_ATCC_700928_/_UPEC)	199310	A0A0H2V973	Putative_membrane_protein	GKLQLLYPDG	442	451	994
Escherichia_coli_O6:H1_(strain_CFT073_/_ATCC_700928_/_UPEC)	199310	A0A0H2V9K5	Uncharacterized_protein	IKLSLFCGTL	11	20	16410
Escherichia_coli_O6:H1_(strain_CFT073_/_ATCC_700928_/_UPEC)	199310	A0A0H2VAD8	Uncharacterized_protein	LKILTFCFTL	62	71	13250
Escherichia_coli_O6:H1_(strain_CFT073_/_ATCC_700928_/_UPEC)	199310	A0A0H2VB17	Protein_asmA	LKGAVIQLTP	106	115	851
Escherichia_coli_O6:H1_(strain_CFT073_/_ATCC_700928_/_UPEC)	199310	A0A0H2VBV9	RatA_homolog	LKIAPAQGDL	185	194	5673
Legionella_pneumophila_subsp._pneumophila_ATCC_43290	933093	G8UUI1	Uncharacterized_protein	VKLDGVSPTL	66	75	1010
Legionella_pneumophila_subsp._pneumophila_ATCC_43290	933093	G8UXQ6	Chitinase	LKPSIAQPTA	25	34	11109
Listeria_monocytogenes_serotype_1/2a_(strain_10403S)	393133	A0A0H3G9Q5	Internalin	VKAETVYVTV	1006	1015	4825
Listeria_monocytogenes_serotype_1/2a_(strain_10403S)	393133	A0A0H3GDJ7	Uncharacterized_protein	FKIERIQVTI	153	162	14550
Listeria_monocytogenes_serotype_1/2a_(strain_10403S)	393133	A0A0H3GDY1	Aspartate_aminotransferase	VKGVAPSPTL	9	18	184
Listeria_monocytogenes_serotype_1/2a_(strain_10403S)	393133	A0A0H3GA28	Flagellar_protein_export_ATPase_FliI	GKVLNASGDI	99	108	645
Listeria_monocytogenes_serovar_1/2a_(strain_ATCC_BAA-679_/_EGD-e)	169963	Q8Y606	AspB_protein	VKGVAPSPTL	9	18	184
Listeria_monocytogenes_serovar_1/2a_(strain_ATCC_BAA-679_/_EGD-e)	169963	Q8Y7I8	Lmo1289_protein	LKGEPIQVTV	416	425	18154
Listeria_monocytogenes_serovar_1/2a_(strain_ATCC_BAA-679_/_EGD-e)	169963	Q8Y9T5	Listeria_nuclear_targeted_protein_A	FKIERIQVTI	147	156	24712
Listeria_monocytogenes_serovar_1/2a_(strain_ATCC_BAA-679_/_EGD-e)	169963	Q8YA32	Internalin-I	VKAETVYVTV	1006	1015	4825
Listeria_monocytogenes_serovar_1/2a_(strain_ATCC_BAA-679_/_EGD-e)	169963	W5U178	Nuclear-targeted_protein_A	FKIERIQVTI	147	156	14550
Listeria_monocytogenes_serovar_1/2a_(strain_ATCC_BAA-679_/_EGD-e)	169963	Q8Y926	Lmo0716_protein	GKVLNASGDI	99	108	645
Lysinibacillus_sphaericus_OT4b.31	1285586	R7ZH46	Flagellar_hook-associated_protein_2_(HAP2)_(Flagellar_cap_protein)	FKLSAVQADG	363	372	1756
Mycobacterium_bovis_(strain_BCG_/_Pasteur_1173P2)	410289	A0A0H3MBT4	Probable_conserved_lipoprotein_LppL	GKLVLGSADG	165	174	8394
Mycobacterium_bovis_(strain_BCG_/_Pasteur_1173P2)	410289	A0A0H3MHS0	PE_PGRS50_protein	GKAGTGSLTG	993	1002	13391
Mycobacterium_bovis_(strain_BCG_/_Pasteur_1173P2)	410289	A0A0H3M3J3	Probable_periplasmic_oligopeptide-binding_lipoprotein_oppA	GKIGSPQIDA	514	523	291
Mycobacterium_bovis_BCG	33892	A0A0Y1C5Y0	Oligopeptide_ABC_transporter_substrate-binding_lipoprotein_OppA	GKIGSPQIDA	235	244	291
Mycobacterium_bovis_BCG	33892	A0A109S874	Lipoprotein_LppL	GKLVLGSADG	148	157	8394
Mycobacterium_marinum_(strain_ATCC_BAA-535_/_M)	216594	B2HDP2	Conserved_protein	GKAVEPSADP	34	43	10285
Mycobacterium_marinum_(strain_ATCC_BAA-535_/_M)	216594	B2HF18	Conserved_hypothetical_membrane_protein	AKIACASADL	302	311	3591
Mycobacterium_marinum_(strain_ATCC_BAA-535_/_M)	216594	B2HT42	Conserved_protein	GKLDYASLTL	151	160	6318
Mycobacterium_marinum_(strain_ATCC_BAA-535_/_M)	216594	B2HH59	Conserved_transmembrane_protein	AKLAAVSADP	167	176	6239
Mycobacterium_marinum_(strain_ATCC_BAA-535_/_M)	216594	B2HN01	Conserved_transmembrane_protein	GKPRWLCATA	206	215	5094
Mycobacterium_marinum_(strain_ATCC_BAA-535_/_M)	216594	B2HRB5	Periplasmic_oligopeptide-binding_lipoprotein_OppA	GKIGSPQIDA	505	514	291
Mycobacterium_tuberculosis_(strain_ATCC_25177_/_H37Ra)	419947	A5U4G4	Putative_conserved_lipoprotein_LppL	GKLVLGSADG	165	174	8394
Mycobacterium_tuberculosis_(strain_ATCC_25177_/_H37Ra)	419947	A5U818	PE-PGRS_family_protein	GKAGTGSLTG	941	950	13391
Mycobacterium_tuberculosis_(strain_ATCC_25177_/_H37Ra)	419947	A5U1X8	Peptide_ABC_transporter_substrate-binding_protein	GKIGSPQIDA	514	523	291
Mycobacterium_tuberculosis_(strain_ATCC_25618_/_H37Rv)	83332	A0A089QS38	PE_PGRS_family_protein	GKAGTGSLTG	920	929	19088
Mycobacterium_tuberculosis_(strain_ATCC_25618_/_H37Rv)	83332	O06237	Lipoprotein_(Probable_conserved_lipoprotein_LppL)	GKLVLGSADG	165	174	8394
Mycobacterium_tuberculosis_(strain_ATCC_25618_/_H37Rv)	83332	Q6MWY0	PE-PGRS_family_protein_PE_PGRS50	GKAGTGSLTG	941	950	13391
Mycobacterium_tuberculosis_(strain_ATCC_25618_/_H37Rv)	83332	I6XB50	Uncharacterized_protein	GKIGSPQIDA	514	523	291
Mycobacterium_tuberculosis_(strain_ATCC_25618_/_H37Rv)	83332	O33179	Possible_transcriptional_regulatory_protein_(Transcriptional_regulator)	GKLMFGSIHG	108	117	3346
Mycobacterium_tuberculosis_(strain_ATCC_25618_/_H37Rv)	83332	O53193	Thioredoxin-like_reductase_Rv2466c	GKLWDASVTF	178	187	1110
Mycobacterium_tuberculosis_(strain_ATCC_35801_/_TMC_107_/_Erdman)	652616	A0A0H3LAY8	Lipoprotein	GKLVLGSADG	165	174	8394
Mycobacterium_tuberculosis_(strain_ATCC_35801_/_TMC_107_/_Erdman)	652616	A0A0H3L925	Periplasmic_oligopeptide-binding_lipoprotein	GKIGSPQIDA	468	477	291
Mycoplasma_pulmonis_(strain_UAB_CTIP)	272635	Q98Q88	LIPOPROTEIN	FKIDYMSLHV	142	151	24778
Orientia_tsutsugamushi_(strain_Boryong)_(Rickettsia_tsutsugamushi)	357244	A5CDD1	Cell_division_protein_FtsK	AKFLRAQATP	663	672	279
Porphyromonas_gingivalis_(strain_ATCC_33277_/_DSM_20709_/_CIP_103683_/_JCM_12257_/_NCTC_11834_/_2561)	431947	B2RI43	Probable_competence_protein	GKGLSGSLHA	159	168	436
Porphyromonas_gingivalis_(strain_ATCC_33277_/_DSM_20709_/_CIP_103683_/_JCM_12257_/_NCTC_11834_/_2561)	431947	B2RL31	Putative_uncharacterized_protein	LKVSSFSGHM	103	112	13991
Porphyromonas_gingivalis_(strain_ATCC_BAA-308_/_W83)	242619	Q7MUD5	ComEC/Rec2-related_protein	GKGLSGSLHA	176	185	436
Porphyromonas_gingivalis_(strain_ATCC_BAA-308_/_W83)	242619	Q7MX17	Uncharacterized_protein	LKVSSFSGHM	103	112	13991
Pseudomonas_aeruginosa_(strain_ATCC_15692_/_PAO1_/_1C_/_PRS_101_/_LMG_12228)	208964	Q9HU48	Uncharacterized_protein	IKAHVAQLDA	287	296	12635
Pseudomonas_aeruginosa_(strain_ATCC_15692_/_PAO1_/_1C_/_PRS_101_/_LMG_12228)	208964	Q9I2K2	Uncharacterized_protein	LKPWQLYLHI	53	62	13034
Pseudomonas_aeruginosa_(strain_ATCC_15692_/_PAO1_/_1C_/_PRS_101_/_LMG_12228)	208964	Q9I4M0	Uncharacterized_protein	GKPLDMSFTF	674	683	863
Pseudomonas_aeruginosa_MTB-1	1415629	A0A0E1AWX2	Pyocin_killing_protein	GKPGGVSIDV	42	51	6978
Pseudomonas_aeruginosa_MTB-1	1415629	A0A0E1B5X8	Uncharacterized_protein	IKAHVAQLDA	287	296	12635
Pseudomonas_aeruginosa_MTB-1	1415629	A0A0E1AUR2	Uncharacterized_protein	LKPWQLYLHI	53	62	13034
Pseudomonas_aeruginosa_MTB-1	1415629	A0A0E1AWZ7	Sulfatase	GKPLDMSFTF	674	683	863
Pseudomonas_aeruginosa_str._Stone_130	1125697	A0A0H3QPH3	Uncharacterized_protein	LKPWQLYLHI	53	62	13034
Pseudomonas_aeruginosa_str._Stone_130	1125697	A0A0H3QZN0	Uncharacterized_protein	GKPLDMSFTF	674	683	863
Salmonella_enterica_subsp._enterica_serovar_Dublin_str._UC16	1192688	M7RB26	Pathogenicity_island_protein	PKPCLAYVTL	60	69	9351
Salmonella_enterica_subsp._enterica_serovar_Dublin_str._UC16	1192688	M7RE90	Uncharacterized_protein	LKALIISLTV	30	39	7096
Salmonella_enterica_subsp._enterica_serovar_Dublin_str._UC16	1192688	M7RXF9	Uncharacterized_protein	GKIVTLQADV	110	119	9989
Salmonella_enterica_subsp._enterica_serovar_Dublin_str._UC16	1192688	M7S383	AsmA_family_protein	LKGGVIQLTP	106	115	851
Salmonella_enterica_subsp._enterica_serovar_Dublin_str._UC16	1192688	M7S836	Uncharacterized_protein	LKLRFVSVTI	7	16	8662
Salmonella_enterica_subsp._enterica_serovar_Dublin_str._UC16	1192688	M7S213	UPF0194_membrane_protein_YbhG	GKIGFVSPTA	274	283	160
Salmonella_typhimurium_(strain_14028s_/_SGSC_2262)	588858	A0A0F6B3H1	Putative_assembly_protein	LKGGVIQLTP	106	115	851
Salmonella_typhimurium_(strain_14028s_/_SGSC_2262)	588858	A0A0F6B5L1	Uncharacterized_protein	AKISHASPTP	31	40	13154
Salmonella_typhimurium_(strain_14028s_/_SGSC_2262)	588858	A0A0F6BBA4	Uncharacterized_protein	LKLRFVSVTI	7	16	8662
Salmonella_typhimurium_(strain_14028s_/_SGSC_2262)	588858	D0ZWR8	Salmonella_pathogenicity_island_2_protein_C_(Secretion_system_apparatus_protein_B)	PKPCLAYVTL	60	69	9351
Salmonella_typhimurium_(strain_14028s_/_SGSC_2262)	588858	A0A0F6AYX2	UPF0194_membrane_protein_YbhG	GKIGFVSPTA	274	283	160
Salmonella_typhimurium_(strain_SL1344)	216597	A0A0H3NAY4	Type_III_secretion_system_effector_protein,_Interferes_with_endosomal_trafficking	PKPCLAYVTL	60	69	9351
Salmonella_typhimurium_(strain_SL1344)	216597	A0A0H3ND56	Hypothetical_outer_membrane_assembly_protein	LKGGVIQLTP	106	115	851
Salmonella_typhimurium_(strain_SL1344)	216597	A0A0H3NF18	Uncharacterized_protein	AKISHASPTP	31	40	13154
Salmonella_typhimurium_(strain_SL1344)	216597	A0A0H3NJA9	UPF0194_membrane_protein_YbhG	GKIGFVSPTA	274	283	160
Shigella_flexneri_5a_str._M90T	1086030	A0A0F6MCM1	Invasion_plasmid_antigen	LKASGLSGDA	501	510	9111
Shigella_flexneri_5a_str._M90T	1086030	A0A0F6ME41	Invasion_plasmid_antigen	LKASGLSGDA	533	542	9111
Shigella_flexneri_5a_str._M90T	1086030	A0A0F6MEN8	Putative_assembly_protein	LKGAVIQLTP	106	115	851
Shigella_flexneri_5a_str._M90T	1086030	A0A0F6MF90	Invasion_plasmid_antigen	LKASGLSGDA	497	506	19824
Shigella_flexneri_5a_str._M90T	1086030	A0A0F6MF98	Invasion_plasmid_antigen	LKASGLSGDA	497	506	19825
Shigella_flexneri_5a_str._M90T	1086030	A0A0F6MFZ4	Invasion_plasmid_antigen	LKASGLSGDA	537	546	9111
Shigella_flexneri_5a_str._M90T	1086030	A0A0F6MGD7	Invasion_plasmid_antigen	LKASGLSGDA	558	567	19828
Shigella_flexneri_5a_str._M90T	1086030	A0A0F6MH17	Uncharacterized_protein	LKILTFCFTL	62	71	13250
Shigella_flexneri_Shi06HN006	1282358	A0A0F6EC47	E3_ubiquitin-protein_ligase_ipaH3	LKASGLSGDA	518	527	9111
Shigella_flexneri_Shi06HN006	1282358	A0A0F6EEI7	AsmA	LKGAVIQLTP	106	115	851
Staphylococcus_aureus_(strain_MW2)	196620	A0A0H3K411	Sensor_protein_KdpD	AKFTAIYIDV	265	274	83
Staphylococcus_aureus_(strain_NCTC_8325)	93061	Q2FYX6	Uncharacterized_protein	IKPGIIQMDI	26	35	15932
Staphylococcus_aureus_(strain_NCTC_8325)	93061	Q2FWH7	Sensor_protein_KdpD,_putative	AKFTAIYIDV	265	274	83
Staphylococcus_aureus_(strain_USA300)	367830	A0A0H2XGR3	Uncharacterized_protein	IKPGIIQMDI	26	35	15932
Staphylococcus_aureus_(strain_USA300)	367830	A0A0H2XIE2	Sensor_histidine_kinase,_KdpD_(EC_2.7.3.-)	AKFTAIYIDV	265	274	83
Streptococcus_pyogenes_serotype_M1	301447	Q9A0C0	Uncharacterized_protein	GKGPLAQATM	808	817	15248
Streptococcus_pyogenes_serotype_M49_(strain_NZ131)	471876	A0A0H3C021	Cell_wall_surface_anchor_family_protein	GKGPLAQATM	808	817	15248
Streptococcus_pyogenes_serotype_M49_(strain_NZ131)	471876	A0A0H3C0N6	Serum_opacity_factor	LKVPVPQIDG	775	784	10901
Streptococcus_pyogenes_serotype_M49_(strain_NZ131)	471876	A0A0H3BY16	Putative_holin_protein-phage_associated	VKLEAPQVDL	136	145	6248
Streptococcus_pyogenes_serotype_M6_(strain_ATCC_BAA-946_/_MGAS10394)	286636	Q5XCQ8	Cell_surface_protein	GKGPLAQATM	808	817	15248
Streptococcus_pyogenes_serotype_M6_(strain_ATCC_BAA-946_/_MGAS10394)	286636	Q5XB79	Holin	VKLEAPQVDL	136	145	6248
Vibrio_alginolyticus	663	A0A0G9LVR4	TonB-dependent_receptor	FKVNLISLTL	9	18	374
Vibrio_alginolyticus	663	A0A0G9LWY0	Iron-sulfur_cluster_carrier_protein	AKPDAISFTM	347	356	412
Vibrio_alginolyticus	663	A0A0G9M2G2	Transcriptional_regulator	GKVFSAQIDL	115	124	7616
Vibrio_alginolyticus	663	A0A0G9M2T3	Uncharacterized_protein	IKLKCVQGTV	59	68	17914
Vibrio_alginolyticus	663	A0A0G9M4M1	Flagellar_hook_protein_FlgK	LKMIDGYPDV	242	251	2337
Vibrio_alginolyticus	663	A0A0G9M9U5	Fibronectin_(Fragment)	LKVSRASVDI	2123	2132	1010
Vibrio_alginolyticus	663	A0A0H0Y9M1	Iron-sulfur_cluster_carrier_protein	AKPDAISFTM	347	356	412
Vibrio_alginolyticus	663	A0A0L7YW51	Flagellar_hook_protein_FlgK	LKMIDGYPDV	242	251	2337
Vibrio_alginolyticus	663	A0A0L7YWE3	Copper_amine_oxidase	MKLKTLSMTM	1	10	1135
Vibrio_alginolyticus	663	A0A0L7Z4H7	Glycosyltransferase	MKVAKLSGDA	161	170	359
Vibrio_alginolyticus	663	A0A0N9DXT6	DEAD/DEAH_box_helicase	VKPLAIYLDG	1767	1776	11005
Vibrio_alginolyticus	663	A0A0N9DYJ2	Flp_pilus_assembly_protein,_TadD	LKLAQAYFDG	80	89	7425
Vibrio_alginolyticus	663	A0A0P7E9Y2	Flagellar_biosynthesis_protein_FlgK	LKMIDGYPDV	242	251	2337
Vibrio_alginolyticus	663	A0A0P7F6E7	Cell_envelope_biogenesis_protein_OmpA	GKFAIVSGDM	333	342	9491
Vibrio_alginolyticus	663	A0A0S3JV71	Iron-sulfur_cluster_carrier_protein	AKPDAISFTM	347	356	412
Vibrio_alginolyticus	663	A0A0S3JZM3	Flagellar_biosynthesis_protein_FlgK	LKMIDGYPDV	242	251	2337
Vibrio_alginolyticus	663	A0A154REJ4	Mrp_protein	AKPDAISFTM	347	356	412
Vibrio_alginolyticus	663	A0A154RI04	Flagellar_hook-associated_protein_FlgK	LKMIDGYPDV	253	262	2337
Vibrio_alginolyticus	663	A0A0G9LWN3	MFS_transporter_permease	AKGDGVSLDV	340	349	198
Vibrio_alginolyticus	663	A0A0L7YJ15	sn-glycerol-3-phosphate_import_ATP-binding_protein_UgpC_(EC_3.6.3.20)	AKLASGYLHI	243	252	47
Vibrio_alginolyticus	663	A0A0L7YRR3	Cytochrome_C_biogenesis_protein_CcmF	LKPMLLCGTA	423	432	1481
Vibrio_alginolyticus	663	A0A0P7FTV9	Chemotaxis_protein_CheY	PKAMALYATV	12	21	22379
Vibrio_alginolyticus	663	A0A0S3JUV9	Hybrid_sensor_histidine_kinase/response_regulator	PKAMALYATV	12	21	22419
Vibrio_cholerae_B33	417400	A0A0H3Q1Q2	Protein_F-related_protein	MKFWVLCVTF	1	10	400
Vibrio_cholerae_B33	417400	A0A0H3PYL5	Uncharacterized_protein	LKFFKPSLTA	2	11	1699
Vibrio_cholerae_B33	417400	A0A0H3Q2R1	1-acyl-sn-glycerol-3-phosphate_acyltransferase_(EC_2.3.1.51)	MKAKLAQLDA	224	233	145
Vibrio_parahaemolyticus_serotype_O3:K6_(strain_RIMD_2210633)	223926	Q87G53	Uncharacterized_protein	FKFVKLSATG	273	282	765
Vibrio_parahaemolyticus_serotype_O3:K6_(strain_RIMD_2210633)	223926	Q87M15	Uncharacterized_protein	IKIKCIQGTV	60	69	17914
Vibrio_parahaemolyticus_serotype_O3:K6_(strain_RIMD_2210633)	223926	Q87MA0	Putative_transcriptional_activator_ChrR	GKVFSAQIDL	115	124	7616
Vibrio_parahaemolyticus_serotype_O3:K6_(strain_RIMD_2210633)	223926	Q87N08	Iron-sulfur_cluster_carrier_protein	AKPDAISFTM	347	356	412
Vibrio_parahaemolyticus_serotype_O3:K6_(strain_RIMD_2210633)	223926	Q87NV1	Uncharacterized_protein	AKLTNIYFDL	182	191	3257
Vibrio_parahaemolyticus_serotype_O3:K6_(strain_RIMD_2210633)	223926	Q87RK5	Polar_flagellar_hook_associated_protein_type_1_FlgK	LKMIDGYPDV	242	251	2337
Vibrio_parahaemolyticus_serotype_O3:K6_(strain_RIMD_2210633)	223926	Q87KK9	Putative_transporter	AKGDGVSLDV	340	349	198
Vibrio_parahaemolyticus_serotype_O3:K6_(strain_RIMD_2210633)	223926	Q87ML3	Cytochrome_c-type_biogenesis_protein_CcmF	VKPMLVSGTM	423	432	1481
Yersinia_pestis_bv._Antiqua_(strain_Antiqua)	360102	A0A0E1NLC8	Hemolysin	GKAPLVSGHG	1612	1621	19607
Yersinia_pestis_bv._Antiqua_(strain_Antiqua)	360102	A0A0E1NRK2	Flagellin	GKGGNASIDI	224	233	172
Yersinia_pestis_bv._Antiqua_(strain_Antiqua)	360102	A0A0E1NU95	Thioredoxin_family_protein_(Uncharacterized_protein)	PKVTDFYADI	158	167	1407
Yersinia_pestis_bv._Antiqua_(strain_Antiqua)	360102	A0A0E1P070	Putative_hydroxamate-type_ferrisiderophore_receptor_(TonB-dependent_siderophore_receptor_family_protein)	FKGGGGQLDV	192	201	374
Yersinia_pestis_bv._Antiqua_(strain_Antiqua)	360102	A0A0E1NNB1	Uncharacterized_protein	GKAPLACITP	336	345	7352
Yersinia_pestis_bv._Antiqua_(strain_Antiqua)	360102	A0A0E1NRJ0	Putative_exported_protein_(Uncharacterized_protein)	AKASLLSITF	165	174	15356
Yersinia_pseudotuberculosis_serotype_O:3_(strain_YPIII)	502800	A0A0H3B128	TonB-dependent_siderophore_receptor	FKGGGGQLDV	192	201	374
Yersinia_pseudotuberculosis_serotype_O:3_(strain_YPIII)	502800	A0A0H3B187	Uncharacterized_protein	PKVTDFYADI	158	167	1407
Yersinia_pseudotuberculosis_serotype_O:3_(strain_YPIII)	502800	A0A0H3B274	Uncharacterized_protein	AKASLLSITF	165	174	15356
Yersinia_pseudotuberculosis_serotype_O:3_(strain_YPIII)	502800	A0A0H3B4Q3	Uncharacterized_protein	GKAPLACITP	336	345	7352

## Sheet: CALCOCO2_NDP52_hits
Organism	Organism_id	Target_uniprot_id	Target_protein_description	CALCOCO2/NDP52_motif	CALCOCO2/NDP52_motif_start_position	CALCOCO2/NDP52_motif_stop_position	Ortholog_group_id
Anaplasma_phagocytophilum_(strain_HZ)	212042	Q2GK02	Uncharacterized_protein	EIIAY	442	446	24340
Anaplasma_phagocytophilum_(strain_HZ)	212042	Q2GID6	Protein_translocase_subunit_SecD	EKIPY	77	81	61
Anaplasma_phagocytophilum_(strain_HZ)	212042	Q2GJA4	Probable_protein_kinase_UbiB_(EC_2.7.-.-)	ENIGY	413	417	1067
Anaplasma_phagocytophilum_(strain_HZ)	212042	Q2GKI5	NADH-quinone_oxidoreductase_subunit_C_(EC_1.6.5.11)_(NADH_dehydrogenase_I_subunit_C)_(NDH-1_subunit_C)	EEIRY	153	157	1152
Anaplasma_phagocytophilum_(strain_HZ)	212042	Q2GL88	DNA_/_pantothenate_metabolism_flavoprotein_family_protein	EIIDY	228	232	272
Bacillus_anthracis	1392	A0A0B5N2X8	Protein-glutamine_gamma-glutamyltransferase_(EC_2.3.2.13)_(Transglutaminase)	EEIIY	210	214	19320
Bacillus_anthracis	1392	A0A0F7RFR2	Iron-sulfur_cluster_carrier_protein	EDIIY	346	350	19973
Bacillus_anthracis	1392	A0A0F7RG08	Glycosyl_transferase_group_2_Family_protein	EAIYY	356	360	19975
Bacillus_anthracis	1392	A0A0F7RGZ4	Putative_phosphoenolpyruvate_synthase	EVITY	561	565	19988
Bacillus_anthracis	1392	A0A0F7RL35	Wall-associated_protein	EAIVY	627	631	20029
Bacillus_anthracis	1392	A0A0J1I007	Protein-glutamine_gamma-glutamyltransferase_(EC_2.3.2.13)_(Transglutaminase)	EEIIY	210	214	21560
Bacillus_anthracis	1392	A0A0J1I5P9	Glycosyl_transferase	EAIYY	483	487	21654
Bacillus_anthracis	1392	A0A0M9W018	Protein-glutamine_gamma-glutamyltransferase_(EC_2.3.2.13)_(Transglutaminase)	EEIIY	210	214	22156
Bacillus_anthracis	1392	A0A0N0RUF6	ATP-dependent_helicase	ESIDY	231	235	22188
Bacillus_anthracis	1392	Q81JN4	Glycosyl_transferase,_WecB/TagA/CpsF_family_(Putative_N-acetylmannosaminyltransferase)	ETIQY	20	24	153
Bacillus_anthracis	1392	Q81JR7	Prespore-specific_transcriptional_regulator_rsfA_(Uncharacterized_protein)	EAIPY	114	118	24516
Bacillus_anthracis	1392	Q81LL3	Uncharacterized_methyltransferase_BA_4603/GBAA_4603/BAS4271_(EC_2.1.1.-)	EDIQY	23	27	437
Bacillus_anthracis	1392	Q81MS1	Protein-glutamine_gamma-glutamyltransferase_(EC_2.3.2.13)_(Transglutaminase)_(TGase)	EEIIY	210	214	24531
Bacillus_anthracis	1392	Q81NR1	Phosphoenolpyruvate_synthase_(EC_2.7.9.2)	EVITY	544	548	92
Bacillus_anthracis	1392	Q81NR2	TetR_family_transcriptional_regulator_(Transcriptional_regulator,_TetR_family)	EDIMY	65	69	289
Bacillus_anthracis	1392	Q81NZ9	Glycosyl_transferase,_group_2_family_protein	EAIYY	483	487	24538
Bacillus_anthracis	1392	Q81PY1	Uncharacterized_protein	EKIIY	56	60	15204
Bacillus_anthracis	1392	Q81QD4	Stage_II_sporulation_protein_SB_(Antidote_protein_SpoIISB)_(Antitoxin_SpoIISB)	EAIPY	60	64	24547
Bacillus_anthracis	1392	Q81S18	Putative_methyl-accepting/DNA_response_regulator_(Sensory_transduction_protein_lytT)	EYIYY	30	34	4335
Bacillus_anthracis	1392	Q81S56	N-acetylmuramoyl-L-alanine_amidase,_family_4_(S-layer_protein)	EAIPY	376	380	24561
Bacillus_anthracis	1392	Q81U00	Putative_wall-associated_protein	EAIVY	617	621	1277
Bacillus_anthracis	1392	Q81V77	Uncharacterized_protein_(Uncharacterized_protein_yojO)	EDIMY	195	199	2801
Bacillus_anthracis	1392	Q81W61	Phage_Replication_protein_(Prophage_LambdaBa02,_DNA_replication_protein)	ETIIY	90	94	3229
Bacillus_anthracis	1392	Q81YD2	Iron-sulfur_cluster_carrier_protein	EDIIY	343	347	412
Bacillus_anthracis	1392	Q81YK2	Uncharacterized_protein_(Uncharacterized_protein_yjfA)	ETIWY	154	158	24603
Bacillus_anthracis	1392	A0A0B5PGE5	NADH-quinone_oxidoreductase_subunit_B_(EC_1.6.5.11)_(NADH_dehydrogenase_I_subunit_B)_(NDH-1_subunit_B)	EKIRY	157	161	19326
Bacillus_anthracis	1392	A0A0F7R8Y1	D-alanyl-D-alanine_carboxypeptidase_dacA	ELIEY	308	312	19884
Bacillus_anthracis	1392	A0A0F7R9G6	NADH-quinone_oxidoreductase_subunit_B_(EC_1.6.5.11)_(NADH_dehydrogenase_I_subunit_B)_(NDH-1_subunit_B)	EKIRY	164	168	19890
Bacillus_anthracis	1392	A0A0F7RAR8	Cell_division_protein_FtsX	ESIKY	104	108	19905
Bacillus_anthracis	1392	A0A0F7RM93	Oligopeptide_transport_system_permease_protein_oppC	EVIHY	10	14	20038
Bacillus_anthracis	1392	A0A0J1HQ06	Histidine_kinase	ENIAY	55	59	21458
Bacillus_anthracis	1392	A0A0J1I0M7	Diguanylate_cyclase	EEIKY	472	476	21569
Bacillus_anthracis	1392	A0A0J1I6C5	Uncharacterized_protein	ETIEY	265	269	21663
Bacillus_anthracis	1392	A0A0M8NK18	Histidine_kinase	ENIAY	55	59	22121
Bacillus_anthracis	1392	Q81K01	NADH-quinone_oxidoreductase_subunit_B_(EC_1.6.5.11)_(NADH_dehydrogenase_I_subunit_B)_(NDH-1_subunit_B)	EKIRY	157	161	1395
Bacillus_anthracis	1392	Q81KH0	Putative_sensor_histidine_kinase_(Sporulation_kinase_C)	EIIAY	269	273	83
Bacillus_anthracis	1392	Q81KR9	Sensor_histidine_kinase_(EC_2.7.13.3)_(Sensor_protein_kinase_walK)	ETISY	97	101	83
Bacillus_anthracis	1392	Q81NG6	Sensor_histidine_kinase_(EC_2.7.13.3)_(Sensor_histidine_kinase_ykoH)	EDIEY	54	58	83
Bacillus_anthracis	1392	Q81Q73	Sensor_histidine_kinase_(EC_2.7.13.3)_(Sensor_protein_vanS)	ELIIY	32	36	83
Bacillus_anthracis	1392	Q81SZ5	Sensor_histidine_kinase_ResE_(EC_2.7.13.3)_(Sensor_histidine_kinase_resE)	ENIAY	66	70	83
Bacillus_anthracis	1392	Q81V44	Oligopeptide_ABC_transporter,_permease_protein	EVIHY	10	14	1102
Bacillus_anthracis	1392	Q81VI4	Membrane_protein_(UPF0750_membrane_protein_yxkD)_(YitT_family_protein)	EHIEY	94	98	24583
Bacillus_anthracis	1392	Q81WT8	Sensory_box/GGDEF_family_protein_(Signaling_protein_ykoW)	EEIKY	475	479	139
Bacillus_anthracis	1392	Q81X30	Cell_division_protein_FtsX	ESIKY	88	92	1997
Bacillus_anthracis	1392	Q81XJ4	CAAX_amino_terminal_protease_family_protein	ENITY	6	10	1683
Bacillus_anthracis	1392	Q81ZB8	ABC_transporter_substrate-binding_protein_(Iron_compound_ABC_transporter,_iron_compound-binding_protein)_(Iron(3+)-hydroxamate-binding_protein_fhuD)	ETITY	36	40	447
Brucella_abortus_bv._5_str._B3196	520453	D7H1K0	Putative_uncharacterized_protein	ELIQY	78	82	17035
Brucella_abortus_bv._5_str._B3196	520453	D7H2J0	Soluble_lytic_murein_transglycosylase	ERIPY	645	649	748
Brucella_abortus_bv._5_str._B3196	520453	D7H2T5	Putative_uncharacterized_protein	EKIGY	181	185	12038
Brucella_abortus_bv._5_str._B3196	520453	D7H539	Putative_uncharacterized_protein	ERIDY	55	59	12674
Brucella_abortus_bv._5_str._B3196	520453	D7H3V4	Putative_uncharacterized_protein	EIIVY	137	141	15173
Brucella_abortus_bv._5_str._B3196	520453	D7H4F7	Multicomponent_K+:H+_antiporter_subunit_D	EAIVY	61	65	530
Brucella_melitensis_biotype_1_(strain_16M_/_ATCC_23456_/_NCTC_10094)	224914	Q8YB58	Uncharacterized_protein	ERIDY	33	37	12674
Brucella_melitensis_biotype_1_(strain_16M_/_ATCC_23456_/_NCTC_10094)	224914	Q8YF69	Uncharacterized_protein	ELIQY	78	82	17035
Brucella_melitensis_biotype_1_(strain_16M_/_ATCC_23456_/_NCTC_10094)	224914	Q8YGF8	Hypothetical_cytosolic_protein	EKIGY	153	157	12038
Brucella_melitensis_biotype_1_(strain_16M_/_ATCC_23456_/_NCTC_10094)	224914	Q8YBW8	Potassium_efflux_system_protein_phad	EAIVY	61	65	530
Brucella_melitensis_biotype_1_(strain_16M_/_ATCC_23456_/_NCTC_10094)	224914	Q8YG59	Soluble_lytic_murein_transglycosylase_(EC_3.2.1.-)	ERIPY	645	649	748
Burkholderia_cenocepacia_(strain_ATCC_BAA-245_/_DSM_16553_/_LMG_16656_/_NCTC_13227_/_J2315_/_CF5610)_(Burkholderia_cepacia_(strain_J2315))	216591	B4E5J5	Uncharacterized_protein	EWIIY	911	915	8709
Burkholderia_cenocepacia_(strain_ATCC_BAA-245_/_DSM_16553_/_LMG_16656_/_NCTC_13227_/_J2315_/_CF5610)_(Burkholderia_cepacia_(strain_J2315))	216591	B4E7T0	Putative_nitrilase_(EC_3.5.5.1)	EGILY	272	276	14671
Burkholderia_cenocepacia_(strain_ATCC_BAA-245_/_DSM_16553_/_LMG_16656_/_NCTC_13227_/_J2315_/_CF5610)_(Burkholderia_cepacia_(strain_J2315))	216591	B4EEA6	Uncharacterized_protein	EEIDY	182	186	23551
Burkholderia_cenocepacia_(strain_ATCC_BAA-245_/_DSM_16553_/_LMG_16656_/_NCTC_13227_/_J2315_/_CF5610)_(Burkholderia_cepacia_(strain_J2315))	216591	B4EG15	Uncharacterized_protein	ERIVY	889	893	3315
Burkholderia_cenocepacia_(strain_ATCC_BAA-245_/_DSM_16553_/_LMG_16656_/_NCTC_13227_/_J2315_/_CF5610)_(Burkholderia_cepacia_(strain_J2315))	216591	B4EIK6	Putative_exported_protein	EVIGY	83	87	15328
Burkholderia_cenocepacia_(strain_ATCC_BAA-245_/_DSM_16553_/_LMG_16656_/_NCTC_13227_/_J2315_/_CF5610)_(Burkholderia_cepacia_(strain_J2315))	216591	B4EJK2	Uncharacterized_protein	ERIRY	6	10	5331
Burkholderia_cenocepacia_(strain_ATCC_BAA-245_/_DSM_16553_/_LMG_16656_/_NCTC_13227_/_J2315_/_CF5610)_(Burkholderia_cepacia_(strain_J2315))	216591	B4EMG4	Putative_phage_baseplate_protein	EYIRY	69	73	12015
Burkholderia_cenocepacia_(strain_ATCC_BAA-245_/_DSM_16553_/_LMG_16656_/_NCTC_13227_/_J2315_/_CF5610)_(Burkholderia_cepacia_(strain_J2315))	216591	B4EPE7	Putative_peptidoglycan-binding_membrane_protein	ERIDY	2011	2015	15341
Burkholderia_cenocepacia_(strain_ATCC_BAA-245_/_DSM_16553_/_LMG_16656_/_NCTC_13227_/_J2315_/_CF5610)_(Burkholderia_cepacia_(strain_J2315))	216591	B4E607	sn-glycerol-3-phosphate_transport_system_permease_protein_UgpE	ENIAY	56	60	1496
Burkholderia_cenocepacia_(strain_ATCC_BAA-245_/_DSM_16553_/_LMG_16656_/_NCTC_13227_/_J2315_/_CF5610)_(Burkholderia_cepacia_(strain_J2315))	216591	B4EGA8	Putative_glycosyl_transferase_family_protein	EIIEY	197	201	359
Burkholderia_cenocepacia_(strain_ATCC_BAA-245_/_DSM_16553_/_LMG_16656_/_NCTC_13227_/_J2315_/_CF5610)_(Burkholderia_cepacia_(strain_J2315))	216591	B4EHT3	ABC_transporter,_substrate-binding_protein	EKIVY	491	495	291
Burkholderia_cenocepacia_BC7	985077	U1XCP1	Aliphatic_nitrilase_(EC_3.5.5.7)	EGILY	291	295	14671
Burkholderia_cenocepacia_BC7	985077	U1XLQ8	Uncharacterized_protein	EYIRY	24	28	12015
Burkholderia_cenocepacia_BC7	985077	U1XMV1	Uncharacterized_protein	EEIDY	59	63	24959
Burkholderia_cenocepacia_BC7	985077	U1XPJ5	TOMM_system_kinase/cyclase_fusion_protein	ERIVY	889	893	3315
Burkholderia_cenocepacia_BC7	985077	U1XQ10	Uncharacterized_protein	EVIGY	105	109	15328
Burkholderia_cenocepacia_BC7	985077	U1Z7W4	Uncharacterized_protein	EQIDY	117	121	10456
Burkholderia_cenocepacia_BC7	985077	U1ZIQ7	Uncharacterized_protein_(Fragment)	ERIAY	51	55	25049
Burkholderia_cenocepacia_BC7	985077	U1ZKN2	Uncharacterized_protein	ERIRY	7	11	5331
Burkholderia_cenocepacia_BC7	985077	U1Y7F9	Putative_membrane_protein	ERIDY	429	433	15341
Burkholderia_cenocepacia_BC7	985077	U1Z177	Bactoprenol_glucosyl_transferase-like_protein_(EC_2.4.1.-)	EIIEY	189	193	359
Burkholderia_cenocepacia_BC7	985077	U1Z7I0	Glutathione-binding_protein_GsiB	EKIVY	491	495	291
Burkholderia_cenocepacia_BC7	985077	U1ZLD7	sn-glycerol-3-phosphate_transport_system_permease_protein_UgpE	ENIAY	56	60	1496
Burkholderia_pseudomallei_(strain_1106a)	357348	A3NSC6	Uncharacterized_protein	ERISY	168	172	3849
Burkholderia_pseudomallei_(strain_1106a)	357348	A3NSN4	Phosphoenolpyruvate_carboxylase_(PEPC)_(PEPCase)_(EC_4.1.1.31)	EDIRY	100	104	862
Burkholderia_pseudomallei_(strain_1106a)	357348	A3NU63	Uncharacterized_protein	ECIAY	8	12	13856
Burkholderia_pseudomallei_(strain_1106a)	357348	A3NUQ9	Uncharacterized_protein	EKIDY	487	491	12526
Burkholderia_pseudomallei_(strain_1106a)	357348	A3NW01	Transcriptional_regulator,_MerR_family	EKIAY	119	123	24
Burkholderia_pseudomallei_(strain_1106a)	357348	A3P0Y7	Uncharacterized_protein	EGIRY	35	39	23069
Burkholderia_pseudomallei_(strain_1106a)	357348	A3P791	Putative_type_IV_pilus_protein	ESIAY	42	46	5715
Burkholderia_pseudomallei_(strain_1106a)	357348	A3NQQ7	Inward_rectifier_potassium_channel	EVIAY	37	41	9249
Burkholderia_pseudomallei_(strain_1106a)	357348	A3P642	Glutathione_ABC_transporter,_periplasmic_glutathione-binding_protein	EKIVY	491	495	291
Burkholderia_pseudomallei_(strain_1106a)	357348	A3P9U1	Uncharacterized_protein	EQIAY	99	103	6340
Burkholderia_pseudomallei_(strain_K96243)	272560	Q63JW9	Putative_major_pilin_subunit	ESIAY	30	34	5715
Burkholderia_pseudomallei_(strain_K96243)	272560	Q63TC6	Uncharacterized_protein	ECIAY	15	19	13856
Burkholderia_pseudomallei_(strain_K96243)	272560	Q63TU0	Uncharacterized_protein	EKIDY	467	471	12526
Burkholderia_pseudomallei_(strain_K96243)	272560	Q63UV9	Putative_MerR-family_transcriptional_regulator	EKIAY	119	123	24
Burkholderia_pseudomallei_(strain_K96243)	272560	Q63W75	Phosphoenolpyruvate_carboxylase_(PEPC)_(PEPCase)_(EC_4.1.1.31)	EDIRY	70	74	862
Burkholderia_pseudomallei_(strain_K96243)	272560	Q63WI8	Putative_membrane_protein	ERISY	168	172	3849
Burkholderia_pseudomallei_(strain_K96243)	272560	H7C748	Putative_inward_rectifier_potassium_channel_protein	EVIAY	37	41	9249
Burkholderia_pseudomallei_(strain_K96243)	272560	Q63HZ4	Putative_membrane_protein	EQIAY	99	103	6340
Burkholderia_pseudomallei_(strain_K96243)	272560	Q63KQ6	Putative_ABC_transporter_substrate-binding_protein	EKIVY	491	495	291
Campylobacter_concisus_(strain_13826)	360104	A7ZBC4	Uncharacterized_protein	ETILY	415	419	23244
Campylobacter_concisus_(strain_13826)	360104	A7ZBI6	Uncharacterized_protein	ETIIY	448	452	12783
Campylobacter_concisus_(strain_13826)	360104	A7ZCB3	Molybdenum_cofactor_guanylyltransferase_protein_B_(EC_2.7.7.77)	EQIPY	131	135	2303
Campylobacter_concisus_(strain_13826)	360104	A7ZCZ8	Bifunctional_(RS)-methionine_sulfoxide_reductase_A/B_(EC_1.8.4.11)_(EC_1.8.4.12)_(EC_1.8.4.13)_(EC_1.8.4.14)	EFIPY	340	344	221
Campylobacter_concisus_(strain_13826)	360104	A7ZD58	Flagellar_hook-associated_protein	EAIVY	378	382	2337
Campylobacter_concisus_(strain_13826)	360104	A7ZDM0	2-oxoglutarate:acceptor_oxidoreductase,_beta_subunit_(EC_1.2.7.3)	EKIEY	254	258	106
Campylobacter_concisus_(strain_13826)	360104	A7ZE10	Uncharacterized_protein	ECIFY	22	26	11639
Campylobacter_concisus_(strain_13826)	360104	A7ZEF5	DNA_polymerase_III,_delta_subunit	EAIGY	263	267	4495
Campylobacter_concisus_(strain_13826)	360104	A7ZEI8	Uncharacterized_protein	EFIPY	94	98	7983
Campylobacter_concisus_(strain_13826)	360104	A7ZEJ0	Uncharacterized_protein	ENIKY	179	183	4837
Campylobacter_concisus_(strain_13826)	360104	A7ZEQ3	tRNA_N6-adenosine_threonylcarbamoyltransferase_(EC_2.3.1.234)_(N6-L-threonylcarbamoyladenine_synthase)_(t(6)A_synthase)_(t(6)A37_threonylcarbamoyladenosine_biosynthesis_protein_TsaD)_(tRNA_threonylcarbamoyladenosine_biosynthesis_protein_TsaD)	EQIYY	23	27	532
Campylobacter_concisus_(strain_13826)	360104	A7ZF53	Type_II_and_III_secretion_system_protein	ENIKY	128	132	911
Campylobacter_concisus_(strain_13826)	360104	A7ZFW3	Monoheme_c-type_cytochrome	EFIKY	57	61	8769
Campylobacter_concisus_(strain_13826)	360104	A7ZGA0	Uncharacterized_protein	EGIVY	47	51	10595
Campylobacter_concisus_(strain_13826)	360104	A7ZGD5	Uncharacterized_protein	ELILY	41	45	15527
Campylobacter_concisus_(strain_13826)	360104	A7ZGG0	Uncharacterized_protein	ETIIY	448	452	12783
Campylobacter_concisus_(strain_13826)	360104	A8Z6G5	Uncharacterized_protein	ERIAY	56	60	83
Campylobacter_concisus_(strain_13826)	360104	A7ZBE0	Uncharacterized_protein	EHITY	433	437	4525
Campylobacter_concisus_(strain_13826)	360104	A7ZD65	Hypothetical_membrane_protein	EQIRY	93	97	5113
Campylobacter_concisus_(strain_13826)	360104	A7ZD98	Integral_membrane_ATP-dependent_zinc_metallopeptidase_(EC_3.4.24.-)	EVILY	65	69	6097
Campylobacter_concisus_(strain_13826)	360104	A7ZDC2	Two-component_system_sensor_histidine_kinase	EKIQY	112	116	83
Campylobacter_concisus_(strain_13826)	360104	A7ZFF7	Lysophospholipid_acyltransferase	EKIKY	201	205	145
Campylobacter_concisus_(strain_13826)	360104	A7ZFH7	Diguanylate_cyclase/phosphodiesterase	EQISY	101	105	139
Campylobacter_concisus_ATCC_51562	1242969	U2EPH1	Uncharacterized_protein	EIIGY	133	137	11167
Campylobacter_concisus_ATCC_51562	1242969	U2F494	Esterase	EGIVY	47	51	10595
Campylobacter_concisus_ATCC_51562	1242969	U2F5E8	Uncharacterized_protein	EAIGY	263	267	4495
Campylobacter_concisus_ATCC_51562	1242969	U2F6Q1	2-oxoglutarate_oxidoreductase,_beta_subunit	EKIEY	254	258	106
Campylobacter_concisus_ATCC_51562	1242969	U2F706	Flagellar_hook-associated_protein_FlgK	EAIVY	378	382	2337
Campylobacter_concisus_ATCC_51562	1242969	U2F9J4	Uncharacterized_protein	EIIPY	21	25	11277
Campylobacter_concisus_ATCC_51562	1242969	U2FAB9	Uncharacterized_protein	ELIEY	46	50	6245
Campylobacter_concisus_ATCC_51562	1242969	U2GB21	tRNA_N6-adenosine_threonylcarbamoyltransferase_(EC_2.3.1.234)_(N6-L-threonylcarbamoyladenine_synthase)_(t(6)A37_threonylcarbamoyladenosine_biosynthesis_protein_TsaD)_(tRNA_threonylcarbamoyladenosine_biosynthesis_protein_TsaD)	EKIYY	23	27	532
Campylobacter_concisus_ATCC_51562	1242969	U2GCA5	Uncharacterized_protein	EAILY	36	40	6357
Campylobacter_concisus_ATCC_51562	1242969	U2GEG6	Peptide_methionine_sulfoxide_reductase_MsrA	EFIPY	340	344	221
Campylobacter_concisus_ATCC_51562	1242969	U2GHL9	Outer_membrane_receptor_protein,_mostly_Fe_transport	ENIFY	309	313	374
Campylobacter_concisus_ATCC_51562	1242969	U2GLT2	Sensory_box	EPIFY	145	149	139
Campylobacter_concisus_ATCC_51562	1242969	U2F5P7	Uncharacterized_protein	EKITY	134	138	16374
Campylobacter_concisus_ATCC_51562	1242969	U2F780	Two-component_system_histidine_kinase_DccS	EKIQY	112	116	83
Campylobacter_concisus_ATCC_51562	1242969	U2GI15	Protein_YceG	EIISY	43	47	6
Campylobacter_concisus_ATCC_51562	1242969	U2GKC6	1-acyl-sn-glycerol-3-phosphate_acyltransferase	EKIKY	201	205	145
Campylobacter_concisus_UNSWCD	929793	I1DN69	Uncharacterized_protein	ELIEY	22	26	6245
Campylobacter_concisus_UNSWCD	929793	I1DN77	Competence_protein_CoiA	EIIPY	21	25	11277
Campylobacter_concisus_UNSWCD	929793	I1DP02	Cytochrome_c_family_protein	EFIKY	57	61	8769
Campylobacter_concisus_UNSWCD	929793	I1DPM3	2-oxoglutarate_oxidoreductase2C_beta_subunit	EKIEY	254	258	106
Campylobacter_concisus_UNSWCD	929793	I1DQ38	Esterase/lipase	EGIVY	47	51	10595
Campylobacter_concisus_UNSWCD	929793	I1DQ53	Two-component_system_histidine_kinase_DccS	EKIQY	112	116	83
Campylobacter_concisus_UNSWCD	929793	I1DQI5	Peptide_methionine_sulfoxide_reductase_MsrA	EFIPY	340	344	221
Campylobacter_concisus_UNSWCD	929793	I1DQM0	BarA_sensory_histidine_kinase	ERIAY	56	60	83
Campylobacter_concisus_UNSWCD	929793	I1DRB9	Uncharacterized_protein	EAIGY	263	267	4495
Campylobacter_concisus_UNSWCD	929793	I1DRC5	Uncharacterized_protein	EFIPY	96	100	7983
Campylobacter_concisus_UNSWCD	929793	I1DS11	Uncharacterized_protein	EYIGY	25	29	8902
Campylobacter_concisus_UNSWCD	929793	I1DPQ4	Cell_division_protein_FtsH	EIILY	57	61	6097
Campylobacter_concisus_UNSWCD	929793	I1DPS2	Uncharacterized_protein	EQISY	93	97	139
Campylobacter_concisus_UNSWCD	929793	I1DRJ9	Uncharacterized_protein	EGISY	33	37	7229
Campylobacter_concisus_UNSWCS	1242968	U2F3V7	Uncharacterized_protein	EEIFY	220	224	17859
Campylobacter_concisus_UNSWCS	1242968	U2F5B6	Uncharacterized_protein	ELIEY	46	50	6245
Campylobacter_concisus_UNSWCS	1242968	U2FD08	Uncharacterized_protein	ECIFY	22	26	11639
Campylobacter_concisus_UNSWCS	1242968	U2FF06	Uncharacterized_protein	ETIIY	286	290	12783
Campylobacter_concisus_UNSWCS	1242968	U2FIF1	tRNA_N6-adenosine_threonylcarbamoyltransferase_(EC_2.3.1.234)_(N6-L-threonylcarbamoyladenine_synthase)_(t(6)A37_threonylcarbamoyladenosine_biosynthesis_protein_TsaD)_(tRNA_threonylcarbamoyladenosine_biosynthesis_protein_TsaD)	EQIYY	23	27	532
Campylobacter_concisus_UNSWCS	1242968	U2FIK9	Uncharacterized_protein	EYIGY	25	29	8902
Campylobacter_concisus_UNSWCS	1242968	U2FIW0	Cytochrome_c_family_protein	EFIKY	57	61	8769
Campylobacter_concisus_UNSWCS	1242968	U2GFC9	Uncharacterized_protein	EGISY	33	37	7229
Campylobacter_concisus_UNSWCS	1242968	U2GHH5	Uncharacterized_protein	EIIPY	21	25	11277
Campylobacter_concisus_UNSWCS	1242968	U2GI99	Uncharacterized_protein	ERINY	902	906	3721
Campylobacter_concisus_UNSWCS	1242968	U2GL34	Putative_ATP	EQIPY	131	135	2303
Campylobacter_concisus_UNSWCS	1242968	U2GLJ9	Internalin,_putative	ENIVY	179	183	4837
Campylobacter_concisus_UNSWCS	1242968	U2GQG7	Putative_DNA-binding_protein_in_cluster_with_Type_I_restriction-modification_system	ELIRY	10	14	13911
Campylobacter_concisus_UNSWCS	1242968	U2GQS9	Esterase	EGIVY	47	51	10595
Campylobacter_concisus_UNSWCS	1242968	U2GRA4	Peptide_methionine_sulfoxide_reductase_MsrA	EFIPY	340	344	221
Campylobacter_concisus_UNSWCS	1242968	U2GRB3	Uncharacterized_protein	EAIGY	263	267	4495
Campylobacter_concisus_UNSWCS	1242968	U2GSK0	Uncharacterized_protein	EFIPY	94	98	7983
Campylobacter_concisus_UNSWCS	1242968	U2GSM6	2-oxoglutarate_oxidoreductase,_beta_subunit	EKIEY	254	258	106
Campylobacter_concisus_UNSWCS	1242968	U2GX03	Uncharacterized_protein	ELILY	53	57	15527
Campylobacter_concisus_UNSWCS	1242968	U2FKC0	Cell_division_protein_FtsH	EVILY	65	69	6097
Campylobacter_concisus_UNSWCS	1242968	U2GPJ6	Uncharacterized_protein	ERIVY	118	122	11124
Campylobacter_concisus_UNSWCS	1242968	U2GUD5	Uncharacterized_protein	EQISY	101	105	139
Candidatus_Sodalis_pierantonius_str._SOPE	2342	W0HM26	Ribonuclease_H_(RNase_H)_(EC_3.1.26.4)	EDIGY	147	151	125
Candidatus_Sodalis_pierantonius_str._SOPE	2342	W0HM66	Positive_DNA-binding_transcriptional_regulator_of_capsular_polysaccharide_synthesis	ENIVY	85	89	847
Candidatus_Sodalis_pierantonius_str._SOPE	2342	W0HMT0	Type_III_secretion_system_apparatus_SsaC	EFIRY	118	122	911
Candidatus_Sodalis_pierantonius_str._SOPE	2342	W0HNM4	Type_III_secretion_system_effector_SseE	ERIRY	115	119	6213
Chlamydia_trachomatis_serovar_L2_(strain_434/Bu_/_ATCC_VR-902B)	471472	A0A0H3MCC3	Apolipoprotein_N-acyltransferase_(ALP_N-acyltransferase)_(EC_2.3.1.-)	EAIRY	128	132	434
Chlamydia_trachomatis_serovar_L2_(strain_434/Bu_/_ATCC_VR-902B)	471472	A0A0H3MKW3	Putative_membrane_transport_protein	EIIFY	206	210	314
Citrobacter_rodentium_(strain_ICC168)_(Citrobacter_freundii_biotype_4280)	637910	D2THX1	Uncharacterized_protein	EGISY	284	288	4497
Citrobacter_rodentium_(strain_ICC168)_(Citrobacter_freundii_biotype_4280)	637910	D2TIS5	Putative_membrane_protein	EDINY	131	135	14339
Citrobacter_rodentium_(strain_ICC168)_(Citrobacter_freundii_biotype_4280)	637910	D2TIT3	Putative_tight_adherence_protein_D	EKIDY	345	349	7425
Citrobacter_rodentium_(strain_ICC168)_(Citrobacter_freundii_biotype_4280)	637910	D2TJK7	Putative_exported_protein	ENISY	132	136	7249
Citrobacter_rodentium_(strain_ICC168)_(Citrobacter_freundii_biotype_4280)	637910	D2TKG2	T3SS_structural_protein_EscC	ENILY	95	99	911
Citrobacter_rodentium_(strain_ICC168)_(Citrobacter_freundii_biotype_4280)	637910	D2TNP5	Putative_phage_tail_protein	EKITY	40	44	3111
Citrobacter_rodentium_(strain_ICC168)_(Citrobacter_freundii_biotype_4280)	637910	D2TPB1	Putative_Type_IV_pilus_biogenesis_protein	EFIRY	138	142	8342
Citrobacter_rodentium_(strain_ICC168)_(Citrobacter_freundii_biotype_4280)	637910	D2TQ85	Prophage_DNA_modification_protein	ELIRY	16	20	23751
Citrobacter_rodentium_(strain_ICC168)_(Citrobacter_freundii_biotype_4280)	637910	D2TR24	Putative_outer_membrane_efflux_protein_of_T1SS	ENIDY	240	244	996
Citrobacter_rodentium_(strain_ICC168)_(Citrobacter_freundii_biotype_4280)	637910	D2TVB5	Putative_conjugal_transfer_protein_TriA	ERIGY	151	155	385
Citrobacter_rodentium_(strain_ICC168)_(Citrobacter_freundii_biotype_4280)	637910	D2TJZ7	AatP,_permease	ENIRY	17	21	23731
Citrobacter_rodentium_(strain_ICC168)_(Citrobacter_freundii_biotype_4280)	637910	D2TKZ4	Protein_translocase_subunit_SecD	EAIAY	188	192	61
Citrobacter_rodentium_(strain_ICC168)_(Citrobacter_freundii_biotype_4280)	637910	D2TPF3	ABC_transporter_permease_(FecCD_family)	ESIDY	17	21	750
Citrobacter_rodentium_(strain_ICC168)_(Citrobacter_freundii_biotype_4280)	637910	D2TS21	Thiol:disulfide_interchange_protein	EMIVY	98	102	1928
Citrobacter_rodentium_(strain_ICC168)_(Citrobacter_freundii_biotype_4280)	637910	D2TSE4	Putative_membrane_protein	EDIMY	77	81	14786
Citrobacter_rodentium_(strain_ICC168)_(Citrobacter_freundii_biotype_4280)	637910	D2TT40	Glyoxylate/hydroxypyruvate_reductase_A_(EC_1.1.1.79)_(EC_1.1.1.81)_(2-ketoacid_reductase)	EIIFY	2	6	169
Coxiella_burnetii_(strain_RSA_493_/_Nine_Mile_phase_I)	227377	Q820X7	3-hydroxy-3-methylglutaryl-coenzyme_A_reductase_(EC_1.1.1.34)	EKIPY	5	9	1628
Coxiella_burnetii_(strain_RSA_493_/_Nine_Mile_phase_I)	227377	Q83CJ5	Electron_transfer_flavoprotein-ubiquinone_oxidoreductase_(EC_1.5.5.1)	ECIGY	292	296	254
Coxiella_burnetii_(strain_RSA_493_/_Nine_Mile_phase_I)	227377	Q83A30	HemY	EKIIY	228	232	2168
Coxiella_burnetii_(strain_RSA_493_/_Nine_Mile_phase_I)	227377	Q83CR8	Cytochrome_c_oxidase_polypeptide_I_(EC_1.9.3.1)	EHIQY	588	592	733
Escherichia_coli_(strain_K12)	83333	P77783	Probable_dimethyl_sulfoxide_reductase_chain_YnfF_(DMSO_reductase)_(EC_1.8.99.-)	EWIKY	582	586	7092
Escherichia_coli_(strain_UTI89_/_UPEC)	364106	Q1R277	Uncharacterized_protein	ESIGY	19	23	18297
Escherichia_coli_(strain_UTI89_/_UPEC)	364106	Q1R4P6	Protein_CbrA	EGISY	284	288	4497
Escherichia_coli_(strain_UTI89_/_UPEC)	364106	Q1R6Z6	Putative_enzyme_(EC_3.1.1.45)	EYITY	84	88	761
Escherichia_coli_(strain_UTI89_/_UPEC)	364106	Q1R730	Hypothetical_lipoprotein	EGINY	105	109	2071
Escherichia_coli_(strain_UTI89_/_UPEC)	364106	Q1RCT3	Uncharacterized_protein	ESIKY	7	11	6254
Escherichia_coli_(strain_UTI89_/_UPEC)	364106	Q1RE13	Uncharacterized_protein	EKITY	40	44	3111
Escherichia_coli_(strain_UTI89_/_UPEC)	364106	Q1R6W6	Sensor_protein_QseC_(EC_2.7.3.-)	EDIPY	106	110	83
Escherichia_coli_(strain_UTI89_/_UPEC)	364106	Q1R7D8	Thiol:disulfide_interchange_protein_DsbC_(EC_5.3.4.1)	EMIVY	97	101	1928
Escherichia_coli_(strain_UTI89_/_UPEC)	364106	Q1RFD3	Protein_translocase_subunit_SecD	EAIAY	188	192	61
Escherichia_coli_O6:H1_(strain_CFT073_/_ATCC_700928_/_UPEC)	199310	A0A0H2V5D7	Peyer's_patch-specific_virulence_factor_GipA	EKIGY	46	50	20965
Escherichia_coli_O6:H1_(strain_CFT073_/_ATCC_700928_/_UPEC)	199310	A0A0H2V5W5	Putative_Transposase_insK_for_insertion_sequence_element_IS150	EYITY	210	214	681
Escherichia_coli_O6:H1_(strain_CFT073_/_ATCC_700928_/_UPEC)	199310	A0A0H2V8R5	Uncharacterized_protein	ECIRY	45	49	16285
Escherichia_coli_O6:H1_(strain_CFT073_/_ATCC_700928_/_UPEC)	199310	A0A0H2V8T2	Uncharacterized_protein	EKITY	79	83	8782
Escherichia_coli_O6:H1_(strain_CFT073_/_ATCC_700928_/_UPEC)	199310	A0A0H2V9V8	Uncharacterized_protein	ESITY	693	697	14886
Escherichia_coli_O6:H1_(strain_CFT073_/_ATCC_700928_/_UPEC)	199310	A0A0H2VAP3	YapH_homolog	EMIAY	379	383	2381
Escherichia_coli_O6:H1_(strain_CFT073_/_ATCC_700928_/_UPEC)	199310	A0A0H2VAT6	Putative_enzyme	EYITY	84	88	761
Escherichia_coli_O6:H1_(strain_CFT073_/_ATCC_700928_/_UPEC)	199310	Q8CVK0	Protein_CbrA	EGISY	284	288	4497
Escherichia_coli_O6:H1_(strain_CFT073_/_ATCC_700928_/_UPEC)	199310	A0A0H2V4S7	Protein_translocase_subunit_SecD	EAIAY	188	192	61
Escherichia_coli_O6:H1_(strain_CFT073_/_ATCC_700928_/_UPEC)	199310	A0A0H2VAB9	Thiol:disulfide_interchange_protein_dsbC	EMIVY	97	101	1928
Escherichia_coli_O6:H1_(strain_CFT073_/_ATCC_700928_/_UPEC)	199310	A0A0H2VAX5	Sensor_protein_qseC_(EC_2.7.3.-)	EDIPY	106	110	83
Francisella_tularensis_subsp._holarctica	119857	A0A0B3VN43	Uncharacterized_protein	EYIGY	64	68	10609
Francisella_tularensis_subsp._holarctica	119857	A0A0B6CY88	Glycosyl_transferase_90_family_protein	EYIEY	38	42	11809
Francisella_tularensis_subsp._holarctica	119857	A0A0B6DXE9	Uncharacterized_protein	EAIIY	221	225	10678
Francisella_tularensis_subsp._holarctica	119857	A0A0B6E8N3	Uncharacterized_protein	ERIIY	128	132	18225
Francisella_tularensis_subsp._holarctica	119857	A0A0B6EAR6	Uncharacterized_protein	ENIIY	414	418	15659
Francisella_tularensis_subsp._holarctica	119857	A0A0G2P9F8	RNA_helicase_HrpA_(EC_3.6.4.13)	ERILY	252	256	1707
Francisella_tularensis_subsp._holarctica	119857	A0A0G2P9S3	Putative_pathogenicity_deteminant_protein_pdpB1	EEIDY	942	946	16098
Francisella_tularensis_subsp._holarctica	119857	A0A0G2PAD2	Glycosyl_transferase_90_family_protein	EYIEY	38	42	11809
Francisella_tularensis_subsp._holarctica	119857	A0A0G2PC35	Putative_pathogenicity_deteminant_protein_pdpA1	EFILY	93	97	5008
Francisella_tularensis_subsp._holarctica	119857	A0A0G2PCG8	DEAD/DEAH_box_helicase_family_protein	ELINY	17	21	513
Francisella_tularensis_subsp._holarctica	119857	A0A0G2PCI1	Uncharacterized_protein	EYIPY	35	39	10488
Francisella_tularensis_subsp._holarctica	119857	A0A0G2PD20	Uncharacterized_protein	EDIEY	310	314	8984
Francisella_tularensis_subsp._holarctica	119857	A0A0G2PDL3	Domain_amino_terminal_to_FKBP-type_peptidyl-prolyl_isomerase_family_protein	ENIHY	3	7	14015
Francisella_tularensis_subsp._holarctica	119857	A0A0B3VPE7	Binding--dependent_transport_system_inner_membrane_component_family_protein	ELIHY	69	73	151
Francisella_tularensis_subsp._holarctica	119857	A0A0B3VYV7	Glycosyl_transferase_2_family_protein	EKIVY	193	197	359
Francisella_tularensis_subsp._holarctica	119857	A0A0B3WI74	Uncharacterized_protein	EYINY	10	14	454
Francisella_tularensis_subsp._holarctica	119857	A0A0B6CQT4	Major_Facilitator_Superfamily_protein	ENIQY	6	10	16276
Francisella_tularensis_subsp._holarctica	119857	A0A0B6CVS6	Lipid_A_export_ATP-binding/permease_protein_MsbA_(EC_3.6.3.-)	EDIFY	346	350	34
Francisella_tularensis_subsp._holarctica	119857	A0A0B6DSQ6	Ribonuclease_E_(RNase_E)_(EC_3.1.26.12)	EYINY	827	831	1034
Francisella_tularensis_subsp._holarctica	119857	A0A0B6E0U7	ABC_transporter_family_protein	ENISY	358	362	34
Francisella_tularensis_subsp._holarctica	119857	A0A0B6E216	O-Antigen_ligase_family_protein	EVINY	3	7	59
Francisella_tularensis_subsp._holarctica	119857	A0A0G2PCX9	Lipid_A_export_ATP-binding/permease_protein_MsbA_(EC_3.6.3.-)	EDIFY	346	350	34
Francisella_tularensis_subsp._holarctica	119857	A0A0G2PE22	Binding--dependent_transport_system_inner_membrane_component_family_protein	ELIHY	69	73	151
Francisella_tularensis_subsp._holarctica	119857	A0A0G2PED3	Sel1_repeat_family_protein	EGIIY	397	401	1292
Francisella_tularensis_subsp._holarctica	119857	A0A0G2PEK0	Penicillin_binding_transpeptidase_domain_protein	ETIQY	32	36	552
Francisella_tularensis_subsp._holarctica	119857	Q7WZJ9	Uncharacterized_protein	EIIRY	164	168	18706
Francisella_tularensis_subsp._tularensis_(strain_SCHU_S4_/_Schu_4)	177416	A0A0H3TMX6	DEAD/DEAH_box_helicase_family_protein	ELINY	171	175	513
Francisella_tularensis_subsp._tularensis_(strain_SCHU_S4_/_Schu_4)	177416	A0A0M1U532	Domain_amino_terminal_to_FKBP-type_peptidyl-prolyl_isomerase_family_protein	ENIHY	3	7	14015
Francisella_tularensis_subsp._tularensis_(strain_SCHU_S4_/_Schu_4)	177416	A0A0M1U5T1	Uncharacterized_protein	EYIPY	35	39	10488
Francisella_tularensis_subsp._tularensis_(strain_SCHU_S4_/_Schu_4)	177416	Q5NE69	Uncharacterized_protein	EYIGY	64	68	10609
Francisella_tularensis_subsp._tularensis_(strain_SCHU_S4_/_Schu_4)	177416	Q5NEC2	Uncharacterized_protein	EAIPY	480	484	24367
Francisella_tularensis_subsp._tularensis_(strain_SCHU_S4_/_Schu_4)	177416	Q5NED7	Putative_pathogenicity_deteminant_protein_pdpB1_(Uncharacterized_protein)	EEIDY	942	946	16098
Francisella_tularensis_subsp._tularensis_(strain_SCHU_S4_/_Schu_4)	177416	Q5NED8	Putative_pathogenicity_deteminant_protein_pdpA1_(Uncharacterized_protein)	EFILY	93	97	5008
Francisella_tularensis_subsp._tularensis_(strain_SCHU_S4_/_Schu_4)	177416	Q5NEK3	Hypothetical_membrane_protein_(Uncharacterized_protein)	EDIEY	310	314	8984
Francisella_tularensis_subsp._tularensis_(strain_SCHU_S4_/_Schu_4)	177416	Q5NEP3	Carbohydrate_binding_domain_protein_(Uncharacterized_protein)	ETINY	89	93	3707
Francisella_tularensis_subsp._tularensis_(strain_SCHU_S4_/_Schu_4)	177416	Q5NES5	Uncharacterized_protein	ENIVY	414	418	15659
Francisella_tularensis_subsp._tularensis_(strain_SCHU_S4_/_Schu_4)	177416	Q5NES7	Uncharacterized_protein	EAIIY	221	225	10678
Francisella_tularensis_subsp._tularensis_(strain_SCHU_S4_/_Schu_4)	177416	Q5NET8	ATp-dependent_helicase_(EC_3.-.-.-)_(RNA_helicase_HrpA)_(EC_3.6.4.13)	ERILY	252	256	1707
Francisella_tularensis_subsp._tularensis_(strain_SCHU_S4_/_Schu_4)	177416	Q5NEW2	Hypothetical_membrane_protein_(Uncharacterized_protein)	ERIIY	128	132	18225
Francisella_tularensis_subsp._tularensis_(strain_SCHU_S4_/_Schu_4)	177416	Q5NI34	Glycosyl_transferase_90_family_protein_(Lipopolysaccharide_protein)	EYIEY	38	42	11809
Francisella_tularensis_subsp._tularensis_(strain_SCHU_S4_/_Schu_4)	177416	A0A0H3TMJ9	Sel1_repeat_family_protein	EGIIY	396	400	1292
Francisella_tularensis_subsp._tularensis_(strain_SCHU_S4_/_Schu_4)	177416	A0A0H3TMQ1	Major_Facilitator_Superfamily_protein	ENIQY	6	10	16276
Francisella_tularensis_subsp._tularensis_(strain_SCHU_S4_/_Schu_4)	177416	A0A0H3TN94	Carbon-nitrogen_hydrolase_family_protein	EDIKY	291	295	155
Francisella_tularensis_subsp._tularensis_(strain_SCHU_S4_/_Schu_4)	177416	A0A0H3TN98	Lipid_A_export_ATP-binding/permease_protein_MsbA_(EC_3.6.3.-)	EDIFY	346	350	34
Francisella_tularensis_subsp._tularensis_(strain_SCHU_S4_/_Schu_4)	177416	Q5NEP0	Uncharacterized_protein	EIIRY	164	168	18706
Francisella_tularensis_subsp._tularensis_(strain_SCHU_S4_/_Schu_4)	177416	Q5NF18	Glycosyl_transferase_(EC_2.4.1.-)_(Glycosyl_transferase_2_family_protein)	EKIVY	193	197	359
Francisella_tularensis_subsp._tularensis_(strain_SCHU_S4_/_Schu_4)	177416	Q5NFK7	Ribonuclease_E_(RNase_E)_(EC_3.1.26.12)	EYINY	869	873	1034
Francisella_tularensis_subsp._tularensis_(strain_SCHU_S4_/_Schu_4)	177416	Q5NFL2	DedA_family_protein_(Uncharacterized_protein)	EYINY	10	14	454
Francisella_tularensis_subsp._tularensis_(strain_SCHU_S4_/_Schu_4)	177416	Q5NGE0	O-Antigen_ligase_family_protein_(Type_IV_pili_glycosylation_protein)	EVINY	3	7	59
Francisella_tularensis_subsp._tularensis_(strain_SCHU_S4_/_Schu_4)	177416	Q5NGP2	ABC_transporter_family_protein_(ABC_transporter,_ATP-binding_and_membrane_protein)	ENISY	355	359	34
Francisella_tularensis_subsp._tularensis_(strain_SCHU_S4_/_Schu_4)	177416	Q5NGX9	Penicillin_binding_protein_(Peptidoglycan_synthetase)_(EC_2.4.1.129)_(Penicillin_binding_transpeptidase_domain_protein)	ETIQY	32	36	552
Francisella_tularensis_subsp._tularensis_(strain_SCHU_S4_/_Schu_4)	177416	Q5NHA3	Polyamine_transporter,_subunit_H,_ABC_transporter,_membrane_protein	ELIHY	81	85	151
Francisella_tularensis_subsp._tularensis_(strain_SCHU_S4_/_Schu_4)	177416	Q5NIG3	Lipid_A_export_ATP-binding/permease_protein_MsbA_(EC_3.6.3.-)	EDIFY	346	350	24403
Helicobacter_pylori_(strain_P12)	570508	B6JKH2	Uncharacterized_protein	ELIRY	3	7	2923
Helicobacter_pylori_(strain_P12)	570508	B6JL26	Chromosome_partitioning_protein	ERIAY	177	181	412
Helicobacter_pylori_(strain_P12)	570508	B6JLQ7	Type_II_R-M_system_protein	EEIFY	513	517	14543
Helicobacter_pylori_(strain_P12)	570508	B6JM14	Uncharacterized_protein	ENISY	267	271	12504
Helicobacter_pylori_(strain_P12)	570508	B6JMK6	Uncharacterized_protein	EKIAY	258	262	23582
Helicobacter_pylori_(strain_P12)	570508	B6JMT5	Outer_membrane_protein	EWIPY	100	104	7675
Helicobacter_pylori_(strain_P12)	570508	B6JKL5	Cell_division_protein_FtsH	EVIDY	176	180	6097
Helicobacter_pylori_(strain_P12)	570508	B6JNN4	Histidine_kinase_sensor_protein	EMIDY	243	247	83
Legionella_pneumophila_subsp._pneumophila_ATCC_43290	933093	G8UUM5	UDP-N-acetylmuramoyl-L-alanyl-D-glutamate--2,6-diaminopimelate_ligase_(EC_6.3.2.-)_(EC_6.3.2.13)_(Meso-A2pm-adding_enzyme)_(Meso-diaminopimelate-adding_enzyme)_(UDP-MurNAc-L-Ala-D-Glu:meso-diaminopimelate_ligase)_(UDP-MurNAc-tripeptide_synthetase)_(UDP-N-acetylmuramyl-tripeptide_synthetase)	EAIAY	441	445	233
Legionella_pneumophila_subsp._pneumophila_ATCC_43290	933093	G8UVZ1	Uncharacterized_protein	ESIEY	483	487	13399
Legionella_pneumophila_subsp._pneumophila_ATCC_43290	933093	G8USZ9	Uncharacterized_protein	EIIDY	50	54	3204
Legionella_pneumophila_subsp._pneumophila_ATCC_43290	933093	G8UTB2	Flagellar_basal-body_rod_protein_FlgF	EPILY	2	6	1881
Legionella_pneumophila_subsp._pneumophila_ATCC_43290	933093	G8UUR7	Bacterial_extracellular_solute-binding_protein	ENIYY	39	43	291
Legionella_pneumophila_subsp._pneumophila_ATCC_43290	933093	G8UUV2	Adenylate_cyclase_1_protein	ESIRY	106	110	83
Legionella_pneumophila_subsp._pneumophila_ATCC_43290	933093	G8UVC5	ATP-binding_transmembrane_ABC_transporter	ETIYY	11	15	34
Legionella_pneumophila_subsp._pneumophila_ATCC_43290	933093	G8UXY5	Potassium_efflux_system_KefA	EQIQY	223	227	77
Listeria_monocytogenes_serotype_1/2a_(strain_10403S)	393133	A0A0H3G9I3	Internalin_G	EGIQY	92	96	17598
Listeria_monocytogenes_serotype_1/2a_(strain_10403S)	393133	A0A0H3GA82	Internalin	EGIQY	128	132	15638
Listeria_monocytogenes_serotype_1/2a_(strain_10403S)	393133	A0A0H3GBN4	Histidine_kinase_(EC_2.7.13.3)	EKIIY	339	343	83
Listeria_monocytogenes_serotype_1/2a_(strain_10403S)	393133	A0A0H3GCF4	RpiR_family_transcriptional_regulator	ELILY	245	249	746
Listeria_monocytogenes_serotype_1/2a_(strain_10403S)	393133	A0A0H3GCG4	Cyclic-di-AMP_phosphodiesterase_PdeA_(c-di-AMP_phosphodiesterase)_(EC_3.1.4.-)	ERILY	154	158	2169
Listeria_monocytogenes_serotype_1/2a_(strain_10403S)	393133	A0A0H3GCY5	Uncharacterized_protein	EAILY	382	386	14531
Listeria_monocytogenes_serotype_1/2a_(strain_10403S)	393133	A0A0H3GD47	Uncharacterized_protein	ELIIY	94	98	15334
Listeria_monocytogenes_serotype_1/2a_(strain_10403S)	393133	A0A0H3GDH4	Internalin	ETIAY	613	617	7234
Listeria_monocytogenes_serotype_1/2a_(strain_10403S)	393133	A0A0H3GE38	Peptidoglycan_bound_protein	EYIGY	175	179	4741
Listeria_monocytogenes_serotype_1/2a_(strain_10403S)	393133	A0A0H3GGF9	Internalin	EKITY	438	442	4288
Listeria_monocytogenes_serotype_1/2a_(strain_10403S)	393133	A0A0H3GKR6	Peptidoglycan_bound_protein	EAISY	930	934	13400
Listeria_monocytogenes_serotype_1/2a_(strain_10403S)	393133	A0A0H3G9Q4	Uncharacterized_protein	ESISY	15	19	14722
Listeria_monocytogenes_serotype_1/2a_(strain_10403S)	393133	A0A0H3G9V4	Cadmium-translocating_P-type_ATPase	EKIPY	557	561	31
Listeria_monocytogenes_serotype_1/2a_(strain_10403S)	393133	A0A0H3GBY4	Sensor_histidine_kinase	EEIKY	72	76	83
Listeria_monocytogenes_serotype_1/2a_(strain_10403S)	393133	A0A0H3GD43	Oligopeptide_transport_system_permease_oppC	EFISY	460	464	18482
Listeria_monocytogenes_serotype_1/2a_(strain_10403S)	393133	A0A0H3GDH9	Peptidoglycan_N-acetylglucosamine_deacetylase	EIISY	65	69	11563
Listeria_monocytogenes_serotype_1/2a_(strain_10403S)	393133	A0A0H3GED8	Uncharacterized_protein	ETILY	22	26	12395
Listeria_monocytogenes_serotype_1/2a_(strain_10403S)	393133	A0A0H3GEY1	Uncharacterized_protein	EIIIY	2	6	10741
Listeria_monocytogenes_serotype_1/2a_(strain_10403S)	393133	A0A0H3GHY3	UPF0316_protein_LMRG_02495	EMIIY	44	48	2983
Listeria_monocytogenes_serotype_1/2a_(strain_10403S)	393133	A0A0H3GIE6	Uncharacterized_protein	EFINY	44	48	139
Listeria_monocytogenes_serotype_1/2a_(strain_10403S)	393133	A0A0H3GKK0	Uncharacterized_protein	EMIPY	10	14	2305
Listeria_monocytogenes_serotype_1/2a_(strain_10403S)	393133	A0A0H3GKS9	Uncharacterized_protein	ETIDY	333	337	3872
Listeria_monocytogenes_serovar_1/2a_(strain_ATCC_BAA-679_/_EGD-e)	169963	Q7AP88	Internalin_G	EGIQY	92	96	17598
Listeria_monocytogenes_serovar_1/2a_(strain_ATCC_BAA-679_/_EGD-e)	169963	Q8Y6L8	Peptidoglycan_linked_protein_(LPxTG)	EAISY	930	934	13400
Listeria_monocytogenes_serovar_1/2a_(strain_ATCC_BAA-679_/_EGD-e)	169963	Q8Y7I7	Lmo1290_protein	EKITY	438	442	4288
Listeria_monocytogenes_serovar_1/2a_(strain_ATCC_BAA-679_/_EGD-e)	169963	Q8Y857	Histidine_kinase_(EC_2.7.13.3)	EKIIY	345	349	83
Listeria_monocytogenes_serovar_1/2a_(strain_ATCC_BAA-679_/_EGD-e)	169963	Q8Y9A5	Peptidoglycan_bound_protein_(LPXTG_motif)_similar_to_adhesin	EYIGY	175	179	4741
Listeria_monocytogenes_serovar_1/2a_(strain_ATCC_BAA-679_/_EGD-e)	169963	Q8Y9H9	Lmo0549_protein	EGIQY	128	132	15638
Listeria_monocytogenes_serovar_1/2a_(strain_ATCC_BAA-679_/_EGD-e)	169963	Q8Y9W0	Lmo0409_protein	ETIAY	613	617	7234
Listeria_monocytogenes_serovar_1/2a_(strain_ATCC_BAA-679_/_EGD-e)	169963	Q8YA85	Lmo0274_protein	ELIIY	94	98	15334
Listeria_monocytogenes_serovar_1/2a_(strain_ATCC_BAA-679_/_EGD-e)	169963	Q8YAN1	Lmo0086_protein	EAILY	382	386	14531
Listeria_monocytogenes_serovar_1/2a_(strain_ATCC_BAA-679_/_EGD-e)	169963	Q8YAR3	Lmo0052_protein	ERILY	154	158	2169
Listeria_monocytogenes_serovar_1/2a_(strain_ATCC_BAA-679_/_EGD-e)	169963	Q8YAS2	Lmo0041_protein	ELILY	245	249	746
Listeria_monocytogenes_serovar_1/2a_(strain_ATCC_BAA-679_/_EGD-e)	169963	Q7AP74	Two-component_sensor_histidine_kinase	EEIKY	72	76	83
Listeria_monocytogenes_serovar_1/2a_(strain_ATCC_BAA-679_/_EGD-e)	169963	Q8Y492	Lmo2563_protein	EMIPY	10	14	2305
Listeria_monocytogenes_serovar_1/2a_(strain_ATCC_BAA-679_/_EGD-e)	169963	Q8Y5Z2	Lmo1911_protein	EFINY	44	48	139
Listeria_monocytogenes_serovar_1/2a_(strain_ATCC_BAA-679_/_EGD-e)	169963	Q8Y6B5	UPF0316_protein_lmo1776	EMIIY	44	48	2983
Listeria_monocytogenes_serovar_1/2a_(strain_ATCC_BAA-679_/_EGD-e)	169963	Q8Y6J8	Lmo1686_protein	ETIDY	333	337	3872
Listeria_monocytogenes_serovar_1/2a_(strain_ATCC_BAA-679_/_EGD-e)	169963	Q8Y8J1	Lmo0910_protein	EIIIY	2	6	10741
Listeria_monocytogenes_serovar_1/2a_(strain_ATCC_BAA-679_/_EGD-e)	169963	Q8Y992	Lmo0641_protein	EKIPY	557	561	31
Listeria_monocytogenes_serovar_1/2a_(strain_ATCC_BAA-679_/_EGD-e)	169963	Q8Y9C9	Lmo0603_protein	ETILY	22	26	12395
Listeria_monocytogenes_serovar_1/2a_(strain_ATCC_BAA-679_/_EGD-e)	169963	Q8Y9D8	Lmo0592_protein	ESISY	15	19	14722
Listeria_monocytogenes_serovar_1/2a_(strain_ATCC_BAA-679_/_EGD-e)	169963	Q8Y9V5	Lmo0415_protein	EIISY	65	69	11563
Listeria_monocytogenes_serovar_1/2a_(strain_ATCC_BAA-679_/_EGD-e)	169963	Q8YA90	Lmo0269_protein	EFISY	460	464	18482
Lysinibacillus_sphaericus_OT4b.31	1285586	R7Z8T3	Pentapeptide_repeat-containing_protein	EMIAY	118	122	15652
Lysinibacillus_sphaericus_OT4b.31	1285586	R7ZAL2	Class_I_cytochrome_c	EAILY	71	75	1318
Lysinibacillus_sphaericus_OT4b.31	1285586	R7ZE90	Serine_protease_(EC_3.4.21.-)	EVIKY	49	53	28
Lysinibacillus_sphaericus_OT4b.31	1285586	R7ZF40	Uncharacterized_protein	EKIHY	19	23	16024
Lysinibacillus_sphaericus_OT4b.31	1285586	R7ZFM2	Myosin-cross-reactive_antigen	ETIIY	577	581	3714
Lysinibacillus_sphaericus_OT4b.31	1285586	R7ZH79	Alpha-amylase	ELIDY	345	349	429
Lysinibacillus_sphaericus_OT4b.31	1285586	R7ZJ57	TP901_family_phage_tail_tape_measure_protein	EPIAY	312	316	2193
Lysinibacillus_sphaericus_OT4b.31	1285586	R7Z8L0	Hydroxamate_siderophore_ABC_transporter_ferrichrome-binding_protein	ETITY	40	44	447
Lysinibacillus_sphaericus_OT4b.31	1285586	R7Z8X6	Uncharacterized_protein	EDIPY	169	173	14666
Lysinibacillus_sphaericus_OT4b.31	1285586	R7Z9J1	D-alanyl-D-alanine_dipeptidase_(D-Ala-D-Ala_dipeptidase)_(EC_3.4.13.22)	EPIYY	45	49	1585
Lysinibacillus_sphaericus_OT4b.31	1285586	R7ZBW3	Uncharacterized_protein	EVILY	2	6	3961
Lysinibacillus_sphaericus_OT4b.31	1285586	R7ZC74	Phosphate_import_ATP-binding_protein_PstB_(EC_3.6.3.27)_(ABC_phosphate_transporter)_(Phosphate-transporting_ATPase)	EVIEY	249	253	47
Lysinibacillus_sphaericus_OT4b.31	1285586	R7ZDK7	Uncharacterized_protein	ESIDY	46	50	6220
Lysinibacillus_sphaericus_OT4b.31	1285586	R7ZDM9	Phage_SPP1_structural_protein	ERIFY	1155	1159	2193
Lysinibacillus_sphaericus_OT4b.31	1285586	R7ZFE8	Uncharacterized_protein	ETIDY	148	152	10304
Lysinibacillus_sphaericus_OT4b.31	1285586	R7ZGY5	Flagellum-specific_ATP_synthase	EAIYY	403	407	645
Lysinibacillus_sphaericus_OT4b.31	1285586	R7ZH70	Polysaccharide_transport_protein	EYIFY	302	306	13294
Lysinibacillus_sphaericus_OT4b.31	1285586	R7ZIU5	Uncharacterized_protein	ERIRY	48	52	3417
Lysinibacillus_sphaericus_OT4b.31	1285586	R7ZJE8	Sensor_histidine_kinase	EGIIY	142	146	83
Mycobacterium_bovis_(strain_BCG_/_Pasteur_1173P2)	410289	A0A0G2Q9J7	Possible_esterase_lipoprotein_lpqC_(EC_3.1.-.-)	EVISY	256	260	408
Mycobacterium_bovis_(strain_BCG_/_Pasteur_1173P2)	410289	A0A0H3M4A0	L-aspartate_oxidase_(EC_1.4.3.16)	EPISY	415	419	1121
Mycobacterium_bovis_(strain_BCG_/_Pasteur_1173P2)	410289	A0A0H3M5V8	Uncharacterized_protein	EFIAY	319	323	6773
Mycobacterium_bovis_(strain_BCG_/_Pasteur_1173P2)	410289	A0A0H3MBS7	Uncharacterized_protein	EGIDY	56	60	11602
Mycobacterium_bovis_(strain_BCG_/_Pasteur_1173P2)	410289	A0A0H3MCH7	Lysine-N-oxygenase_mbtG_(EC_1.14.13.59)	EAIGY	365	369	302
Mycobacterium_bovis_(strain_BCG_/_Pasteur_1173P2)	410289	A0A0H3M4M7	Possible_integral_membrane_protein	ELIGY	81	85	3865
Mycobacterium_bovis_(strain_BCG_/_Pasteur_1173P2)	410289	A0A0H3M5P5	Conserved_hypothetical_membrane_protein	EWIEY	476	480	2895
Mycobacterium_bovis_(strain_BCG_/_Pasteur_1173P2)	410289	A0A0H3M6J3	Conserved_hypothetical_membrane_protein	EPIYY	357	361	6133
Mycobacterium_bovis_(strain_BCG_/_Pasteur_1173P2)	410289	A0A0H3M793	Probable_oxidoreductase_(EC_1.-.-.-)	ERITY	582	586	530
Mycobacterium_bovis_(strain_BCG_/_Pasteur_1173P2)	410289	A0A0H3M9L1	Probable_conserved_transmembrane_protein	EQIDY	240	244	736
Mycobacterium_bovis_(strain_BCG_/_Pasteur_1173P2)	410289	A0A0H3MCE9	Possible_conserved_transmembrane_protein	EAIAY	571	575	4917
Mycobacterium_bovis_BCG	33892	A0A0K2HV64	Uncharacterized_protein	EFIAY	319	323	6773
Mycobacterium_bovis_BCG	33892	A0A0K2HY61	L-lysine_N6-monooxygenase	EAIGY	365	369	302
Mycobacterium_bovis_BCG	33892	A0A0Y1AVF5	FHA_domain-containing_protein_FhaA	EQIGY	71	75	4417
Mycobacterium_bovis_BCG	33892	A0A0Y1BB90	Transcriptional_regulator	ETIAY	268	272	10501
Mycobacterium_bovis_BCG	33892	A0A0Y1CZS9	LuxR_family_transcriptional_regulator	EAIAY	388	392	10492
Mycobacterium_bovis_BCG	33892	A0A109S6A5	HTH-type_transcriptional_regulator	ELIDY	214	218	7728
Mycobacterium_bovis_BCG	33892	A0A109S877	Uncharacterized_protein	EGIDY	61	65	11602
Mycobacterium_bovis_BCG	33892	A0A109SA51	Esterase_lipoprotein_LpqC	EVISY	251	255	408
Mycobacterium_bovis_BCG	33892	A0A109SBG0	Uncharacterized_protein	ERIAY	221	225	4167
Mycobacterium_bovis_BCG	33892	A0A120INV4	L-aspartate_oxidase_(EC_1.4.3.16)	EPISY	416	420	1121
Mycobacterium_bovis_BCG	33892	A0A0Y1CMJ8	Mannosyltransferase	EPIYY	323	327	6133
Mycobacterium_bovis_BCG	33892	A0A0Y1CTD8	ESX-5_type_VII_secretion_system_protein_EccD	EWIEY	247	251	2895
Mycobacterium_bovis_BCG	33892	A0A109SAP4	Allantoin_permease	EQIDY	240	244	736
Mycobacterium_marinum_(strain_ATCC_BAA-535_/_M)	216594	B2HDX8	Esterase_lipoprotein_LpqC	EVIFY	257	261	408
Mycobacterium_marinum_(strain_ATCC_BAA-535_/_M)	216594	B2HI33	Uncharacterized_protein	EPIDY	229	233	2795
Mycobacterium_marinum_(strain_ATCC_BAA-535_/_M)	216594	B2HME2	Uncharacterized_protein	ELIRY	104	108	6971
Mycobacterium_marinum_(strain_ATCC_BAA-535_/_M)	216594	B2HNQ7	Conserved_hypothetical_alanine_and_proline_rich_protein	EDIHY	25	29	14390
Mycobacterium_marinum_(strain_ATCC_BAA-535_/_M)	216594	B2HQZ5	Uncharacterized_protein	ERIVY	137	141	3843
Mycobacterium_marinum_(strain_ATCC_BAA-535_/_M)	216594	B2HRQ5	FAD-linked_oxidoreductase	EGIDY	305	309	254
Mycobacterium_marinum_(strain_ATCC_BAA-535_/_M)	216594	B2HSP8	Uncharacterized_protein	ESIDY	300	304	23506
Mycobacterium_marinum_(strain_ATCC_BAA-535_/_M)	216594	B2HCY0	Conserved_hypothetical_membrane_protein	EQIDY	241	245	736
Mycobacterium_marinum_(strain_ATCC_BAA-535_/_M)	216594	B2HFK1	Monoamine_oxidase	EPISY	141	145	3884
Mycobacterium_marinum_(strain_ATCC_BAA-535_/_M)	216594	B2HHH3	Oxidoreductase	EQIAY	600	604	530
Mycobacterium_marinum_(strain_ATCC_BAA-535_/_M)	216594	B2HR03	Conserved_transmembrane_protein	EPIYY	372	376	6133
Mycobacterium_tuberculosis_(strain_ATCC_25177_/_H37Ra)	419947	A5U2V1	L-aspartate_oxidase_(EC_1.4.3.16)	EPISY	415	419	1121
Mycobacterium_tuberculosis_(strain_ATCC_25177_/_H37Ra)	419947	A5U4F8	Uncharacterized_protein	EGIDY	56	60	11602
Mycobacterium_tuberculosis_(strain_ATCC_25177_/_H37Ra)	419947	A5U571	Lysine-N-oxygenase_Mbtg	EAIGY	365	369	302
Mycobacterium_tuberculosis_(strain_ATCC_25177_/_H37Ra)	419947	A5U7X2	Putative_esterase_lipoprotein_LpqC	EVISY	256	260	408
Mycobacterium_tuberculosis_(strain_ATCC_25177_/_H37Ra)	419947	A5TYF6	Putative_NADH-ubiquinone_oxidoreductase	ERITY	582	586	530
Mycobacterium_tuberculosis_(strain_ATCC_25177_/_H37Ra)	419947	A5U2Z1	Putative_conserved_transmembrane_protein	EPIYY	357	361	6133
Mycobacterium_tuberculosis_(strain_ATCC_25177_/_H37Ra)	419947	A5U3A9	Putative_integral_membrane_protein	ELIGY	81	85	3865
Mycobacterium_tuberculosis_(strain_ATCC_25177_/_H37Ra)	419947	A5U3G2	Uncharacterized_protein	EWIEY	476	480	2895
Mycobacterium_tuberculosis_(strain_ATCC_25177_/_H37Ra)	419947	A5U534	Putative_conserved_transmembrane_protein	EAIAY	571	575	4917
Mycobacterium_tuberculosis_(strain_ATCC_25177_/_H37Ra)	419947	A5U8D0	Uncharacterized_protein	EQIDY	122	126	736
Mycobacterium_tuberculosis_(strain_ATCC_25618_/_H37Rv)	83332	I6Y0I9	Membrane_protein	EAIAY	571	575	4917
Mycobacterium_tuberculosis_(strain_ATCC_25618_/_H37Rv)	83332	P71590	FHA_domain-containing_protein_FhaA	EQIGY	228	232	23996
Mycobacterium_tuberculosis_(strain_ATCC_25618_/_H37Rv)	83332	P9WMG1	Putative_HTH-type_transcriptional_regulator_Rv0890c	EAIAY	799	803	2876
Mycobacterium_tuberculosis_(strain_ATCC_25618_/_H37Rv)	83332	Q11028	Probable_transcriptional_regulatory_protein_(Transcriptional_regulator)	EAIAY	1078	1082	5754
Mycobacterium_tuberculosis_(strain_ATCC_35801_/_TMC_107_/_Erdman)	652616	A0A0H3LAI6	Uncharacterized_protein	EGIDY	56	60	11602
Mycobacterium_tuberculosis_(strain_ATCC_35801_/_TMC_107_/_Erdman)	652616	A0A0H3LD81	L-aspartate_oxidase_(EC_1.4.3.16)	EPISY	416	420	1121
Mycobacterium_tuberculosis_(strain_ATCC_35801_/_TMC_107_/_Erdman)	652616	A0A0H3LFG8	Esterase_(EC_3.1.-.-)	EVISY	256	260	408
Mycobacterium_tuberculosis_(strain_ATCC_35801_/_TMC_107_/_Erdman)	652616	A0A0H3LID1	Lysine-N-oxygenase_(EC_1.14.13.59)	EAIGY	365	369	302
Mycobacterium_tuberculosis_(strain_ATCC_35801_/_TMC_107_/_Erdman)	652616	A0A0H3L8G5	Oxidoreductase	ERITY	582	586	530
Mycobacterium_tuberculosis_(strain_ATCC_35801_/_TMC_107_/_Erdman)	652616	A0A0H3L9B6	Integral_membrane_protein	ELIGY	59	63	3865
Mycobacterium_tuberculosis_(strain_ATCC_35801_/_TMC_107_/_Erdman)	652616	A0A0H3LBH3	Transmembrane_protein	EAIAY	571	575	4917
Mycobacterium_tuberculosis_(strain_ATCC_35801_/_TMC_107_/_Erdman)	652616	A0A0H3LG14	Transmembrane_protein	EPIYY	323	327	6133
Mycobacterium_tuberculosis_(strain_ATCC_35801_/_TMC_107_/_Erdman)	652616	A0A0H3LGH2	Uncharacterized_protein	EWIEY	454	458	2895
Mycobacterium_tuberculosis_(strain_ATCC_35801_/_TMC_107_/_Erdman)	652616	A0A0H3LLV9	Integral_membrane_protein	EQIDY	196	200	736
Mycoplasma_pulmonis_(strain_UAB_CTIP)	272635	Q98Q88	LIPOPROTEIN	EKIKY	372	376	24778
Mycoplasma_pulmonis_(strain_UAB_CTIP)	272635	Q98QM5	MTA/SAH_NUCLEOSIDASE_[INCLUDES:_5'-METHYLTHIOADENOSINE_NUCLEOSIDASE_(EC_3.2.2.16)_S-ADENOSYLHOMOCYSTEINE_NUCLEOSIDASE_(EC_3.2.2.9)]_(EC_3.2.2.16)	EKIFY	9	13	24784
Mycoplasma_pulmonis_(strain_UAB_CTIP)	272635	Q98RK2	Uncharacterized_protein	ENILY	698	702	24791
Mycoplasma_pulmonis_(strain_UAB_CTIP)	272635	Q98PJ1	Uncharacterized_protein	EKIPY	186	190	24772
Mycoplasma_pulmonis_(strain_UAB_CTIP)	272635	Q98PK5	Uncharacterized_protein	EDINY	406	410	24773
Mycoplasma_pulmonis_(strain_UAB_CTIP)	272635	Q98RE4	ABC_TRANSPORTER_PERMEASE_PROTEIN	EQIIY	28	32	9954
Orientia_tsutsugamushi_(strain_Boryong)_(Rickettsia_tsutsugamushi)	357244	A5CDA8	Putative_soluble_lytic_murein_transglycosylase_(Slt)	ENITY	28	32	748
Orientia_tsutsugamushi_(strain_Boryong)_(Rickettsia_tsutsugamushi)	357244	A5CDF8	Putative_signal_transduction_histidine_kinase	EWIQY	54	58	23207
Orientia_tsutsugamushi_(strain_Boryong)_(Rickettsia_tsutsugamushi)	357244	A5CDW7	Uncharacterized_protein	EAISY	64	68	23211
Orientia_tsutsugamushi_(strain_Boryong)_(Rickettsia_tsutsugamushi)	357244	A5CEB6	Uncharacterized_protein	EEIFY	46	50	23213
Orientia_tsutsugamushi_(strain_Boryong)_(Rickettsia_tsutsugamushi)	357244	A5CE77	NtrY-like_histidine_kinase	EIIDY	180	184	83
Orientia_tsutsugamushi_(strain_Boryong)_(Rickettsia_tsutsugamushi)	357244	A5CED7	Cytochrome_b	EWINY	14	18	2110
Orientia_tsutsugamushi_(strain_Boryong)_(Rickettsia_tsutsugamushi)	357244	A5CEE5	Membrane_protein_insertase_YidC_(Foldase_YidC)_(Membrane_integrase_YidC)_(Membrane_protein_YidC)	EKIEY	41	45	1275
Porphyromonas_gingivalis_(strain_ATCC_33277_/_DSM_20709_/_CIP_103683_/_JCM_12257_/_NCTC_11834_/_2561)	431947	B2RH10	Putative_uncharacterized_protein	EGIVY	39	43	15972
Porphyromonas_gingivalis_(strain_ATCC_33277_/_DSM_20709_/_CIP_103683_/_JCM_12257_/_NCTC_11834_/_2561)	431947	B2RH58	Minor_component_FimD	EAIDY	230	234	10603
Porphyromonas_gingivalis_(strain_ATCC_33277_/_DSM_20709_/_CIP_103683_/_JCM_12257_/_NCTC_11834_/_2561)	431947	B2RHK9	Putative_uncharacterized_protein	EAIAY	69	73	15237
Porphyromonas_gingivalis_(strain_ATCC_33277_/_DSM_20709_/_CIP_103683_/_JCM_12257_/_NCTC_11834_/_2561)	431947	B2RHY7	Putative_uncharacterized_protein	ELIGY	573	577	17482
Porphyromonas_gingivalis_(strain_ATCC_33277_/_DSM_20709_/_CIP_103683_/_JCM_12257_/_NCTC_11834_/_2561)	431947	B2RI85	Trypsin_like_proteinase_PrtT	EVIGY	88	92	23522
Porphyromonas_gingivalis_(strain_ATCC_33277_/_DSM_20709_/_CIP_103683_/_JCM_12257_/_NCTC_11834_/_2561)	431947	B2RIS2	Gingipain-sensitive_ligand_A	ERINY	478	482	23523
Porphyromonas_gingivalis_(strain_ATCC_33277_/_DSM_20709_/_CIP_103683_/_JCM_12257_/_NCTC_11834_/_2561)	431947	B2RIW9	Putative_uncharacterized_protein	EVIFY	211	215	11505
Porphyromonas_gingivalis_(strain_ATCC_33277_/_DSM_20709_/_CIP_103683_/_JCM_12257_/_NCTC_11834_/_2561)	431947	B2RKZ4	Putative_uncharacterized_protein	EQIDY	512	516	13824
Porphyromonas_gingivalis_(strain_ATCC_33277_/_DSM_20709_/_CIP_103683_/_JCM_12257_/_NCTC_11834_/_2561)	431947	B2RL27	Putative_uncharacterized_protein	EVIQY	447	451	12115
Porphyromonas_gingivalis_(strain_ATCC_33277_/_DSM_20709_/_CIP_103683_/_JCM_12257_/_NCTC_11834_/_2561)	431947	B2RHV5	Putative_uncharacterized_protein	EEIVY	335	339	6835
Porphyromonas_gingivalis_(strain_ATCC_33277_/_DSM_20709_/_CIP_103683_/_JCM_12257_/_NCTC_11834_/_2561)	431947	B2RI09	Putative_uncharacterized_protein	EEIDY	87	91	18440
Porphyromonas_gingivalis_(strain_ATCC_33277_/_DSM_20709_/_CIP_103683_/_JCM_12257_/_NCTC_11834_/_2561)	431947	B2RI20	Putative_cytochrome_B_subunit	ELIRY	153	157	11926
Porphyromonas_gingivalis_(strain_ATCC_33277_/_DSM_20709_/_CIP_103683_/_JCM_12257_/_NCTC_11834_/_2561)	431947	B2RIT6	Putative_uncharacterized_protein	ESITY	194	198	17343
Porphyromonas_gingivalis_(strain_ATCC_33277_/_DSM_20709_/_CIP_103683_/_JCM_12257_/_NCTC_11834_/_2561)	431947	B2RIY0	Putative_MotA/TolQ/ExbB_proton_channel_protein	ERIIY	92	96	9967
Porphyromonas_gingivalis_(strain_ATCC_33277_/_DSM_20709_/_CIP_103683_/_JCM_12257_/_NCTC_11834_/_2561)	431947	B2RJC6	Carboxyl-terminal_processing_protease	EYIPY	86	90	208
Porphyromonas_gingivalis_(strain_ATCC_33277_/_DSM_20709_/_CIP_103683_/_JCM_12257_/_NCTC_11834_/_2561)	431947	B2RKD3	Ferrous_iron_transport_protein_B	ENILY	247	251	16754
Porphyromonas_gingivalis_(strain_ATCC_33277_/_DSM_20709_/_CIP_103683_/_JCM_12257_/_NCTC_11834_/_2561)	431947	B2RLF7	Probable_ABC_transporter_permease_protein	ELISY	254	258	7262
Porphyromonas_gingivalis_(strain_ATCC_33277_/_DSM_20709_/_CIP_103683_/_JCM_12257_/_NCTC_11834_/_2561)	431947	B2RM75	Putative_uncharacterized_protein	ELILY	61	65	16620
Porphyromonas_gingivalis_(strain_ATCC_33277_/_DSM_20709_/_CIP_103683_/_JCM_12257_/_NCTC_11834_/_2561)	431947	B2RMB7	Putative_uncharacterized_protein	ESIAY	18	22	14874
Porphyromonas_gingivalis_(strain_ATCC_33277_/_DSM_20709_/_CIP_103683_/_JCM_12257_/_NCTC_11834_/_2561)	431947	B2RMC8	Putative_uncharacterized_protein	EKIQY	116	120	11406
Porphyromonas_gingivalis_(strain_ATCC_BAA-308_/_W83)	242619	F5HE64	Zinc_carboxypeptidase,_putative	EAIAY	69	73	15237
Porphyromonas_gingivalis_(strain_ATCC_BAA-308_/_W83)	242619	Q7MT95	Uncharacterized_protein	EGIVY	41	45	15972
Porphyromonas_gingivalis_(strain_ATCC_BAA-308_/_W83)	242619	Q7MTS7	Leucine-rich_protein	ELIVY	855	859	18193
Porphyromonas_gingivalis_(strain_ATCC_BAA-308_/_W83)	242619	Q7MU92	Uncharacterized_protein	ELIGY	576	580	17482
Porphyromonas_gingivalis_(strain_ATCC_BAA-308_/_W83)	242619	Q7MUI9	2-succinyl-5-enolpyruvyl-6-hydroxy-3-cyclohexene-1-carboxylate_synthase_(SEPHCHC_synthase)_(EC_2.2.1.9)_(Menaquinone_biosynthesis_protein_MenD)	EGISY	352	356	1764
Porphyromonas_gingivalis_(strain_ATCC_BAA-308_/_W83)	242619	Q7MW76	Fibronectin_type_III_domain_protein	EVIFY	38	42	11505
Porphyromonas_gingivalis_(strain_ATCC_BAA-308_/_W83)	242619	Q7MWY8	Uncharacterized_protein	EQIDY	513	517	13824
Porphyromonas_gingivalis_(strain_ATCC_BAA-308_/_W83)	242619	Q7MX13	Uncharacterized_protein	EVIQY	447	451	12115
Porphyromonas_gingivalis_(strain_ATCC_BAA-308_/_W83)	242619	Q7MXJ7	RagA_protein	EYIEY	544	548	16031
Porphyromonas_gingivalis_(strain_ATCC_BAA-308_/_W83)	242619	P59916	Collagenase_(EC_3.4.-.-)	EEIRY	294	298	1013
Porphyromonas_gingivalis_(strain_ATCC_BAA-308_/_W83)	242619	Q7MTC1	Uncharacterized_protein	ESIAY	18	22	14874
Porphyromonas_gingivalis_(strain_ATCC_BAA-308_/_W83)	242619	Q7MTF6	Uncharacterized_protein	ELILY	61	65	16620
Porphyromonas_gingivalis_(strain_ATCC_BAA-308_/_W83)	242619	Q7MU75	Uncharacterized_protein	EEIVY	347	351	6835
Porphyromonas_gingivalis_(strain_ATCC_BAA-308_/_W83)	242619	Q7MUA2	Uncharacterized_protein	EEIDY	87	91	18440
Porphyromonas_gingivalis_(strain_ATCC_BAA-308_/_W83)	242619	Q7MUB5	Uncharacterized_protein	ELIRY	153	157	11926
Porphyromonas_gingivalis_(strain_ATCC_BAA-308_/_W83)	242619	Q7MVK0	Carboxyl-terminal_protease	EYIPY	86	90	208
Porphyromonas_gingivalis_(strain_ATCC_BAA-308_/_W83)	242619	Q7MVL1	Ferrous_iron_transport_protein_B_homolog	ENILY	248	252	16754
Porphyromonas_gingivalis_(strain_ATCC_BAA-308_/_W83)	242619	Q7MW63	MotA/TolQ/ExbB_proton_channel_family_protein	ERIIY	92	96	9967
Porphyromonas_gingivalis_(strain_ATCC_BAA-308_/_W83)	242619	Q7MWA1	Uncharacterized_protein	ESITY	194	198	17343
Porphyromonas_gingivalis_(strain_ATCC_BAA-308_/_W83)	242619	Q7MWB2	Sensor_histidine_kinase	EFIIY	139	143	83
Porphyromonas_gingivalis_(strain_ATCC_BAA-308_/_W83)	242619	Q7MXC4	ABC_transporter,_permease_protein,_putative	ELISY	254	258	7262
Porphyromonas_gingivalis_(strain_ATCC_BAA-308_/_W83)	242619	Q7MXV1	Uncharacterized_protein	EKIQY	122	126	11406
Pseudomonas_aeruginosa_(strain_ATCC_15692_/_PAO1_/_1C_/_PRS_101_/_LMG_12228)	208964	Q9HTJ7	Uncharacterized_protein	ESIPY	277	281	2092
Pseudomonas_aeruginosa_(strain_ATCC_15692_/_PAO1_/_1C_/_PRS_101_/_LMG_12228)	208964	Q9HUK7	Uncharacterized_protein	EEIEY	276	280	1155
Pseudomonas_aeruginosa_(strain_ATCC_15692_/_PAO1_/_1C_/_PRS_101_/_LMG_12228)	208964	Q9HV09	Uncharacterized_protein	EAIVY	194	198	437
Pseudomonas_aeruginosa_(strain_ATCC_15692_/_PAO1_/_1C_/_PRS_101_/_LMG_12228)	208964	Q9HVK5	Uncharacterized_protein	ERIDY	297	301	10760
Pseudomonas_aeruginosa_(strain_ATCC_15692_/_PAO1_/_1C_/_PRS_101_/_LMG_12228)	208964	Q9HVX8	Uncharacterized_protein	EVIDY	150	154	12944
Pseudomonas_aeruginosa_(strain_ATCC_15692_/_PAO1_/_1C_/_PRS_101_/_LMG_12228)	208964	Q9HXX7	Uncharacterized_protein	EMILY	40	44	14891
Pseudomonas_aeruginosa_(strain_ATCC_15692_/_PAO1_/_1C_/_PRS_101_/_LMG_12228)	208964	Q9HZW2	Putative_repressor_of_atu_genes	ETILY	69	73	289
Pseudomonas_aeruginosa_(strain_ATCC_15692_/_PAO1_/_1C_/_PRS_101_/_LMG_12228)	208964	Q9I1Y4	Fimbrial_subunit_CupA4	EAIRY	208	212	4070
Pseudomonas_aeruginosa_(strain_ATCC_15692_/_PAO1_/_1C_/_PRS_101_/_LMG_12228)	208964	Q9I3C7	Uncharacterized_protein	ELIPY	24	28	5339
Pseudomonas_aeruginosa_(strain_ATCC_15692_/_PAO1_/_1C_/_PRS_101_/_LMG_12228)	208964	Q9I554	Uncharacterized_protein	EGIDY	25	29	7195
Pseudomonas_aeruginosa_(strain_ATCC_15692_/_PAO1_/_1C_/_PRS_101_/_LMG_12228)	208964	Q9I4F8	Two-component_sensor_PhoQ	ESINY	101	105	83
Pseudomonas_aeruginosa_MTB-1	1415629	A0A0E1ATH0	Transcriptional_regulator	ETINY	44	48	19560
Pseudomonas_aeruginosa_MTB-1	1415629	A0A0E1AUD9	Uncharacterized_protein	EMILY	40	44	14891
Pseudomonas_aeruginosa_MTB-1	1415629	A0A0E1AVF7	Fimbrial_protein	EAIRY	208	212	4070
Pseudomonas_aeruginosa_MTB-1	1415629	A0A0E1AWI6	TetR_family_transcriptional_regulator	ETILY	69	73	289
Pseudomonas_aeruginosa_MTB-1	1415629	A0A0E1AX82	Uncharacterized_protein	EGIDY	25	29	7195
Pseudomonas_aeruginosa_MTB-1	1415629	A0A0E1B037	Thioesterase	ELIPY	24	28	5339
Pseudomonas_aeruginosa_MTB-1	1415629	A0A0E1B1C5	Death-on-curing_family_protein	EGIRY	14	18	1804
Pseudomonas_aeruginosa_MTB-1	1415629	A0A0E1B1E5	Membrane_protein	ERIDY	297	301	10760
Pseudomonas_aeruginosa_MTB-1	1415629	A0A0E1B3F1	Uncharacterized_protein	EVIDY	150	154	12944
Pseudomonas_aeruginosa_MTB-1	1415629	A0A0E1B3K6	Hemagglutinin	EAIRY	1465	1469	11703
Pseudomonas_aeruginosa_MTB-1	1415629	A0A0E1B773	Peptidase_M23	ESIPY	277	281	2092
Pseudomonas_aeruginosa_MTB-1	1415629	A0A0E1AYH5	Sensor_histidine_kinase	ESINY	101	105	83
Pseudomonas_aeruginosa_str._Stone_130	1125697	A0A0H3QPH0	Uncharacterized_protein	ESIPY	277	281	2092
Pseudomonas_aeruginosa_str._Stone_130	1125697	A0A0H3QPS8	Uncharacterized_protein	EAIRY	208	212	4070
Pseudomonas_aeruginosa_str._Stone_130	1125697	A0A0H3QT08	Uncharacterized_protein	ERIDY	297	301	10760
Pseudomonas_aeruginosa_str._Stone_130	1125697	A0A0H3QTL8	Uncharacterized_protein	EVIDY	150	154	12944
Pseudomonas_aeruginosa_str._Stone_130	1125697	A0A0H3QX01	Uncharacterized_protein	ELIPY	24	28	5339
Pseudomonas_aeruginosa_str._Stone_130	1125697	A0A0H3QZR5	Uncharacterized_protein	EMILY	40	44	14891
Pseudomonas_aeruginosa_str._Stone_130	1125697	A0A0H3R047	Uncharacterized_protein	EPISY	88	92	21341
Pseudomonas_aeruginosa_str._Stone_130	1125697	A0A0H3R471	Uncharacterized_protein	EGIDY	4	8	7195
Pseudomonas_aeruginosa_str._Stone_130	1125697	A0A0H3R8Y3	YD_repeat_(Two_copies)	EKIKY	249	253	2837
Pseudomonas_aeruginosa_str._Stone_130	1125697	A0A0H3QMR0	Uncharacterized_protein	ERIMY	60	64	21297
Pseudomonas_aeruginosa_str._Stone_130	1125697	A0A0H3QZV0	Uncharacterized_protein	ETIRY	21	25	21339
Pseudomonas_aeruginosa_str._Stone_130	1125697	A0A0H3R3E4	Uncharacterized_protein	ESINY	101	105	83
Salmonella_enterica_subsp._enterica_serovar_Dublin_str._UC16	1192688	M7RHS5	Uncharacterized_protein	EDILY	71	75	10046
Salmonella_enterica_subsp._enterica_serovar_Dublin_str._UC16	1192688	M7RJE3	Uncharacterized_protein	EAIIY	70	74	1801
Salmonella_enterica_subsp._enterica_serovar_Dublin_str._UC16	1192688	M7RRU8	Transcriptional_regulatory_protein	ENIDY	179	183	3568
Salmonella_enterica_subsp._enterica_serovar_Dublin_str._UC16	1192688	M7S558	Transglycosylase_SLT_domain_protein	EIIIY	188	192	385
Salmonella_enterica_subsp._enterica_serovar_Dublin_str._UC16	1192688	M7S6M5	PTS_system_fructose_IIA_component	ENIQY	121	125	1426
Salmonella_enterica_subsp._enterica_serovar_Dublin_str._UC16	1192688	M7SFS9	Serine/threonine-protein_phosphatase_2	ELIRY	2	6	23957
Salmonella_enterica_subsp._enterica_serovar_Dublin_str._UC16	1192688	M7RCG4	Uncharacterized_protein	ESIKY	49	53	4223
Salmonella_enterica_subsp._enterica_serovar_Dublin_str._UC16	1192688	M7RES6	Multidrug_resistance_protein_MdtL	EEIPY	387	391	198
Salmonella_enterica_subsp._enterica_serovar_Dublin_str._UC16	1192688	M7REW2	Type_IV_secretion/conjugal_transfer_ATPase,_VirB4_family	ELIPY	115	119	2814
Salmonella_enterica_subsp._enterica_serovar_Dublin_str._UC16	1192688	M7RFT5	O-antigen_polymerase	ESILY	142	146	5658
Salmonella_enterica_subsp._enterica_serovar_Dublin_str._UC16	1192688	M7RQC5	Glyoxylate/hydroxypyruvate_reductase_A_(EC_1.1.1.79)_(EC_1.1.1.81)_(2-ketoacid_reductase)	EIIFY	2	6	169
Salmonella_enterica_subsp._enterica_serovar_Dublin_str._UC16	1192688	M7RS40	Protein_translocase_subunit_SecD	EAIAY	177	181	61
Salmonella_enterica_subsp._enterica_serovar_Dublin_str._UC16	1192688	M7RVQ9	DNA_translocase_FtsK_domain_protein_(Fragment)	EDIQY	293	297	279
Salmonella_enterica_subsp._enterica_serovar_Dublin_str._UC16	1192688	M7RZI0	Uncharacterized_protein	ELIFY	52	56	11849
Salmonella_enterica_subsp._enterica_serovar_Dublin_str._UC16	1192688	M7S2T7	Uncharacterized_protein	EWIVY	69	73	10012
Salmonella_enterica_subsp._enterica_serovar_Dublin_str._UC16	1192688	M7S3T7	Protein_disulfide_isomerase_II	EMIVY	98	102	1928
Salmonella_enterica_subsp._enterica_serovar_Dublin_str._UC16	1192688	M7S5I9	Transporter,_major_facilitator_family_protein	ETIIY	9	13	198
Salmonella_enterica_subsp._enterica_serovar_Dublin_str._UC16	1192688	M7S896	Uncharacterized_protein	EKIDY	157	161	18342
Salmonella_enterica_subsp._enterica_serovar_Dublin_str._UC16	1192688	M7SHJ1	Uncharacterized_protein	EVIMY	7	11	18260
Salmonella_enterica_subsp._enterica_serovar_Dublin_str._UC16	1192688	M7SI37	Uncharacterized_protein	ENIFY	136	140	3568
Salmonella_typhimurium_(strain_14028s_/_SGSC_2262)	588858	A0A0F6AXE9	Putative_response_regulator	ENIDY	167	171	3568
Salmonella_typhimurium_(strain_14028s_/_SGSC_2262)	588858	A0A0F6B1G2	Putative_phage-related_secreted_protein	EAIKY	65	69	19724
Salmonella_typhimurium_(strain_14028s_/_SGSC_2262)	588858	A0A0F6B3T4	Uncharacterized_protein	EAIIY	70	74	1801
Salmonella_typhimurium_(strain_14028s_/_SGSC_2262)	588858	A0A0F6B522	Peyer's_patch-specific_virulence_factor_GipA_(Putative_virulence_protein)	EKIGY	86	90	19728
Salmonella_typhimurium_(strain_14028s_/_SGSC_2262)	588858	A0A0F6B5X6	Serine/threonine-specific_protein_phosphatase_2	ELIRY	2	6	19734
Salmonella_typhimurium_(strain_14028s_/_SGSC_2262)	588858	A0A0F6BA33	Putative_cytoplasmic_protein	EDILY	71	75	10046
Salmonella_typhimurium_(strain_14028s_/_SGSC_2262)	588858	A0A0F6BB77	Putative_PTS_permease	ENIQY	121	125	1426
Salmonella_typhimurium_(strain_14028s_/_SGSC_2262)	588858	A0A0F6AWD3	Putative_bacteriophage_protein	ESIKY	49	53	4223
Salmonella_typhimurium_(strain_14028s_/_SGSC_2262)	588858	A0A0F6AXE6	Putative_inner_membrane_protein	ENIFY	136	140	3568
Salmonella_typhimurium_(strain_14028s_/_SGSC_2262)	588858	A0A0F6AXN0	Protein_translocase_subunit_SecD	EAIAY	188	192	61
Salmonella_typhimurium_(strain_14028s_/_SGSC_2262)	588858	A0A0F6AYH2	Putative_inner_membrane_protein	EWIVY	69	73	10012
Salmonella_typhimurium_(strain_14028s_/_SGSC_2262)	588858	A0A0F6AZA4	DNA_translocase_FtsK	EDIQY	274	278	279
Salmonella_typhimurium_(strain_14028s_/_SGSC_2262)	588858	A0A0F6AZW3	Glyoxylate/hydroxypyruvate_reductase_A_(EC_1.1.1.79)_(EC_1.1.1.81)_(2-ketoacid_reductase)	EIIFY	2	6	169
Salmonella_typhimurium_(strain_14028s_/_SGSC_2262)	588858	A0A0F6B0R5	Putative_inner_membrane_protein	ELIFY	52	56	11849
Salmonella_typhimurium_(strain_14028s_/_SGSC_2262)	588858	A0A0F6B1Q5	Putative_inner_membrane_protein	EMILY	186	190	5811
Salmonella_typhimurium_(strain_14028s_/_SGSC_2262)	588858	A0A0F6B5F6	Putative_inner_membrane_protein	EFIIY	115	119	14593
Salmonella_typhimurium_(strain_14028s_/_SGSC_2262)	588858	A0A0F6B6D5	Thiol:disulfide_interchange_protein_DsbC	EMIVY	98	102	1928
Salmonella_typhimurium_(strain_14028s_/_SGSC_2262)	588858	A0A0F6B8L0	O-antigen_ligase	ESILY	142	146	5658
Salmonella_typhimurium_(strain_14028s_/_SGSC_2262)	588858	A0A0F6B916	Multidrug_resistance_protein_MdtL	EEIPY	387	391	198
Salmonella_typhimurium_(strain_SL1344)	216597	A0A0H3N9P5	Possible_transmembrane_regulator	ENIDY	167	171	3568
Salmonella_typhimurium_(strain_SL1344)	216597	A0A0H3NF12	Uncharacterized_protein	EAIIY	70	74	1801
Salmonella_typhimurium_(strain_SL1344)	216597	A0A0H3NG74	Phage_encoded_virulence_factor	EKIGY	86	90	5259
Salmonella_typhimurium_(strain_SL1344)	216597	A0A0H3NL92	Possible_serine/threonine_protein_phosphatase	ELIRY	2	6	21210
Salmonella_typhimurium_(strain_SL1344)	216597	A0A0H3NQ11	PTS_transport_system,_IIA_component	ENIQY	121	125	1426
Salmonella_typhimurium_(strain_SL1344)	216597	A0A0H3NV98	Uncharacterized_protein	EDILY	71	75	10046
Salmonella_typhimurium_(strain_SL1344)	216597	A0A0H3N8R6	Predicted_bacteriophage_protein	ESIKY	49	53	4223
Salmonella_typhimurium_(strain_SL1344)	216597	A0A0H3NA37	Cell_division_protein_FtsK	EDIQY	274	278	279
Salmonella_typhimurium_(strain_SL1344)	216597	A0A0H3NAH4	Glyoxylate/hydroxypyruvate_reductase_A_(EC_1.1.1.79)_(EC_1.1.1.81)_(2-ketoacid_reductase)	EIIFY	2	6	169
Salmonella_typhimurium_(strain_SL1344)	216597	A0A0H3NAP7	Hypothetical_exported_protein	EWIVY	69	73	10012
Salmonella_typhimurium_(strain_SL1344)	216597	A0A0H3NBK9	Hypothetical_membrane_protein	EMILY	186	190	5811
Salmonella_typhimurium_(strain_SL1344)	216597	A0A0H3NDC5	Possible_transmembrane_regulator	ENIFY	136	140	3568
Salmonella_typhimurium_(strain_SL1344)	216597	A0A0H3NDK6	Protein_translocase_subunit_SecD	EAIAY	188	192	61
Salmonella_typhimurium_(strain_SL1344)	216597	A0A0H3NHD8	O-antigen_ligase	ESILY	142	146	5658
Salmonella_typhimurium_(strain_SL1344)	216597	A0A0H3NKN5	Hypothetical_membrane_protein	ELIFY	52	56	11849
Salmonella_typhimurium_(strain_SL1344)	216597	A0A0H3NN87	Multidrug_resistance_protein_MdtL	EEIPY	387	391	198
Salmonella_typhimurium_(strain_SL1344)	216597	A0A0H3NQJ0	Hypothetical_inner_membrane_protein	EFIIY	115	119	14593
Shigella_flexneri_5a_str._M90T	1086030	A0A0F6MFL5	Putative_tail_fiber_protein	EDIIY	313	317	13557
Shigella_flexneri_5a_str._M90T	1086030	A0A0F6MFW2	Putative_phage_tail_fiber_protein	EDIIY	362	366	5098
Shigella_flexneri_5a_str._M90T	1086030	A0A0F6MHY8	Hydrolase	EYITY	71	75	761
Shigella_flexneri_5a_str._M90T	1086030	A0A0F6MJK2	Putative_oxidoreductase	EGISY	284	288	4497
Shigella_flexneri_5a_str._M90T	1086030	A0A0F6MAP5	Protein_translocase_subunit_SecD	EAIAY	188	192	61
Shigella_flexneri_5a_str._M90T	1086030	A0A0F6MGX2	Sensor_protein_QseC	EDIPY	106	110	83
Shigella_flexneri_5a_str._M90T	1086030	A0A0F6MHA7	Thiol:disulfide_interchange_protein_DsbC	EMIVY	97	101	1928
Shigella_flexneri_5a_str._M90T	1086030	A0A0F6MJX1	Lipid_A-core,_surface_polymer_ligase	ELITY	143	147	5658
Shigella_flexneri_Shi06HN006	1282358	A0A0F6E9U8	Putative_tail_fiber_protein	EDIIY	375	379	5098
Shigella_flexneri_Shi06HN006	1282358	A0A0F6EBB8	Uncharacterized_protein	ECIRY	45	49	16285
Shigella_flexneri_Shi06HN006	1282358	A0A0F6EC25	Tail_fiber_protein	EDIIY	297	301	13557
Shigella_flexneri_Shi06HN006	1282358	A0A0F6EHG0	Hydrolase	EYITY	71	75	761
Shigella_flexneri_Shi06HN006	1282358	A0A0F6EJM7	Uncharacterized_protein	EGISY	284	288	4497
Shigella_flexneri_Shi06HN006	1282358	A0A0F6E8M7	Protein_translocase_subunit_SecD	EAIAY	177	181	61
Shigella_flexneri_Shi06HN006	1282358	A0A0F6EGX8	DsbC	EMIVY	97	101	1928
Shigella_flexneri_Shi06HN006	1282358	A0A0F6EHI1	YgiY	EDIPY	106	110	83
Shigella_flexneri_Shi06HN006	1282358	A0A0F6EJB8	WaaI	ELITY	143	147	5658
Staphylococcus_aureus_(strain_MW2)	196620	A0A0H3JUN4	MW0208_protein	ETIEY	418	422	1219
Staphylococcus_aureus_(strain_MW2)	196620	A0A0H3JUR4	Uncharacterized_protein	EAIQY	408	412	12088
Staphylococcus_aureus_(strain_MW2)	196620	A0A0H3JWQ3	MW1491_protein	EMIEY	106	110	5445
Staphylococcus_aureus_(strain_MW2)	196620	A0A0H3JYS4	Uncharacterized_protein	EFIYY	280	284	2493
Staphylococcus_aureus_(strain_MW2)	196620	A0A0H3JZS5	MW1047_protein	ELIKY	50	54	6241
Staphylococcus_aureus_(strain_MW2)	196620	A0A0H3K2R9	MW1049_protein	ELIKY	50	54	14927
Staphylococcus_aureus_(strain_MW2)	196620	Q7A098	UPF0457_protein_MW2099	EYIIY	69	73	15476
Staphylococcus_aureus_(strain_MW2)	196620	Q8NUI5	Lipase_1_(EC_3.1.1.3)_(Glycerol_ester_hydrolase_1)	EEIEY	427	431	11583
Staphylococcus_aureus_(strain_MW2)	196620	Q8NVT4	Uncharacterized_RNA_methyltransferase_MW1838_(EC_2.1.1.-)	EQIEY	41	45	496
Staphylococcus_aureus_(strain_MW2)	196620	Q8NWV8	Homoserine_kinase_(HK)_(HSK)_(EC_2.7.1.39)	ERIVY	299	303	529
Staphylococcus_aureus_(strain_MW2)	196620	Q8NX96	Bifunctional_autolysin_[Includes:_N-acetylmuramoyl-L-alanine_amidase_(EC_3.5.1.28);_Mannosyl-glycoprotein_endo-beta-N-acetylglucosaminidase_(EC_3.2.1.96)]	ELIKY	1015	1019	481
Staphylococcus_aureus_(strain_MW2)	196620	Q8NYC2	Lipase_2_(EC_3.1.1.3)_(Glycerol_ester_hydrolase_2)	EEIAY	431	435	14388
Staphylococcus_aureus_(strain_MW2)	196620	A0A0H3JVF4	MW0666_protein	EWIGY	187	191	359
Staphylococcus_aureus_(strain_MW2)	196620	A0A0H3JW59	Uncharacterized_protein	ELILY	434	438	1156
Staphylococcus_aureus_(strain_MW2)	196620	A0A0H3JXU3	Uncharacterized_protein	EFILY	117	121	9939
Staphylococcus_aureus_(strain_MW2)	196620	A0A0H3JY65	MW1810_protein	ENIPY	220	224	7733
Staphylococcus_aureus_(strain_MW2)	196620	A0A0H3JY96	MW2363_protein	ENINY	677	681	948
Staphylococcus_aureus_(strain_MW2)	196620	A0A0H3JYQ8	MW2544_protein	EQIEY	80	84	83
Staphylococcus_aureus_(strain_MW2)	196620	A0A0H3JZ34	Uncharacterized_protein	EAINY	666	670	948
Staphylococcus_aureus_(strain_MW2)	196620	A0A0H3JZJ2	Probable_oligopeptide_transport_system_permease_protein_OppB	ESIKY	79	83	832
Staphylococcus_aureus_(strain_MW2)	196620	P63802	Cardiolipin_synthase_(CL_synthase)_(EC_2.7.8.-)	EQIKY	328	332	66
Staphylococcus_aureus_(strain_MW2)	196620	Q7A0W5	Signal_transduction_histidine-protein_kinase_ArlS_(EC_2.7.13.3)	EIIIY	78	82	83
Staphylococcus_aureus_(strain_MW2)	196620	Q8NWF3	Sensor_protein_SrrB_(EC_2.7.13.3)_(Staphylococcal_respiratory_response_protein_B)	EAIKY	66	70	83
Staphylococcus_aureus_(strain_NCTC_8325)	93061	Q2FUU5	Lipase_1_(EC_3.1.1.3)_(Glycerol_ester_hydrolase_1)	EEIEY	427	431	11583
Staphylococcus_aureus_(strain_NCTC_8325)	93061	Q2FUV9	Uncharacterized_protein	EFIAY	68	72	14365
Staphylococcus_aureus_(strain_NCTC_8325)	93061	Q2FVV3	Uncharacterized_protein	ECIKY	29	33	13217
Staphylococcus_aureus_(strain_NCTC_8325)	93061	Q2FW41	Uncharacterized_protein	EEIVY	288	292	14543
Staphylococcus_aureus_(strain_NCTC_8325)	93061	Q2FW79	UPF0457_protein_SAOUHSC_02425	EYIIY	69	73	15476
Staphylococcus_aureus_(strain_NCTC_8325)	93061	Q2FYV2	Homoserine_kinase_(HK)_(HSK)_(EC_2.7.1.39)	ERIVY	299	303	529
Staphylococcus_aureus_(strain_NCTC_8325)	93061	Q2FZB1	Uncharacterized_protein	ELIKY	50	54	14927
Staphylococcus_aureus_(strain_NCTC_8325)	93061	Q2FZK7	Bifunctional_autolysin_[Includes:_N-acetylmuramoyl-L-alanine_amidase_(EC_3.5.1.28);_Mannosyl-glycoprotein_endo-beta-N-acetylglucosaminidase_(EC_3.2.1.96)]	ELIKY	1015	1019	481
Staphylococcus_aureus_(strain_NCTC_8325)	93061	Q2G0Y5	Uncharacterized_protein	ETIIY	151	155	4186
Staphylococcus_aureus_(strain_NCTC_8325)	93061	Q2G155	Lipase_2_(EC_3.1.1.3)_(Glycerol_ester_hydrolase_2)	EEIAY	431	435	14388
Staphylococcus_aureus_(strain_NCTC_8325)	93061	Q2G1C9	Uncharacterized_protein	ETIEY	418	422	1219
Staphylococcus_aureus_(strain_NCTC_8325)	93061	Q2G1G0	Uncharacterized_protein	EPIKY	34	38	7709
Staphylococcus_aureus_(strain_NCTC_8325)	93061	Q2G2I9	Uncharacterized_protein	EMIEY	65	69	5445
Staphylococcus_aureus_(strain_NCTC_8325)	93061	Q2FUZ0	Sensor_histidine_kinase,_putative	EQIEY	80	84	83
Staphylococcus_aureus_(strain_NCTC_8325)	93061	Q2FVI0	Uncharacterized_protein	ENINY	677	681	948
Staphylococcus_aureus_(strain_NCTC_8325)	93061	Q2FWG8	Cardiolipin_synthase_(CL_synthase)_(EC_2.7.8.-)	EQIKY	328	332	66
Staphylococcus_aureus_(strain_NCTC_8325)	93061	Q2FXJ7	1-acyl-sn-glycerol-3-phosphate_acyltransferases_domain_protein_(EC_2.3.1.51)	ERIDY	178	182	145
Staphylococcus_aureus_(strain_NCTC_8325)	93061	Q2FXS4	Uncharacterized_protein	EFILY	117	121	9939
Staphylococcus_aureus_(strain_NCTC_8325)	93061	Q2FY80	Sensor_protein_SrrB_(EC_2.7.13.3)_(Staphylococcal_respiratory_response_protein_B)	EAIKY	66	70	83
Staphylococcus_aureus_(strain_NCTC_8325)	93061	Q2FYI9	Uncharacterized_protein	ELILY	434	438	1156
Staphylococcus_aureus_(strain_NCTC_8325)	93061	Q2FZQ9	Oligopeptide_ABC_transporter,_permease_protein,_putative	ESIKY	79	83	832
Staphylococcus_aureus_(strain_NCTC_8325)	93061	Q2G2E0	Uncharacterized_protein	EAINY	653	657	948
Staphylococcus_aureus_(strain_NCTC_8325)	93061	Q2G2G1	Uncharacterized_protein	EIINY	134	138	15848
Staphylococcus_aureus_(strain_NCTC_8325)	93061	Q2G2T7	Uncharacterized_protein	EWIGY	187	191	359
Staphylococcus_aureus_(strain_NCTC_8325)	93061	Q2G2V7	Uncharacterized_protein	ENIPY	220	224	7733
Staphylococcus_aureus_(strain_NCTC_8325)	93061	Q9KJN3	Signal_transduction_histidine-protein_kinase_ArlS_(EC_2.7.13.3)	EIIIY	78	82	83
Staphylococcus_aureus_(strain_USA300)	367830	A0A0H2XFU2	Uncharacterized_protein	EPIKY	34	38	7709
Staphylococcus_aureus_(strain_USA300)	367830	A0A0H2XFZ1	Putative_exotoxin_3	ELIKY	50	54	14927
Staphylococcus_aureus_(strain_USA300)	367830	A0A0H2XG41	Triacylglycerol_lipase_(EC_3.1.1.3)	EEIEY	427	431	11583
Staphylococcus_aureus_(strain_USA300)	367830	A0A0H2XHI4	Uncharacterized_protein	ETIIY	151	155	4186
Staphylococcus_aureus_(strain_USA300)	367830	A0A0H2XHW3	Uncharacterized_protein	EAIQY	408	412	12088
Staphylococcus_aureus_(strain_USA300)	367830	A0A0H2XI72	Triacylglycerol_lipase_(EC_3.1.1.3)	EEIAY	431	435	14388
Staphylococcus_aureus_(strain_USA300)	367830	A0A0H2XIG5	Phi77_ORF002-like_protein,_phage_minor_structural_protein	EGIAY	1229	1233	6072
Staphylococcus_aureus_(strain_USA300)	367830	A0A0H2XIJ3	Autolysin_(EC_3.5.1.28)	ELIKY	1015	1019	481
Staphylococcus_aureus_(strain_USA300)	367830	A0A0H2XJ03	Putative_competence_protein_ComYC	EMIEY	106	110	5445
Staphylococcus_aureus_(strain_USA300)	367830	A0A0H2XK87	Uncharacterized_protein	EFIAY	68	72	14365
Staphylococcus_aureus_(strain_USA300)	367830	Q2FEV9	UPF0457_protein_SAUSA300_2132	EYIIY	69	73	15476
Staphylococcus_aureus_(strain_USA300)	367830	Q2FHA3	Homoserine_kinase_(HK)_(HSK)_(EC_2.7.1.39)	ERIVY	299	303	529
Staphylococcus_aureus_(strain_USA300)	367830	A0A0H2XEQ9	Putative_membrane_protein	ENIPY	220	224	7733
Staphylococcus_aureus_(strain_USA300)	367830	A0A0H2XEV7	Glycosyl_transferase,_group_2_family_protein	EWIGY	187	191	359
Staphylococcus_aureus_(strain_USA300)	367830	A0A0H2XFR3	Putative_membrane_protein	ELILY	434	438	1156
Staphylococcus_aureus_(strain_USA300)	367830	A0A0H2XGA4	Uncharacterized_protein	EFILY	117	121	9939
Staphylococcus_aureus_(strain_USA300)	367830	A0A0H2XGI3	Cardiolipin_synthase_(CL_synthase)_(EC_2.7.8.-)	EQIKY	353	357	66
Staphylococcus_aureus_(strain_USA300)	367830	A0A0H2XHQ9	Oligopeptide_ABC_transporter,_permease_protein	ESIKY	79	83	832
Staphylococcus_aureus_(strain_USA300)	367830	A0A0H2XIC7	Putative_Na+/H+_antiporter	ENINY	677	681	948
Staphylococcus_aureus_(strain_USA300)	367830	A0A0H2XIM9	Sensor_histidine_kinase_(EC_2.7.3.-)	EQIEY	80	84	83
Staphylococcus_aureus_(strain_USA300)	367830	A0A0H2XK77	Uncharacterized_protein	EIINY	134	138	15848
Staphylococcus_aureus_(strain_USA300)	367830	A0A0H2XKD9	Staphylococcal_respiratory_response_protein,_SrrB	EAIKY	71	75	83
Staphylococcus_aureus_(strain_USA300)	367830	A0A0H2XKF9	Na+/H+_antiporter	EAINY	653	657	948
Staphylococcus_aureus_(strain_USA300)	367830	A0A0H2XKM2	Tetracycline_resistance_protein	EFINY	420	424	3672
Staphylococcus_aureus_(strain_USA300)	367830	Q2FH24	Signal_transduction_histidine-protein_kinase_ArlS_(EC_2.7.13.3)	EIIIY	78	82	83
Streptococcus_pyogenes_serotype_M1	301447	P58099	C5a_peptidase_(EC_3.4.21.110)_(SCP)	ERIAY	962	966	4051
Streptococcus_pyogenes_serotype_M1	301447	Q99YA0	Uncharacterized_protein	EKIKY	826	830	6677
Streptococcus_pyogenes_serotype_M1	301447	P0C0G9	Putative_sugar_uptake_protein_SPy_2205/M5005_Spy1856	EGIFY	2	6	5768
Streptococcus_pyogenes_serotype_M1	301447	Q99XK1	Uncharacterized_protein	ESISY	243	247	2768
Streptococcus_pyogenes_serotype_M1	301447	Q99YP4	Putative_two-component_responsible_histidine_kinase	ELINY	239	243	2376
Streptococcus_pyogenes_serotype_M1	301447	Q9A0X7	Signal_recognition_particle_receptor_FtsY_(SRP_receptor)	EAINY	304	308	1304
Streptococcus_pyogenes_serotype_M1	301447	Q9A113	Uncharacterized_protein	ELITY	18	22	4212
Streptococcus_pyogenes_serotype_M1	301447	Q9A1J6	Putative_histidine_kinase	ERIAY	222	226	3102
Streptococcus_pyogenes_serotype_M1	301447	Q9L7Q4	DNA_topoisomerase_4_subunit_A_(EC_5.99.1.3)_(Topoisomerase_IV_subunit_A)	EEILY	588	592	5485
Streptococcus_pyogenes_serotype_M49_(strain_NZ131)	471876	A0A0H3BWI0	Putative_collagen_binding_protein	ELITY	535	539	21086
Streptococcus_pyogenes_serotype_M49_(strain_NZ131)	471876	A0A0H3BWY8	Putative_transcriptional_activator-phage_associated	EEIAY	108	112	11388
Streptococcus_pyogenes_serotype_M49_(strain_NZ131)	471876	A0A0H3BYH4	Putative_Fe3+-siderophore_transport_protein	EKIKY	826	830	6677
Streptococcus_pyogenes_serotype_M49_(strain_NZ131)	471876	A0A0H3BZU6	Hypothetical_phage_associated_protein_SpyM3_1434	EAIDY	28	32	18778
Streptococcus_pyogenes_serotype_M49_(strain_NZ131)	471876	A0A0H3C0M3	C5a_peptidase_(EC_3.4.21.-)	ERIAY	962	966	4051
Streptococcus_pyogenes_serotype_M49_(strain_NZ131)	471876	A0A0H3BW71	Uncharacterized_protein	ELITY	18	22	4212
Streptococcus_pyogenes_serotype_M49_(strain_NZ131)	471876	A0A0H3BWP2	Putative_histidine_kinase	ERIAY	222	226	3102
Streptococcus_pyogenes_serotype_M49_(strain_NZ131)	471876	A0A0H3BWU9	DNA_topoisomerase_4_subunit_A_(EC_5.99.1.3)_(Topoisomerase_IV_subunit_A)	EEILY	588	592	5485
Streptococcus_pyogenes_serotype_M49_(strain_NZ131)	471876	A0A0H3BXC6	Signal_recognition_particle_receptor_FtsY_(SRP_receptor)	EAINY	304	308	1304
Streptococcus_pyogenes_serotype_M49_(strain_NZ131)	471876	A0A0H3BZ60	Histidine_kinase	ELINY	239	243	2376
Streptococcus_pyogenes_serotype_M49_(strain_NZ131)	471876	A0A0H3BZF3	Uncharacterized_protein	ESISY	243	247	2768
Streptococcus_pyogenes_serotype_M49_(strain_NZ131)	471876	A0A0H3C0H0	Uncharacterized_protein	EGIFY	2	6	5768
Streptococcus_pyogenes_serotype_M6_(strain_ATCC_BAA-946_/_MGAS10394)	286636	Q5X9R0	C5a_peptidase_(EC_3.4.21.110)_(SCP)	ERIAY	962	966	4051
Streptococcus_pyogenes_serotype_M6_(strain_ATCC_BAA-946_/_MGAS10394)	286636	Q5XAA6	Putative_Fe3+-siderophore_transport_protein	EKIKY	828	832	6677
Streptococcus_pyogenes_serotype_M6_(strain_ATCC_BAA-946_/_MGAS10394)	286636	Q5XEI5	Portal_protein	EAIDY	28	32	18778
Streptococcus_pyogenes_serotype_M6_(strain_ATCC_BAA-946_/_MGAS10394)	286636	Q5XEI8	Phage_transcriptional_activator	EEIAY	108	112	11388
Streptococcus_pyogenes_serotype_M6_(strain_ATCC_BAA-946_/_MGAS10394)	286636	Q5X9A4	Putative_sugar_uptake_protein_M6_Spy1874	EGIFY	2	6	5768
Streptococcus_pyogenes_serotype_M6_(strain_ATCC_BAA-946_/_MGAS10394)	286636	Q5X9D5	Integral_membrane_protein	ESISY	243	247	2768
Streptococcus_pyogenes_serotype_M6_(strain_ATCC_BAA-946_/_MGAS10394)	286636	Q5XAU2	Sensory_transduction_protein_kinase_(EC_2.7.3.-)	ELINY	239	243	2376
Streptococcus_pyogenes_serotype_M6_(strain_ATCC_BAA-946_/_MGAS10394)	286636	Q5XCJ9	DNA_topoisomerase_4_subunit_A_(EC_5.99.1.3)_(Topoisomerase_IV_subunit_A)	EEILY	588	592	5485
Streptococcus_pyogenes_serotype_M6_(strain_ATCC_BAA-946_/_MGAS10394)	286636	Q5XD82	Signal_recognition_particle_receptor_FtsY_(SRP_receptor)	EAINY	304	308	1304
Streptococcus_pyogenes_serotype_M6_(strain_ATCC_BAA-946_/_MGAS10394)	286636	Q5XDZ2	FasC_(EC_2.7.3.-)	ERIAY	222	226	3102
Vibrio_alginolyticus	663	A0A0D5BX25	GlcNAc-binding_protein_A	ENIAY	239	243	3707
Vibrio_alginolyticus	663	A0A0G9LW96	Uncharacterized_protein	EDIKY	7	11	18536
Vibrio_alginolyticus	663	A0A0G9LYB8	GlcNAc-binding_protein_A	ENIAY	239	243	3707
Vibrio_alginolyticus	663	A0A0G9LZ99	Uncharacterized_protein	EKIAY	42	46	7510
Vibrio_alginolyticus	663	A0A0G9M6Q1	Flagellar_hook-associated_protein_1_(HAP1)	ESIPY	124	128	2337
Vibrio_alginolyticus	663	A0A0H0YBT1	Flagellar_hook-associated_protein_1_(HAP1)	ESIPY	124	128	2337
Vibrio_alginolyticus	663	A0A0L7YSA0	N(2)-citryl-N(6)-acetyl-N(6)-hydroxylysine_synthase	ENIPY	2	6	2609
Vibrio_alginolyticus	663	A0A0L7YWQ2	Uncharacterized_protein_(Fragment)	EVIVY	620	624	1010
Vibrio_alginolyticus	663	A0A0N9DYW2	DNA_restriction_subunit_R,_HsdR	EAIDY	594	598	513
Vibrio_alginolyticus	663	A0A0P7ESF1	Restriction_endonuclease_subunit_M	EAILY	914	918	12428
Vibrio_alginolyticus	663	A0A0P7FC21	Uncharacterized_protein	EQIKY	19	23	1010
Vibrio_alginolyticus	663	A0A0P7FMH3	Pullulanase	ENISY	836	840	429
Vibrio_alginolyticus	663	A0A0S3K0N5	Alkaline_phosphatase	ESINY	559	563	16048
Vibrio_alginolyticus	663	A0A0S3K1X5	RTX_toxin	EGIVY	4016	4020	18610
Vibrio_alginolyticus	663	A0A0S3K363	Uncharacterized_protein	EAIAY	49	53	2358
Vibrio_alginolyticus	663	A0A0S3K3Z8	Pullulanase	ENISY	836	840	429
Vibrio_alginolyticus	663	A0A0S3K407	Protein-disulfide_isomerase	EYIAY	53	57	290
Vibrio_alginolyticus	663	A0A154R6W3	Ferric_vibrioferrin_receptor	EDIYY	393	397	374
Vibrio_alginolyticus	663	A0A154RCM7	Uncharacterized_protein	ERITY	129	133	4716
Vibrio_alginolyticus	663	A0A154RF25	Uncharacterized_protein	EIIEY	925	929	2831
Vibrio_alginolyticus	663	A0A154RFT7	Putative_Rhs-family_protein	ERIIY	841	845	1277
Vibrio_alginolyticus	663	A0A154RGS9	Uncharacterized_protein	EIIHY	157	161	3839
Vibrio_alginolyticus	663	Q2VEW1	PvuA	EDIDY	393	397	374
Vibrio_alginolyticus	663	A0A0G9M454	5'-nucleotidase_(EC_3.1.3.5)_(EC_3.6.1.45)	ENIKY	543	547	20142
Vibrio_alginolyticus	663	A0A0G9M584	Chemotaxis_protein	EAIAY	258	262	83
Vibrio_alginolyticus	663	A0A0G9M5G4	Undecaprenyl-phosphate_alpha-N-acetylglucosaminyl_1-phosphate_transferase_(EC_2.7.8.33)_(UDP-GlcNAc:undecaprenyl-phosphate_GlcNAc-1-phosphate_transferase)_(Undecaprenyl-phosphate_GlcNAc-1-phosphate_transferase)	EVIEY	63	67	614
Vibrio_alginolyticus	663	A0A0G9M6L1	Na(+)-translocating_NADH-quinone_reductase_subunit_B_(Na(+)-NQR_subunit_B)_(Na(+)-translocating_NQR_subunit_B)_(EC_1.6.5.8)_(NQR_complex_subunit_B)_(NQR-1_subunit_B)	ETIFY	31	35	20170
Vibrio_alginolyticus	663	A0A0G9M6X6	Sodium:alanine_symporter	EGIWY	468	472	954
Vibrio_alginolyticus	663	A0A0H0YKY1	Sodium:alanine_symporter	EGIWY	468	472	954
Vibrio_alginolyticus	663	A0A0L7YIY1	PTS_system_trehalose-specific_transporter_subunits_IIBC	EKISY	442	446	1056
Vibrio_alginolyticus	663	A0A0L7YUI3	Chemotaxis_protein	EEIAY	257	261	83
Vibrio_alginolyticus	663	A0A0L7YZ70	Protein_translocase_subunit_SecD	EKIRY	161	165	61
Vibrio_alginolyticus	663	A0A0S3K3E0	Na(+)-translocating_NADH-quinone_reductase_subunit_B_(Na(+)-NQR_subunit_B)_(Na(+)-translocating_NQR_subunit_B)_(EC_1.6.5.8)_(NQR_complex_subunit_B)_(NQR-1_subunit_B)	ETIFY	31	35	22513
Vibrio_cholerae_B33	417400	A0A0H3PXY5	Lipase_family_protein	EEIPY	235	239	16509
Vibrio_cholerae_B33	417400	A0A0H3Q051	Flagellar_hook-associated_protein_FlgK	EHIPY	285	289	2337
Vibrio_cholerae_B33	417400	A0A0H3Q0U5	Chitodextrinase_(EC_3.2.1.14)	EAIAY	318	322	285
Vibrio_cholerae_B33	417400	A0A0H3Q295	Ca2+-binding_protein	EAITY	1404	1408	1010
Vibrio_cholerae_B33	417400	A0A0H3Q8H4	Uncharacterized_protein	ELIMY	10	14	6103
Vibrio_cholerae_B33	417400	A0A0H3Q8T4	Uncharacterized_protein	ETIEY	270	274	15102
Vibrio_cholerae_B33	417400	A0A0H3PWF2	Protein_translocase_subunit_SecD	EKIRY	161	165	61
Vibrio_cholerae_B33	417400	A0A0H3PY08	Membrane-fusion_protein	ELIRY	146	150	925
Vibrio_cholerae_B33	417400	A0A0H3Q1V5	Spermidine/putrescine_import_ATP-binding_protein_PotA_(EC_3.6.3.31)	ESIVY	275	279	47
Vibrio_cholerae_B33	417400	A0A0H3Q2E4	Methyl-accepting_chemotaxis_protein	EEIAY	259	263	83
Vibrio_cholerae_B33	417400	A0A0H3Q300	Uncharacterized_protein	ENIRY	734	738	17090
Vibrio_cholerae_B33	417400	A0A0H3Q490	Sodium:solute_symporter_family_protein	ESIRY	569	573	984
Vibrio_cholerae_B33	417400	A0A0H3Q4F3	Peptide_ABC_transporter_peptide-binding_protein	EEILY	472	476	291
Vibrio_parahaemolyticus_serotype_O3:K6_(strain_RIMD_2210633)	223926	Q87FM3	Ferric_vibrioferrin_receptor	EDIDY	393	397	374
Vibrio_parahaemolyticus_serotype_O3:K6_(strain_RIMD_2210633)	223926	Q87FP0	Putative_pullulanase	ENISY	836	840	429
Vibrio_parahaemolyticus_serotype_O3:K6_(strain_RIMD_2210633)	223926	Q87FR3	Putative_outer_membrane_protein	EYIAY	53	57	290
Vibrio_parahaemolyticus_serotype_O3:K6_(strain_RIMD_2210633)	223926	Q87G75	Putative_hemagglutinin/hemolysin-related_protein	EEISY	47	51	6749
Vibrio_parahaemolyticus_serotype_O3:K6_(strain_RIMD_2210633)	223926	Q87GJ9	Uncharacterized_protein	EVIEY	19	23	17238
Vibrio_parahaemolyticus_serotype_O3:K6_(strain_RIMD_2210633)	223926	Q87ID8	Uncharacterized_protein	ESIVY	4007	4011	18610
Vibrio_parahaemolyticus_serotype_O3:K6_(strain_RIMD_2210633)	223926	Q87IM8	Putative_alkaline_phosphatase	ESINY	549	553	16048
Vibrio_parahaemolyticus_serotype_O3:K6_(strain_RIMD_2210633)	223926	Q87IR0	Putative_disulfide_oxidoreductase	ETINY	200	204	12079
Vibrio_parahaemolyticus_serotype_O3:K6_(strain_RIMD_2210633)	223926	Q87K96	Uncharacterized_protein	EAILY	27	31	4798
Vibrio_parahaemolyticus_serotype_O3:K6_(strain_RIMD_2210633)	223926	Q87MP0	Uncharacterized_protein	EAIVY	1357	1361	7485
Vibrio_parahaemolyticus_serotype_O3:K6_(strain_RIMD_2210633)	223926	Q87P88	Putative_calcium-binding_outer_membrane-like_protein	EDISY	1981	1985	1010
Vibrio_parahaemolyticus_serotype_O3:K6_(strain_RIMD_2210633)	223926	Q87PU1	Uncharacterized_protein	ESIDY	41	45	10761
Vibrio_parahaemolyticus_serotype_O3:K6_(strain_RIMD_2210633)	223926	Q87PW3	Uncharacterized_protein	EVIYY	248	252	15035
Vibrio_parahaemolyticus_serotype_O3:K6_(strain_RIMD_2210633)	223926	Q87Q65	Putative_transcriptional_regulator	EEIAY	276	280	289
Vibrio_parahaemolyticus_serotype_O3:K6_(strain_RIMD_2210633)	223926	Q87QG4	Putative_chemotaxis_transducer	ETIGY	50	54	83
Vibrio_parahaemolyticus_serotype_O3:K6_(strain_RIMD_2210633)	223926	Q87R50	Uncharacterized_protein	ENIEY	963	967	12995
Vibrio_parahaemolyticus_serotype_O3:K6_(strain_RIMD_2210633)	223926	Q87RZ6	Uncharacterized_protein	EKIIY	66	70	120
Vibrio_parahaemolyticus_serotype_O3:K6_(strain_RIMD_2210633)	223926	Q87TB9	Uncharacterized_protein	EGIPY	228	232	12161
Vibrio_parahaemolyticus_serotype_O3:K6_(strain_RIMD_2210633)	223926	Q03478	Chemotaxis_protein_LafU	EVIRY	312	316	400
Vibrio_parahaemolyticus_serotype_O3:K6_(strain_RIMD_2210633)	223926	Q87GN8	Sensor_histidine_kinase	ELIVY	24	28	83
Vibrio_parahaemolyticus_serotype_O3:K6_(strain_RIMD_2210633)	223926	Q87PI6	Uncharacterized_protein	EDIAY	92	96	3563
Yersinia_pestis_bv._Antiqua_(strain_Antiqua)	360102	A0A0E1NPF0	Uncharacterized_protein	ELITY	63	67	14413
Yersinia_pestis_bv._Antiqua_(strain_Antiqua)	360102	A0A0E1NQ34	Uncharacterized_protein	EVIYY	166	170	15518
Yersinia_pestis_bv._Antiqua_(strain_Antiqua)	360102	A0A0E1NQT1	Outer_membrane_autotransporter_barrel_domain_protein_(Putative_autotransporter_protein)	EEIAY	755	759	2381
Yersinia_pestis_bv._Antiqua_(strain_Antiqua)	360102	A0A0E1NR83	Putative_exported_protein_(Uncharacterized_protein)	EVIPY	115	119	5919
Yersinia_pestis_bv._Antiqua_(strain_Antiqua)	360102	A0A0E1NRJ9	Uncharacterized_protein	EPILY	3	7	18142
Yersinia_pestis_bv._Antiqua_(strain_Antiqua)	360102	A0A0E1NRN1	Putative_exported_protein_(Uncharacterized_protein)	EFILY	99	103	18438
Yersinia_pestis_bv._Antiqua_(strain_Antiqua)	360102	A0A0E1NRY7	Uncharacterized_protein	EVIEY	29	33	10530
Yersinia_pestis_bv._Antiqua_(strain_Antiqua)	360102	A0A0E1NTP1	Protein-methionine-sulfoxide_reductase_catalytic_subunit_MsrP_(EC_1.8.5.-)	ESIFY	48	52	1562
Yersinia_pestis_bv._Antiqua_(strain_Antiqua)	360102	A0A0E1NUL2	Helix-turn-helix_family_protein_(Putative_regulator)	EDIPY	34	38	1794
Yersinia_pestis_bv._Antiqua_(strain_Antiqua)	360102	A0A0E1NVK2	Helix-turn-helix_family_protein_(Putative_DNA_binding_protein)	EDIPY	34	38	1794
Yersinia_pestis_bv._Antiqua_(strain_Antiqua)	360102	A0A0E1NXT6	3-beta_hydroxysteroid_dehydrogenase/isomerase_family_protein_(Putative_membrane_protein)	EYISY	217	221	156
Yersinia_pestis_bv._Antiqua_(strain_Antiqua)	360102	A0A0H2Y2W7	Putative_virulence_determinant	ELIIY	102	106	11078
Yersinia_pestis_bv._Antiqua_(strain_Antiqua)	360102	A0A0H2Y6D3	Uncharacterized_protein	ENIAY	38	42	21019
Yersinia_pestis_bv._Antiqua_(strain_Antiqua)	360102	A0A0H2YCS3	Uncharacterized_protein	EVIAY	373	377	12818
Yersinia_pestis_bv._Antiqua_(strain_Antiqua)	360102	A0A0E1NPL9	DSBA-like_thioredoxin_domain_protein_(Thiol:disulfide_interchange_protein_DsbC)	EMIVY	98	102	1928
Yersinia_pestis_bv._Antiqua_(strain_Antiqua)	360102	A0A0E1NSF3	Putative_membrane_protein_(Type_II_secretion_system_(T2SS),_F_family_protein)	EWIDY	52	56	3132
Yersinia_pestis_bv._Antiqua_(strain_Antiqua)	360102	A0A0E1NTP7	Putative_membrane_protein_(von_Willebrand_factor_type_A_domain_protein)	EHIDY	331	335	4475
Yersinia_pestis_bv._Antiqua_(strain_Antiqua)	360102	A0A0E1NUF7	Thiamine_import_ATP-binding_protein_ThiQ_(EC_3.6.3.-)	EKITY	5	9	47
Yersinia_pestis_bv._Antiqua_(strain_Antiqua)	360102	A0A0E1NW02	Bacterial_extracellular_solute-binding_s,_5_Middle_family_protein_(Peptide_transport_periplasmic_protein)	ERIEY	488	492	291
Yersinia_pestis_bv._Antiqua_(strain_Antiqua)	360102	A0A0E1NWA8	Histidine_kinase_(EC_2.7.13.3)	ESIPY	521	525	83
Yersinia_pestis_bv._Antiqua_(strain_Antiqua)	360102	A0A0E1NWK2	Diguanylate_cyclase_domain_protein	ESIAY	47	51	139
Yersinia_pestis_bv._Antiqua_(strain_Antiqua)	360102	A0A0H2YDB7	Diguanylate_cyclase/phosphodiesterase	ESIAY	104	108	139
Yersinia_pestis_bv._Antiqua_(strain_Antiqua)	360102	Q1C1Y5	Thiamine_import_ATP-binding_protein_ThiQ_(EC_3.6.3.-)	EKITY	5	9	24217
Yersinia_pseudotuberculosis_serotype_O:3_(strain_YPIII)	502800	A0A0H3AWM0	Outer_membrane_autotransporter_barrel_domain_protein	EEIAY	755	759	2381
Yersinia_pseudotuberculosis_serotype_O:3_(strain_YPIII)	502800	A0A0H3AXF7	YD_repeat_protein	EGIDY	815	819	18428
Yersinia_pseudotuberculosis_serotype_O:3_(strain_YPIII)	502800	A0A0H3AYM4	Uncharacterized_protein	ELIGY	20	24	12964
Yersinia_pseudotuberculosis_serotype_O:3_(strain_YPIII)	502800	A0A0H3AZK2	Protein-methionine-sulfoxide_reductase_catalytic_subunit_MsrP_(EC_1.8.5.-)	ESIFY	48	52	1562
Yersinia_pseudotuberculosis_serotype_O:3_(strain_YPIII)	502800	A0A0H3B018	Virulence_determinant	ELIIY	102	106	11078
Yersinia_pseudotuberculosis_serotype_O:3_(strain_YPIII)	502800	A0A0H3B1I9	Uncharacterized_protein	EVIPY	115	119	5919
Yersinia_pseudotuberculosis_serotype_O:3_(strain_YPIII)	502800	A0A0H3B282	Uncharacterized_protein	EFILY	99	103	18438
Yersinia_pseudotuberculosis_serotype_O:3_(strain_YPIII)	502800	A0A0H3B288	Uncharacterized_protein	EVIYY	166	170	15518
Yersinia_pseudotuberculosis_serotype_O:3_(strain_YPIII)	502800	A0A0H3B2V8	Uncharacterized_protein	EKILY	36	40	21061
Yersinia_pseudotuberculosis_serotype_O:3_(strain_YPIII)	502800	A0A0H3B3I7	Uncharacterized_protein	ENIAY	409	413	2196
Yersinia_pseudotuberculosis_serotype_O:3_(strain_YPIII)	502800	A0A0H3B4J2	NAD-dependent_epimerase/dehydratase	EYISY	217	221	156
Yersinia_pseudotuberculosis_serotype_O:3_(strain_YPIII)	502800	A0A0H3B604	Uncharacterized_protein	EPILY	3	7	18142
Yersinia_pseudotuberculosis_serotype_O:3_(strain_YPIII)	502800	A0A0H3B7F3	Type_I_site-specific_deoxyribonuclease_(EC_3.1.21.3)	EAIDY	400	404	21077
Yersinia_pseudotuberculosis_serotype_O:3_(strain_YPIII)	502800	A0A0H3B7T5	Type_I_site-specific_deoxyribonuclease,_HsdR_family_(EC_3.1.21.3)	EAIDY	594	598	513
Yersinia_pseudotuberculosis_serotype_O:3_(strain_YPIII)	502800	A0A0H3B8D6	Uncharacterized_protein	EVIAY	373	377	12818
Yersinia_pseudotuberculosis_serotype_O:3_(strain_YPIII)	502800	A0A0H3AXT0	Uncharacterized_protein	EVIEY	462	466	5368
Yersinia_pseudotuberculosis_serotype_O:3_(strain_YPIII)	502800	A0A0H3B019	Diguanylate_cyclase/phosphodiesterase	ESIAY	47	51	139
Yersinia_pseudotuberculosis_serotype_O:3_(strain_YPIII)	502800	A0A0H3B0M3	Thiol:disulfide_interchange_protein_DsbC	EMIVY	98	102	1928
Yersinia_pseudotuberculosis_serotype_O:3_(strain_YPIII)	502800	A0A0H3B2F0	Extracellular_solute-binding_protein_family_5	ERIEY	487	491	291
Yersinia_pseudotuberculosis_serotype_O:3_(strain_YPIII)	502800	A0A0H3B2R2	Metal_dependent_phosphohydrolase	EHIIY	792	796	83
Yersinia_pseudotuberculosis_serotype_O:3_(strain_YPIII)	502800	A0A0H3B6V2	LPS_side_chain_defect:_putative_O-antigen_transferase	EIITY	257	261	10734
Yersinia_pseudotuberculosis_serotype_O:3_(strain_YPIII)	502800	A0A0H3B6W0	Histidine_kinase_(EC_2.7.13.3)	ESIPY	521	525	83
Yersinia_pseudotuberculosis_serotype_O:3_(strain_YPIII)	502800	A0A0H3B7Y6	Thiamine_import_ATP-binding_protein_ThiQ_(EC_3.6.3.-)	EKITY	5	9	47

## Sheet: MAP1LC3_LC3_hits
Organism	Organism_id	Target_uniprot_id	Target_protein_description	MAP1LC3/LC3 interacting region_motif	MAP1LC3/LC3 interacting region_motif_start	MAP1LC3/LC3 interacting region_motif_stop	Ortholog_group_id
Anaplasma_phagocytophilum_(strain_HZ)	212042	Q2GIA7	Type_IV_secretion_system_protein_VirD4	DEFDSL	698	703	1744
Anaplasma_phagocytophilum_(strain_HZ)	212042	Q2GIA7	Type_IV_secretion_system_protein_VirD4	EEFEDL	626	631	1744
Anaplasma_phagocytophilum_(strain_HZ)	212042	Q2GJW6	Uncharacterized_protein	SEYVDV	632	637	24337
Anaplasma_phagocytophilum_(strain_HZ)	212042	Q2GJY2	Ankyrin-repeat_protein_AnkA	SSFESV	915	920	24338
Anaplasma_phagocytophilum_(strain_HZ)	212042	Q2GJY2	Ankyrin-repeat_protein_AnkA	STYTTV	955	960	24338
Anaplasma_phagocytophilum_(strain_HZ)	212042	Q2GJY2	Ankyrin-repeat_protein_AnkA	STYTTV	982	987	24338
Bacillus_anthracis	1392	A0A0F7RMB7	Uncharacterized_protein	KSYQTI	92	97	20039
Bacillus_anthracis	1392	Q81JF2	FtsK/SpoIIIE_family_protein	LTFLDL	437	442	1229
Bacillus_anthracis	1392	Q81JF5	SPFH_domain/Band_7_family_protein	KSFESL	269	274	1001
Bacillus_anthracis	1392	Q81NB3	Putative_microbial_collagenase	FEYDIV	750	755	4045
Bacillus_anthracis	1392	Q81QI2	ABC_transporter,_permease/ATP-binding_protein	EVYQEI	562	567	34
Bacillus_anthracis	1392	Q81R02	Putative_lipoprotein	ETFVFV	97	102	9158
Bacillus_anthracis	1392	Q81SB1	Conserved_domain_protein	ATFQKL	302	307	18325
Bacillus_anthracis	1392	Q81UL4	ABC_transporter,_permease/ATP-binding_protein	ADWILV	539	544	34
Bacillus_anthracis	1392	Q81Z12	Uncharacterized_protein	KSYQTI	89	94	16991
Brucella_abortus_bv._5_str._B3196	520453	D7H3X8	Basic-leucine_zipper_(BZIP)_transcription_factor	ADFVAV	2	7	23790
Brucella_abortus_bv._5_str._B3196	520453	D7H792	Antibiotic_biosynthesis_monooxygenase	EGFTAV	96	101	3691
Brucella_melitensis_biotype_1_(strain_16M_/_ATCC_23456_/_NCTC_10094)	224914	Q8YC27	Hypothetical_cytosolic_protein	EGFTAV	96	101	3691
Brucella_melitensis_biotype_1_(strain_16M_/_ATCC_23456_/_NCTC_10094)	224914	Q8YFH4	Spore-cortex-lytic_enzyme_prepeptide	SMFEKI	141	146	11788
Brucella_melitensis_biotype_1_(strain_16M_/_ATCC_23456_/_NCTC_10094)	224914	Q8YGS0	Soluble_lytic_murein_transglycosylase	FEFEDV	129	134	7891
Brucella_melitensis_biotype_1_(strain_16M_/_ATCC_23456_/_NCTC_10094)	224914	Q8YGS0	Soluble_lytic_murein_transglycosylase	PSFDPV	52	57	7891
Brucella_melitensis_biotype_1_(strain_16M_/_ATCC_23456_/_NCTC_10094)	224914	Q8YHW4	Mechanosensitive_ion_channel	PTFDEL	50	55	77
Brucella_melitensis_biotype_1_(strain_16M_/_ATCC_23456_/_NCTC_10094)	224914	Q8YI60	Cell_division_protein_FtsZ	AGFVDL	526	531	1346
Burkholderia_cenocepacia_(strain_ATCC_BAA-245_/_DSM_16553_/_LMG_16656_/_NCTC_13227_/_J2315_/_CF5610)	216591	B4E687	Puatative_invasion_protein	KVYDAI	142	147	11496
Burkholderia_cenocepacia_(strain_ATCC_BAA-245_/_DSM_16553_/_LMG_16656_/_NCTC_13227_/_J2315_/_CF5610)	216591	B4E7J7	Putative_exported_protein	GTYVFI	185	190	2107
Burkholderia_cenocepacia_(strain_ATCC_BAA-245_/_DSM_16553_/_LMG_16656_/_NCTC_13227_/_J2315_/_CF5610)	216591	B4E7X1	Peptidoglycan_D,D-transpeptidase_MrdA	AGFTAL	666	671	552
Burkholderia_cenocepacia_(strain_ATCC_BAA-245_/_DSM_16553_/_LMG_16656_/_NCTC_13227_/_J2315_/_CF5610)	216591	B4E855	Hypothetical_phage_protein	GVYQFL	144	149	17265
Burkholderia_cenocepacia_(strain_ATCC_BAA-245_/_DSM_16553_/_LMG_16656_/_NCTC_13227_/_J2315_/_CF5610)	216591	B4E856	Hypothetical_phage_protein	DGFVFV	175	180	5979
Burkholderia_cenocepacia_(strain_ATCC_BAA-245_/_DSM_16553_/_LMG_16656_/_NCTC_13227_/_J2315_/_CF5610)	216591	B4E872	Hypothetical_phage_protein	KTYEVL	4	9	16949
Burkholderia_cenocepacia_(strain_ATCC_BAA-245_/_DSM_16553_/_LMG_16656_/_NCTC_13227_/_J2315_/_CF5610)	216591	B4E8L1	Flagellar_basal-body_rod_protein_FlgF	PGWLSV	91	96	1881
Burkholderia_cenocepacia_(strain_ATCC_BAA-245_/_DSM_16553_/_LMG_16656_/_NCTC_13227_/_J2315_/_CF5610)	216591	B4E8L2	Flagellar_basal-body_rod_protein_FlgG	AVFEDL	39	44	1881
Burkholderia_cenocepacia_(strain_ATCC_BAA-245_/_DSM_16553_/_LMG_16656_/_NCTC_13227_/_J2315_/_CF5610)	216591	B4E8P9	Uncharacterized_protein	DGYEII	13	18	13122
Burkholderia_cenocepacia_(strain_ATCC_BAA-245_/_DSM_16553_/_LMG_16656_/_NCTC_13227_/_J2315_/_CF5610)	216591	B4ECQ4	Uracil_DNA_glycosylase_superfamily_protein	LDWDAL	150	155	1247
Burkholderia_cenocepacia_(strain_ATCC_BAA-245_/_DSM_16553_/_LMG_16656_/_NCTC_13227_/_J2315_/_CF5610)	216591	B4EEM0	Putative_ferrichrome_receptor	AEYDFL	321	326	374
Burkholderia_cenocepacia_(strain_ATCC_BAA-245_/_DSM_16553_/_LMG_16656_/_NCTC_13227_/_J2315_/_CF5610)	216591	B4EEU2	Putative_outer_membrane_autotransporter	GDFTLV	412	417	2381
Burkholderia_cenocepacia_(strain_ATCC_BAA-245_/_DSM_16553_/_LMG_16656_/_NCTC_13227_/_J2315_/_CF5610)	216591	B4EF34	Putative_phage_tail_protein	REYVDL	247	252	6837
Burkholderia_cenocepacia_(strain_ATCC_BAA-245_/_DSM_16553_/_LMG_16656_/_NCTC_13227_/_J2315_/_CF5610)	216591	B4EFR5	Hypothetical_phage_protein	PEFIAL	82	87	3916
Burkholderia_cenocepacia_(strain_ATCC_BAA-245_/_DSM_16553_/_LMG_16656_/_NCTC_13227_/_J2315_/_CF5610)	216591	B4EFT9	Transport_system_outer_membrane_protein	PSFVPL	98	103	996
Burkholderia_cenocepacia_(strain_ATCC_BAA-245_/_DSM_16553_/_LMG_16656_/_NCTC_13227_/_J2315_/_CF5610)	216591	B4EFW6	Putative_outer_membrane_autotransporter	GVFLAL	21	26	2381
Burkholderia_cenocepacia_(strain_ATCC_BAA-245_/_DSM_16553_/_LMG_16656_/_NCTC_13227_/_J2315_/_CF5610)	216591	B4EFX8	Putative_exported_protein	GVWQIL	168	173	12250
Burkholderia_cenocepacia_(strain_ATCC_BAA-245_/_DSM_16553_/_LMG_16656_/_NCTC_13227_/_J2315_/_CF5610)	216591	B4EGB7	Putative_lipoprotein	ADWLLL	213	218	10912
Burkholderia_cenocepacia_(strain_ATCC_BAA-245_/_DSM_16553_/_LMG_16656_/_NCTC_13227_/_J2315_/_CF5610)	216591	B4EH64	Putative_lipoprotein	PVYTEL	83	88	7468
Burkholderia_cenocepacia_(strain_ATCC_BAA-245_/_DSM_16553_/_LMG_16656_/_NCTC_13227_/_J2315_/_CF5610)	216591	B4EHL8	TonB-dependent_receptor	AGYLTL	309	314	374
Burkholderia_cenocepacia_(strain_ATCC_BAA-245_/_DSM_16553_/_LMG_16656_/_NCTC_13227_/_J2315_/_CF5610)	216591	B4EHQ1	Putative_haemagglutinin-related_autotransporter_protein	LGYLSV	502	507	16569
Burkholderia_cenocepacia_(strain_ATCC_BAA-245_/_DSM_16553_/_LMG_16656_/_NCTC_13227_/_J2315_/_CF5610)	216591	B4EHS2	Putative_di-haem_cytochrome_c_peroxidase	FGYDAI	300	305	168
Burkholderia_cenocepacia_(strain_ATCC_BAA-245_/_DSM_16553_/_LMG_16656_/_NCTC_13227_/_J2315_/_CF5610)	216591	B4EI22	Uncharacterized_protein	GVWQTV	196	201	7836
Burkholderia_cenocepacia_(strain_ATCC_BAA-245_/_DSM_16553_/_LMG_16656_/_NCTC_13227_/_J2315_/_CF5610)	216591	B4EJH0	Putative_exported_multicopper_oxidase	GMFTVL	391	396	16
Burkholderia_cenocepacia_(strain_ATCC_BAA-245_/_DSM_16553_/_LMG_16656_/_NCTC_13227_/_J2315_/_CF5610)	216591	B4EKR2	Calcineurin-like_phosphoesterase	RGFLKL	21	26	2662
Burkholderia_cenocepacia_(strain_ATCC_BAA-245_/_DSM_16553_/_LMG_16656_/_NCTC_13227_/_J2315_/_CF5610)	216591	B4EM49	Putative_membrane_protein	SGYVSI	327	332	4864
Burkholderia_cenocepacia_(strain_ATCC_BAA-245_/_DSM_16553_/_LMG_16656_/_NCTC_13227_/_J2315_/_CF5610)	216591	B4EM65	Putative_carbohydrate-binding_lipoprotein	AVFVLL	13	18	18015
Burkholderia_cenocepacia_(strain_ATCC_BAA-245_/_DSM_16553_/_LMG_16656_/_NCTC_13227_/_J2315_/_CF5610)	216591	B4ENT4	Hypothetical_phage_protein	KGFEVV	36	41	17013
Burkholderia_cenocepacia_(strain_ATCC_BAA-245_/_DSM_16553_/_LMG_16656_/_NCTC_13227_/_J2315_/_CF5610)	216591	B4EQ06	UvrABC_system_protein_A	GVWDTI	1702	1707	330
Burkholderia_cenocepacia_(strain_ATCC_BAA-245_/_DSM_16553_/_LMG_16656_/_NCTC_13227_/_J2315_/_CF5610)	216591	B4EQ06	UvrABC_system_protein_A	LVFDTL	43	48	330
Burkholderia_cenocepacia_BC7_GN	985077	U1X922	Methyltransferase_domain_protein_(Fragment)_OS	ATFDAV	30	35	24946
Burkholderia_cenocepacia_BC7_GN	985077	U1XA33	Uncharacterized_protein_OS	DGFVFV	175	180	5979
Burkholderia_cenocepacia_BC7_GN	985077	U1XAA5	NlpB/DapX_lipoprotein_domain_protein_OS	GTYVFI	178	183	2107
Burkholderia_cenocepacia_BC7_GN	985077	U1XAA5	NlpB/DapX_lipoprotein_domain_protein_OS	RSWLHV	295	300	2107
Burkholderia_cenocepacia_BC7_GN	985077	U1XBB7	Type_VI_secretion_protein_IcmF-like_protein_OS	KTYLML	661	666	1983
Burkholderia_cenocepacia_BC7_GN	985077	U1XD52	Integrase_core_domain_protein_OS	FEYIEV	34	39	681
Burkholderia_cenocepacia_BC7_GN	985077	U1XLG0	Phosphate-binding_protein_PstS_OS	ATFVLL	276	281	668
Burkholderia_cenocepacia_BC7_GN	985077	U1XMG9	TonB-dependent_siderophore_receptor_OS	AEYDFL	321	326	374
Burkholderia_cenocepacia_BC7_GN	985077	U1XPZ4	Cytochrome_C_OS	SGYVSV	115	120	2218
Burkholderia_cenocepacia_BC7_GN	985077	U1XQG7	Uncharacterized_protein_OS	PEFIAL	54	59	3916
Burkholderia_cenocepacia_BC7_GN	985077	U1XRE5	Uncharacterized_protein_OS	AGWTVL	104	109	14457
Burkholderia_cenocepacia_BC7_GN	985077	U1XRN6	Uncharacterized_protein_OS	GVWQIL	168	173	12250
Burkholderia_cenocepacia_BC7_GN	985077	U1XS81	Uncharacterized_protein_OS	DGYEII	13	18	13122
Burkholderia_cenocepacia_BC7_GN	985077	U1XSU5	PF05899_family_protein_OS	AVYLEV	112	117	1399
Burkholderia_cenocepacia_BC7_GN	985077	U1XT98	Uncharacterized_protein_OS	KTYEVL	4	9	16949
Burkholderia_cenocepacia_BC7_GN	985077	U1XXW5	Uncharacterized_protein_OS	KGFEVV	36	41	17013
Burkholderia_cenocepacia_BC7_GN	985077	U1XZL1	UvrABC_system_protein_A_OS	GVWDTI	1702	1707	330
Burkholderia_cenocepacia_BC7_GN	985077	U1XZL1	UvrABC_system_protein_A_OS	LVFDTL	43	48	330
Burkholderia_cenocepacia_BC7_GN	985077	U1XZM3	Di-heme_cytochrome_C_peroxidase_OS	FGYDAI	300	305	168
Burkholderia_cenocepacia_BC7_GN	985077	U1Y0G5	PF06439_domain_protein_OS	AVFVLL	13	18	18015
Burkholderia_cenocepacia_BC7_GN	985077	U1Y110	Bacterial_conjugation_TrbI-like_protein_OS	GSFIPV	255	260	5619
Burkholderia_cenocepacia_BC7_GN	985077	U1Y2T5	PF14344_domain_protein_OS	ADWLLL	213	218	10912
Burkholderia_cenocepacia_BC7_GN	985077	U1Y5D7	Flagellar_basal-body_rod_protein_FlgF_OS	PGWLSV	91	96	1881
Burkholderia_cenocepacia_BC7_GN	985077	U1Y6E4	Basal-body_rod_modification_protein_FlgD_OS	ATFLKL	41	46	1867
Burkholderia_cenocepacia_BC7_GN	985077	U1Y718	Putative_arylsulfatase_OS	ATFLAV	510	515	863
Burkholderia_cenocepacia_BC7_GN	985077	U1Y718	Putative_arylsulfatase_OS	RSYVLL	188	193	863
Burkholderia_cenocepacia_BC7_GN	985077	U1Y748	Bacterial_virulence_protein_VirJ_OS	RGFVVL	54	59	8854
Burkholderia_cenocepacia_BC7_GN	985077	U1Y758	Ser/Thr_phosphatase_family_protein_OS	RGFLKL	21	26	2662
Burkholderia_cenocepacia_BC7_GN	985077	U1Y7I4	Dehydratase_MaoC_metal-binding_domain_protein_OS	LVFVTV	125	130	4284
Burkholderia_cenocepacia_BC7_GN	985077	U1Y8A8	Uncharacterized_protein_OS	GVWQTV	196	201	7836
Burkholderia_cenocepacia_BC7_GN	985077	U1YA39	RHS_protein_OS	LEYDHL	694	699	1277
Burkholderia_cenocepacia_BC7_GN	985077	U1YA81	Molybdopterin-binding_domain_of_aldehyde_dehydrogenase_protein_OS	RGFLKL	5	10	16930
Burkholderia_cenocepacia_BC7_GN	985077	U1YB09	DJ-1/PfpI_family_protein_OS	DDYDAL	92	97	1697
Burkholderia_cenocepacia_BC7_GN	985077	U1YY31	TonB-dependent_receptor_OS	AGYLTL	309	314	374
Burkholderia_cenocepacia_BC7_GN	985077	U1Z0Q6	Flagellar_export_protein_FliJ_OS	GSYEIL	109	114	1175
Burkholderia_cenocepacia_BC7_GN	985077	U1Z1Q5	Histidine_phosphatase_superfamily_(Branch_2)_domain_protein_OS	PVYTEL	83	88	7468
Burkholderia_cenocepacia_BC7_GN	985077	U1Z241	Uncharacterized_protein_OS	LVYTVV	14	19	1657
Burkholderia_cenocepacia_BC7_GN	985077	U1Z315	Uncharacterized_protein_OS	AGFTAI	30	35	25012
Burkholderia_cenocepacia_BC7_GN	985077	U1Z322	Serine_carboxypeptidase_OS	SVYLLL	156	161	12817
Burkholderia_cenocepacia_BC7_GN	985077	U1Z3L8	Fusaric_acid_resistance_protein-like_protein_OS	SGYVSI	327	332	4864
Burkholderia_cenocepacia_BC7_GN	985077	U1Z581	Uracil-DNA_glycosylase,_family_4_OS	LDWDAL	44	49	1247
Burkholderia_cenocepacia_BC7_GN	985077	U1Z7A9	GHKL_domain_protein_OS	ATFDMV	648	653	83
Burkholderia_cenocepacia_BC7_GN	985077	U1Z9U5	Penicillin-binding_protein_2_OS	AGFTAL	666	671	552
Burkholderia_cenocepacia_BC7_GN	985077	U1ZBK1	Transglycosylase_SLT_domain_protein_OS	KVYDAI	142	147	11496
Burkholderia_cenocepacia_BC7_GN	985077	U1ZCN2	Uncharacterized_protein_OS	SSYDMV	49	54	25034
Burkholderia_cenocepacia_BC7_GN	985077	U1ZEK1	Phage_tail_collar_domain_protein_OS	REYVDL	247	252	6837
Burkholderia_cenocepacia_BC7_GN	985077	U1ZEQ2	ABC_transporter,_substrate-binding_protein,_family_5_OS	ATYLKV	316	321	291
Burkholderia_cenocepacia_BC7_GN	985077	U1ZF84	YadA-like_C-terminal_domain_protein_OS	LGYLSV	521	526	16569
Burkholderia_cenocepacia_BC7_GN	985077	U1ZGK2	Outer_membrane_autotransporter_barrel_domain_protein_OS	GDFTLV	423	428	2381
Burkholderia_cenocepacia_BC7_GN	985077	U1ZGP7	Acetyltransferase_(GNAT)_domain_protein_OS	ATFVAL	53	58	222
Burkholderia_cenocepacia_BC7_GN	985077	U1ZHX9	Flagellar_basal-body_rod_protein_FlgG_OS	AVFEDL	39	44	1881
Burkholderia_cenocepacia_BC7_GN	985077	U1ZMG9	Multicopper_oxidase_OS	GMFTVL	391	396	16
Burkholderia_pseudomallei_(strain_1106a)	357348	A3NQ30	Sensor_histidine_kinase	SGYVVV	520	525	83
Burkholderia_pseudomallei_(strain_1106a)	357348	A3NQE2	Basal-body_rod_modification_protein_FlgD	SSFTTI	3	8	1867
Burkholderia_pseudomallei_(strain_1106a)	357348	A3NQE4	Flagellar_basal-body_rod_protein_FlgF	PGWLSV	92	97	1881
Burkholderia_pseudomallei_(strain_1106a)	357348	A3NQE5	Flagellar_basal-body_rod_protein_FlgF	AVFEDL	39	44	1881
Burkholderia_pseudomallei_(strain_1106a)	357348	A3NRU8	Uncharacterized_protein	AGYDVL	19	24	5599
Burkholderia_pseudomallei_(strain_1106a)	357348	A3NUJ7	Putative_lipoprotein	ESWLVI	107	112	2107
Burkholderia_pseudomallei_(strain_1106a)	357348	A3NUJ7	Putative_lipoprotein	GTYVFI	192	197	2107
Burkholderia_pseudomallei_(strain_1106a)	357348	A3NWQ7	Uracil-DNA_glycosylase,_family_4	LGWDEL	266	271	1247
Burkholderia_pseudomallei_(strain_1106a)	357348	A3P0X5	Uncharacterized_protein	SVYESI	116	121	23067
Burkholderia_pseudomallei_(strain_1106a)	357348	A3P1S0	OmpA_family_protein	PTFDSV	11	16	400
Burkholderia_pseudomallei_(strain_1106a)	357348	A3P2M6	Di-haem_cytochrome_c_peroxidase	FGYDAI	296	301	168
Burkholderia_pseudomallei_(strain_1106a)	357348	A3P2N8	Putative_lipoprotein	GTWLAV	14	19	2226
Burkholderia_pseudomallei_(strain_1106a)	357348	A3P2U8	Multicopper_oxidase_family_protein	GMFTVV	393	398	16
Burkholderia_pseudomallei_(strain_1106a)	357348	A3P335	Rhs_element_Vgr_protein	ASYEDV	744	749	10175
Burkholderia_pseudomallei_(strain_1106a)	357348	A3P3B5	Pyochelin_biosynthetic_protein	RVWQHL	319	324	3093
Burkholderia_pseudomallei_(strain_1106a)	357348	A3P7B5	Putative_type_III_secretion_apparatus_protein	LDFVPV	80	85	13055
Burkholderia_pseudomallei_(strain_K96243)	272560	Q3V7S5	Pyochelin_biosynthetic_protein	RVWQHL	319	324	3093
Burkholderia_pseudomallei_(strain_K96243)	272560	Q63JV0	Putative_type_III_secretion_protein	LDFVPV	80	85	13055
Burkholderia_pseudomallei_(strain_K96243)	272560	Q63KF4	Uncharacterized_protein	LDFLLI	213	218	24429
Burkholderia_pseudomallei_(strain_K96243)	272560	Q63MX4	Uncharacterized_protein	ASYEDV	744	749	10175
Burkholderia_pseudomallei_(strain_K96243)	272560	Q63N41	Putative_exported_copper_oxidase	GMFTVV	391	396	16
Burkholderia_pseudomallei_(strain_K96243)	272560	Q63N81	Putative_lipoprotein	GTWLAV	14	19	2226
Burkholderia_pseudomallei_(strain_K96243)	272560	Q63N92	Putative_methylamine_utilization_protein	FGYDAI	296	301	168
Burkholderia_pseudomallei_(strain_K96243)	272560	Q63NY0	OmpA_family_membrane_protein	PTFDSV	11	16	400
Burkholderia_pseudomallei_(strain_K96243)	272560	Q63SY8	Putative_phage-related_DNA_polymerase	LGWDEL	95	100	1247
Burkholderia_pseudomallei_(strain_K96243)	272560	Q63TN4	Putative_exported_protein	ESWLVI	107	112	2107
Burkholderia_pseudomallei_(strain_K96243)	272560	Q63TN4	Putative_exported_protein	GTYVFI	192	197	2107
Burkholderia_pseudomallei_(strain_K96243)	272560	Q63X13	Uncharacterized_protein	AGYDVL	19	24	5599
Burkholderia_pseudomallei_(strain_K96243)	272560	Q63YB3	Flagellar_basal-body_rod_protein_FlgF	AVFEDL	39	44	1881
Burkholderia_pseudomallei_(strain_K96243)	272560	Q63YB4	Flagellar_basal-body_rod_protein_FlgF	PGWLSV	92	97	1881
Burkholderia_pseudomallei_(strain_K96243)	272560	Q63YR1	Sensor_kinase_protein	SGYVVV	520	525	83
Burkholderia_pseudomallei_(strain_K96243)	272560	Q63YU7	Putative_lipoprotein	GTYVLL	104	109	13219
Campylobacter_concisus_(strain_13826)	360104	A7ZD58	Flagellar_hook-associated_protein	GSFEAI	375	380	2337
Campylobacter_concisus_(strain_13826)	360104	A7ZD70	Putative_chromosome_segregation_protein	KSFDDL	359	364	10753
Campylobacter_concisus_(strain_13826)	360104	A7ZG85	Uncharacterized_protein	ATFQPL	288	293	1010
Campylobacter_concisus_(strain_13826)	360104	A7ZG85	Uncharacterized_protein	LGYQSL	621	626	1010
Campylobacter_concisus_ATCC_51562	1242969	U2EMB1	Putative_periplasmic_protein	LSFDLL	116	121	148
Campylobacter_concisus_ATCC_51562	1242969	U2ENN9	Transformation_system_protein	GGWLKL	151	156	7385
Campylobacter_concisus_ATCC_51562	1242969	U2F706	Flagellar_hook-associated_protein_FlgK	GSFEAI	375	380	2337
Campylobacter_concisus_ATCC_51562	1242969	U2F963	Flagellin	SVFQDL	652	657	172
Campylobacter_concisus_ATCC_51562	1242969	U2GDN0	Protein_TonB	EDFTKV	142	147	1998
Campylobacter_concisus_UNSWCD	929793	I1DN85	Flagellar_hook-associated_protein_FlgK	GSFDAI	375	380	2337
Campylobacter_concisus_UNSWCS	1242968	U2ELU2	Uncharacterized_protein	SGFEIL	493	498	1010
Campylobacter_concisus_UNSWCS	1242968	U2FA99	Uncharacterized_protein	RVYLAL	51	56	17590
Campylobacter_concisus_UNSWCS	1242968	U2GH71	Flagellar_hook-associated_protein_FlgK	GSFDAI	370	375	2337
Campylobacter_concisus_UNSWCS	1242968	U2GI99	Uncharacterized_protein	PTFISV	265	270	3721
Candidatus_Sodalis_pierantonius_str._SOPE	2342	W0HLV2	Flagellar_basal-body_rod_protein_FlgG	AVFEDL	39	44	1881
Candidatus_Sodalis_pierantonius_str._SOPE	2342	W0HP70	Cell_division_protein_FtsZ	LDYLDI	372	377	1346
Chlamydia_trachomatis_serovar_L2_(strain_434/Bu_/_ATCC_VR-902B)	471472	A0A0H3MBA5	Polyphenol_oxidase	LEYLPI	16	21	1189
Citrobacter_rodentium_(strain_ICC168)	637910	D2TGN2	Cell_division_protein_FtsZ	PDYLDI	369	374	1346
Citrobacter_rodentium_(strain_ICC168)	637910	D2TIR1	Putative_membrane_protein	RGFTAV	5	10	4684
Citrobacter_rodentium_(strain_ICC168)	637910	D2TJ16	Putative_phage_tail_fibre_protein	GGYLKI	259	264	5098
Citrobacter_rodentium_(strain_ICC168)	637910	D2TJ91	Lateral_flagellar_putative_hook_associated_protein	SSFTPL	223	228	10469
Citrobacter_rodentium_(strain_ICC168)	637910	D2TND6	Possible_exported_protein	AEWLAL	882	887	2568
Citrobacter_rodentium_(strain_ICC168)	637910	D2TP35	Putative_permease	RMWLLL	470	475	109
Citrobacter_rodentium_(strain_ICC168)	637910	D2TPB9	Putative_prepillin_peptidase	SSFISI	121	126	2092
Citrobacter_rodentium_(strain_ICC168)	637910	D2TQ03	Putative_exported_protein	FGFLSL	10	15	5782
Citrobacter_rodentium_(strain_ICC168)	637910	D2TS22	Dna_translocase_ftsk	DEYDPL	304	309	279
Citrobacter_rodentium_(strain_ICC168)	637910	D2TST2	Putative_adhesin_autotransporter	KGWQVV	172	177	2381
Citrobacter_rodentium_(strain_ICC168)	637910	D2TV88	Probable_autotransporter_ROD_p1121	GGYLSV	346	351	2381
Citrobacter_rodentium_(strain_ICC168)	637910	D2TV88	Probable_autotransporter_ROD_p1121	GGYQEI	842	847	2381
Coxiella_burnetii_(strain_RSA_493_/_Nine_Mile_phase_I)	227377	O87712	Chaperone_protein_DnaK	AEFEEV	641	646	271
Coxiella_burnetii_(strain_RSA_493_/_Nine_Mile_phase_I)	227377	Q83C60	Acyl-CoA_hydrolase	FTFVAV	112	117	137
Coxiella_burnetii_(strain_RSA_493_/_Nine_Mile_phase_I)	227377	Q83F12	Cell_division_protein_FtsZ	FEYLDI	371	376	1346
Escherichia_coli_(strain_K12)	83333	P07102	Periplasmic_AppA_protein	LVFQTL	374	379	3692
Escherichia_coli_(strain_K12)	83333	P0A6Y8	Chaperone_protein_DnaK	AEFEEV	629	634	271
Escherichia_coli_(strain_K12)	83333	P0A9A6	Cell_division_protein_FtsZ	PDYLDI	369	374	1346
Escherichia_coli_(strain_K12)	83333	P0AAQ6	Uncharacterized_protein_YbaA	GGFESI	109	114	6486
Escherichia_coli_(strain_K12)	83333	P0ABX5	Flagellar_basal-body_rod_protein_FlgG	AVFEDL	39	44	1881
Escherichia_coli_(strain_K12)	83333	P16919	Protein_RhsD	FSYDAL	660	665	1277
Escherichia_coli_(strain_K12)	83333	P31068	Flagellar_assembly_protein_FliH	AEFVPI	20	25	626
Escherichia_coli_(strain_K12)	83333	P39180	Antigen_43	KGWQVV	172	177	2381
Escherichia_coli_(strain_K12)	83333	P46474	Uncharacterized_protein_YhdP	AEWLAL	882	887	2568
Escherichia_coli_(strain_K12)	83333	P46889	DNA_translocase_FtsK	DEYDPL	305	310	279
Escherichia_coli_(strain_K12)	83333	P52143	Uncharacterized_outer_membrane_protein_YpjA	GGYQDI	82	87	2381
Escherichia_coli_(strain_K12)	83333	P75938	Flagellar_basal-body_rod_protein_FlgF	DGWLAV	85	90	1881
Escherichia_coli_(strain_K12)	83333	P76072	Prophage_side_tail_fiber_protein_homolog_StfR	DSYILV	847	852	6837
Escherichia_coli_(strain_K12)	83333	Q79CP2	Putative_uncharacterized_protein_YgiA	DGYLPL	39	44	12263
Escherichia_coli_(strain_UTI89_/_UPEC)	364106	Q1R281	Putative_tail_component_of_prophage	SSYTEI	200	205	2180
Escherichia_coli_(strain_UTI89_/_UPEC)	364106	Q1R3D1	Uncharacterized_protein	ASFIKV	30	35	3176
Escherichia_coli_(strain_UTI89_/_UPEC)	364106	Q1R5B2	Putative_conserved_protein	GEWIHL	52	57	17904
Escherichia_coli_(strain_UTI89_/_UPEC)	364106	Q1R6G4	Outer_membrane_protein_YhbX	DVFDFV	527	532	12346
Escherichia_coli_(strain_UTI89_/_UPEC)	364106	Q1R6U7	Uncharacterized_protein	DGYLPL	40	45	12263
Escherichia_coli_(strain_UTI89_/_UPEC)	364106	Q1R7L6	Uncharacterized_protein	GSFLDV	151	156	9633
Escherichia_coli_(strain_UTI89_/_UPEC)	364106	Q1R9I3	Uncharacterized_protein	GVYVVI	553	558	2381
Escherichia_coli_(strain_UTI89_/_UPEC)	364106	Q1RA80	Putative_TonB_dependent_receptor	ASFIPL	15	20	374
Escherichia_coli_(strain_UTI89_/_UPEC)	364106	Q1RCB9	Putative_tail_component_of_prophage	SSYTEI	200	205	2180
Escherichia_coli_(strain_UTI89_/_UPEC)	364106	Q1RCC6	Putative_tail_component_of_prophage_CP-933O	SMWDAI	307	312	24286
Escherichia_coli_(strain_UTI89_/_UPEC)	364106	Q1RCG5	Uncharacterized_protein	AVYIHL	11	16	14931
Escherichia_coli_(strain_UTI89_/_UPEC)	364106	Q1RCV1	Putative_tail_component_of_prophage	SSYTEI	200	205	2180
Escherichia_coli_(strain_UTI89_/_UPEC)	364106	Q1RD79	Flagellar_basal-body_rod_protein_FlgG	AVFEDL	39	44	1881
Escherichia_coli_(strain_UTI89_/_UPEC)	364106	Q1RD80	Flagellar_basal_body_protein	DGWLAV	85	90	1881
Escherichia_coli_(strain_UTI89_/_UPEC)	364106	Q1RDE2	Putative_autotransporter	KGWQAV	172	177	2381
Escherichia_coli_(strain_UTI89_/_UPEC)	364106	Q1RE24	Cell_division_protein_FtsK	DEYDPL	305	310	279
Escherichia_coli_(strain_UTI89_/_UPEC)	364106	Q1REU5	Uncharacterized_protein	ASFTLL	295	300	12314
Escherichia_coli_(strain_UTI89_/_UPEC)	364106	Q1RF80	Uncharacterized_protein	GGFESI	109	114	6486
Escherichia_coli_(strain_UTI89_/_UPEC)	364106	Q1RFP2	Attaching_and_effacing_protein,_pathogenesis_factor	GVYQSV	541	546	6337
Escherichia_coli_(strain_UTI89_/_UPEC)	364106	Q1RGA0	Cell_division_protein_FtsZ	PDYLDI	369	374	1346
Escherichia_coli_(strain_UTI89_/_UPEC)	364106	Q1RGD4	Uncharacterized_protein	SMWQLL	12	17	18160
Escherichia_coli_O6:H1_(strain_CFT073_/_ATCC_700928_/_UPEC)	199310	A0A0H2V4E2	TonB_dependent_receptor	ASFIPL	15	20	374
Escherichia_coli_O6:H1_(strain_CFT073_/_ATCC_700928_/_UPEC)	199310	A0A0H2V4K6	Putative_adhesin	GVYQSV	541	546	6337
Escherichia_coli_O6:H1_(strain_CFT073_/_ATCC_700928_/_UPEC)	199310	A0A0H2V5U4	Uncharacterized_protein	SMWQLL	12	17	18160
Escherichia_coli_O6:H1_(strain_CFT073_/_ATCC_700928_/_UPEC)	199310	A0A0H2V6B3	Flagellar_basal_body_protein	DGWLAV	85	90	1881
Escherichia_coli_O6:H1_(strain_CFT073_/_ATCC_700928_/_UPEC)	199310	A0A0H2V785	Uncharacterized_protein	ASFTLL	295	300	12314
Escherichia_coli_O6:H1_(strain_CFT073_/_ATCC_700928_/_UPEC)	199310	A0A0H2V8H6	Uncharacterized_protein	AVYIHL	11	16	14931
Escherichia_coli_O6:H1_(strain_CFT073_/_ATCC_700928_/_UPEC)	199310	A0A0H2V8Z9	Uncharacterized_protein	GVYVVI	553	558	2381
Escherichia_coli_O6:H1_(strain_CFT073_/_ATCC_700928_/_UPEC)	199310	A0A0H2V925	Putative_tail_component_of_prophage	SSYTEI	200	205	2180
Escherichia_coli_O6:H1_(strain_CFT073_/_ATCC_700928_/_UPEC)	199310	A0A0H2VAW5	Antigen_43	DGWQVI	276	281	2381
Escherichia_coli_O6:H1_(strain_CFT073_/_ATCC_700928_/_UPEC)	199310	A0A0H2VAW5	Antigen_43	DGYQTI	175	180	2381
Escherichia_coli_O6:H1_(strain_CFT073_/_ATCC_700928_/_UPEC)	199310	A0A0H2VB24	Uncharacterized_protein	DGYLPL	39	44	12263
Escherichia_coli_O6:H1_(strain_CFT073_/_ATCC_700928_/_UPEC)	199310	A0A0H2VBQ4	Uncharacterized_protein	KTFTPL	757	762	1983
Escherichia_coli_O6:H1_(strain_CFT073_/_ATCC_700928_/_UPEC)	199310	A0A0H2VCT0	Outer-membrane_protein_yhbX	FDYVML	529	534	12346
Escherichia_coli_O6:H1_(strain_CFT073_/_ATCC_700928_/_UPEC)	199310	A0A0H2VEF2	Putative_conserved_protein	GEWIHL	52	57	17904
Escherichia_coli_O6:H1_(strain_CFT073_/_ATCC_700928_/_UPEC)	199310	A0A0H2VFY2	Uncharacterized_protein	ASFIKV	30	35	3176
Escherichia_coli_O6:H1_(strain_CFT073_/_ATCC_700928_/_UPEC)	199310	P0A9A7	Cell_division_protein_FtsZ	PDYLDI	369	374	1346
Escherichia_coli_O6:H1_(strain_CFT073_/_ATCC_700928_/_UPEC)	199310	P0AAQ7	Uncharacterized_protein_YbaA	GGFESI	109	114	6486
Escherichia_coli_O6:H1_(strain_CFT073_/_ATCC_700928_/_UPEC)	199310	P0ABX6	Flagellar_basal-body_rod_protein_FlgG	AVFEDL	39	44	1881
Escherichia_coli_O6:H1_(strain_CFT073_/_ATCC_700928_/_UPEC)	199310	Q8FJC7	DNA_translocase_FtsK	DEYDPL	305	310	279
Francisella_tularensis_subsp._holarctica	119857	A0A0B3VN85	Uncharacterized_protein	GEWIEV	52	57	14968
Francisella_tularensis_subsp._holarctica	119857	A0A0B6DSQ6	Ribonuclease_E	DEFISV	688	693	1034
Francisella_tularensis_subsp._tularensis_(strain_SCHU_S4_/_Schu_4)	177416	Q5NES2	Outer_membrane_protein_26	GEWIEV	52	57	14968
Francisella_tularensis_subsp._tularensis_(strain_SCHU_S4_/_Schu_4)	177416	Q5NF30	Hypothetical_lipoprotein	DGFLTL	88	93	15426
Francisella_tularensis_subsp._tularensis_(strain_SCHU_S4_/_Schu_4)	177416	Q5NFK7	Ribonuclease_E	DEFISV	730	735	1034
Helicobacter_pylori_(strain_P12)	570508	B6JKT3	Cell_division_protein_FtsK	ESFLAI	212	217	279
Helicobacter_pylori_(strain_P12)	570508	B6JP94	Flagellar_basal-body_rod_protein_FlgG	EGYLLI	132	137	1881
Legionella_pneumophila_subsp._pneumophila_ATCC_43290	933093	G8UR70	Uncharacterized_protein	AVYTAV	177	182	23813
Legionella_pneumophila_subsp._pneumophila_ATCC_43290	933093	G8UTE7	Transmembrane_Tfp_pilus_assembly_protein_FimV_(Twitching_motility)	KEYTEL	549	554	7485
Legionella_pneumophila_subsp._pneumophila_ATCC_43290	933093	G8UTV5	Chaperone_protein_DnaJ	DVFEDI	93	98	158
Legionella_pneumophila_subsp._pneumophila_ATCC_43290	933093	G8UV74	Putative_flagellar_hook-length_control_protein	ESFILL	47	52	2385
Listeria_monocytogenes_serotype_1/2a_(strain_10403S)	393133	A0A0H3G8W7	Uncharacterized_protein	KTFDAI	789	794	4119
Listeria_monocytogenes_serotype_1/2a_(strain_10403S)	393133	A0A0H3G8Z0	Uncharacterized_protein	DDYEAV	320	325	6420
Listeria_monocytogenes_serotype_1/2a_(strain_10403S)	393133	A0A0H3G9X7	Uncharacterized_protein	LDFVAI	109	114	15377
Listeria_monocytogenes_serotype_1/2a_(strain_10403S)	393133	A0A0H3GA52	Internalin	SDFDKV	459	464	17470
Listeria_monocytogenes_serotype_1/2a_(strain_10403S)	393133	A0A0H3GB20	Uncharacterized_protein	KDFEAL	135	140	17081
Listeria_monocytogenes_serotype_1/2a_(strain_10403S)	393133	A0A0H3GCT3	Multiple_sugar_transport_system_substrate-binding_protein	AVFESL	362	367	1547
Listeria_monocytogenes_serotype_1/2a_(strain_10403S)	393133	A0A0H3GED7	Uncharacterized_protein	AEFQSV	13	18	3272
Listeria_monocytogenes_serotype_1/2a_(strain_10403S)	393133	A0A0H3GET7	Uncharacterized_protein	LSFEDL	179	184	2072
Listeria_monocytogenes_serotype_1/2a_(strain_10403S)	393133	A0A0H3GF62	Peptidoglycan_bound_protein	LTWEII	468	473	10100
Listeria_monocytogenes_serotype_1/2a_(strain_10403S)	393133	A0A0H3GF74	Uncharacterized_protein	SGFIEI	35	40	9194
Listeria_monocytogenes_serotype_1/2a_(strain_10403S)	393133	A0A0H3GFH4	Uncharacterized_protein	ATFTAI	128	133	16483
Listeria_monocytogenes_serotype_1/2a_(strain_10403S)	393133	A0A0H3GFH4	Uncharacterized_protein	DDYLEI	93	98	16483
Listeria_monocytogenes_serotype_1/2a_(strain_10403S)	393133	A0A0H3GGA0	Uncharacterized_protein	EVYQEV	210	215	18437
Listeria_monocytogenes_serotype_1/2a_(strain_10403S)	393133	A0A0H3GH53	Cell_shape-determining_protein_MreC	RDYDPL	114	119	1371
Listeria_monocytogenes_serotype_1/2a_(strain_10403S)	393133	A0A0H3GI64	Internalin	SDFDSV	464	469	15944
Listeria_monocytogenes_serotype_1/2a_(strain_10403S)	393133	A0A0H3GIZ6	Chitin-binding_protein	KGYEIL	234	239	3707
Listeria_monocytogenes_serotype_1/2a_(strain_10403S)	393133	A0A0H3GJQ1	Uncharacterized_protein	DSFQML	402	407	346
Listeria_monocytogenes_serovar_1/2a_(strain_ATCC_BAA-679_/_EGD-e)	169963	Q8Y470	Lmo2585_protein	SGFIEI	35	40	9194
Listeria_monocytogenes_serovar_1/2a_(strain_ATCC_BAA-679_/_EGD-e)	169963	Q8Y479	Peptidoglycan_anchored_protein_(LPXTG_motif)	LTWEII	468	473	10100
Listeria_monocytogenes_serovar_1/2a_(strain_ATCC_BAA-679_/_EGD-e)	169963	Q8Y4H4	Lmo2467_protein	KGYEIL	234	239	3707
Listeria_monocytogenes_serovar_1/2a_(strain_ATCC_BAA-679_/_EGD-e)	169963	Q8Y4J2	Lmo2446_protein	LSFEDL	179	184	2072
Listeria_monocytogenes_serovar_1/2a_(strain_ATCC_BAA-679_/_EGD-e)	169963	Q8Y4J4	Lmo2444_protein	ATFTAI	128	133	16483
Listeria_monocytogenes_serovar_1/2a_(strain_ATCC_BAA-679_/_EGD-e)	169963	Q8Y4J4	Lmo2444_protein	DDYLEI	93	98	16483
Listeria_monocytogenes_serovar_1/2a_(strain_ATCC_BAA-679_/_EGD-e)	169963	Q8Y7I8	Lmo1289_protein	LGFLTL	579	584	18154
Listeria_monocytogenes_serovar_1/2a_(strain_ATCC_BAA-679_/_EGD-e)	169963	Q8Y7L2	Lmo1265_protein	EVYQEV	210	215	18437
Listeria_monocytogenes_serovar_1/2a_(strain_ATCC_BAA-679_/_EGD-e)	169963	Q8Y7P9	Lmo1224_protein	DSFQML	402	407	346
Listeria_monocytogenes_serovar_1/2a_(strain_ATCC_BAA-679_/_EGD-e)	169963	Q8Y850	Lmo1068_protein	KDFEAL	135	140	17081
Listeria_monocytogenes_serovar_1/2a_(strain_ATCC_BAA-679_/_EGD-e)	169963	Q8Y925	Lmo0717_protein	AEFQSV	13	18	3272
Listeria_monocytogenes_serovar_1/2a_(strain_ATCC_BAA-679_/_EGD-e)	169963	Q8Y9C2	Lmo0610_protein	SDFDSV	464	469	15944
Listeria_monocytogenes_serovar_1/2a_(strain_ATCC_BAA-679_/_EGD-e)	169963	Q8Y9L3	Lmo0514_protein	SDFDKV	459	464	17470
Listeria_monocytogenes_serovar_1/2a_(strain_ATCC_BAA-679_/_EGD-e)	169963	Q8Y9V8	Lmo0412_protein	LDFVAI	107	112	15377
Listeria_monocytogenes_serovar_1/2a_(strain_ATCC_BAA-679_/_EGD-e)	169963	Q8YAE9	Lmo0181_protein	AVFESL	362	367	1547
Listeria_monocytogenes_serovar_1/2a_(strain_ATCC_BAA-679_/_EGD-e)	169963	Q8YAN0	Lmo0087_protein	DDYEAV	320	325	6420
Listeria_monocytogenes_serovar_1/2a_(strain_ATCC_BAA-679_/_EGD-e)	169963	Q8YAQ9	Lmo0057_protein	KTFDAI	789	794	4119
Lysinibacillus_sphaericus_OT4b.31	1285586	R7ZAS5	Peptidoglycan_DL-endopeptidase_cwlO	GVYLSV	115	120	148
Lysinibacillus_sphaericus_OT4b.31	1285586	R7ZCQ2	Collagenase	FEYDIV	751	756	4045
Lysinibacillus_sphaericus_OT4b.31	1285586	R7ZE21	Phage_N-acetylmuramoyl-L-alanine_amidase-like_protein	KSFLKL	150	155	18727
Lysinibacillus_sphaericus_OT4b.31	1285586	R7ZIL0	Thioesterase_family_protein	LTFVAL	113	118	137
Lysinibacillus_sphaericus_OT4b.31	1285586	R7ZIR0	Collagen_adhesion_protein	LVFQTV	13	18	10100
Mycobacterium_bovis_(strain_BCG_/_Pasteur_1173P2)	410289	A0A0H3M1W7	Probable_conserved_transmembrane_protein	ETWIAL	234	239	5563
Mycobacterium_bovis_(strain_BCG_/_Pasteur_1173P2)	410289	A0A0H3M2L3	Possible_conserved_transmembrane_protein	RMYLLV	87	92	4017
Mycobacterium_bovis_(strain_BCG_/_Pasteur_1173P2)	410289	A0A0H3M4Z4	Probable_conserved_transmembrane_protein	PDYLDV	131	136	4757
Mycobacterium_bovis_(strain_BCG_/_Pasteur_1173P2)	410289	A0A0H3M568	Uncharacterized_protein	AGFVAI	262	267	9185
Mycobacterium_bovis_(strain_BCG_/_Pasteur_1173P2)	410289	A0A0H3M5N4	Hypothetical_integral_membrane_protein	EVYLPI	396	401	7023
Mycobacterium_bovis_(strain_BCG_/_Pasteur_1173P2)	410289	A0A0H3M7P2	Possible_conserved_membrane_protein	ASFTTL	417	422	5129
Mycobacterium_bovis_(strain_BCG_/_Pasteur_1173P2)	410289	A0A0H3M8D6	Possible_conserved_membrane_protein	SDYELL	247	252	4699
Mycobacterium_bovis_(strain_BCG_/_Pasteur_1173P2)	410289	A0A0H3M8U2	Uncharacterized_protein	RTWLLV	88	93	9559
Mycobacterium_bovis_(strain_BCG_/_Pasteur_1173P2)	410289	A0A0H3M993	Mce-family_protein_mce4F	RGYVPV	389	394	5903
Mycobacterium_bovis_(strain_BCG_/_Pasteur_1173P2)	410289	A0A0H3M9M7	BCG_3546c_protein	RGFLDL	468	473	21160
Mycobacterium_bovis_(strain_BCG_/_Pasteur_1173P2)	410289	A0A0H3M9W9	Conserved_hypothetical_alanine_and_arginine_rich_protein	RGFTAL	480	485	3662
Mycobacterium_bovis_(strain_BCG_/_Pasteur_1173P2)	410289	A0A0H3M9Z9	Probable_conserved_transmembrane_protein_rich_in_alanine_and_arginine_and_proline	PVWQPV	241	246	3444
Mycobacterium_bovis_(strain_BCG_/_Pasteur_1173P2)	410289	A0A0H3MAH8	Uncharacterized_protein	RVWDLV	64	69	10461
Mycobacterium_bovis_(strain_BCG_/_Pasteur_1173P2)	410289	A0A0H3MAR1	Uncharacterized_protein	PTFESV	27	32	2098
Mycobacterium_bovis_(strain_BCG_/_Pasteur_1173P2)	410289	A0A0H3MB38	Diacylglycerol_O-acyltransferase	SDYTPL	307	312	6665
Mycobacterium_bovis_(strain_BCG_/_Pasteur_1173P2)	410289	A0A0H3MBZ7	Putative_integrase	GGFLPL	47	52	11861
Mycobacterium_bovis_(strain_BCG_/_Pasteur_1173P2)	410289	A0A0H3MG04	Uncharacterized_protein	ADFLTV	116	121	1725
Mycobacterium_bovis_(strain_BCG_/_Pasteur_1173P2)	410289	A0A0H3MI14	Uncharacterized_protein	AVYEAL	50	55	4108
Mycobacterium_bovis_(strain_BCG_/_Pasteur_1173P2)	410289	A0A0H3MI38	Conserved_hypothetical_alanine_and_proline_rich_protein	ASYDAV	207	212	5812
Mycobacterium_bovis_BCG	33892	A0A0K2HT41	Uncharacterized_protein	RTWLLV	88	93	9559
Mycobacterium_bovis_BCG	33892	A0A0K2HUB5	Uncharacterized_protein	ADFEAL	13	18	11679
Mycobacterium_bovis_BCG	33892	A0A0K2HVS5	Uncharacterized_protein	PSWVVI	32	37	18726
Mycobacterium_bovis_BCG	33892	A0A0K2HWL3	Uncharacterized_protein	PTFESV	27	32	2098
Mycobacterium_bovis_BCG	33892	A0A0K2HZT8	Alanine/arginine-rich_protein	RGFTAL	456	461	3662
Mycobacterium_bovis_BCG	33892	A0A0K2I263	Uncharacterized_protein	AVYEAL	50	55	4108
Mycobacterium_bovis_BCG	33892	A0A0Y1D1Z7	Uncharacterized_protein	GSFITV	191	196	817
Mycobacterium_bovis_BCG	33892	A0A109S974	Cell_surface_lipoprotein	GGFVPI	240	245	11162
Mycobacterium_bovis_BCG	33892	A0A109SAF8	Diacylglycerol_O-acyltransferase	SDYTPL	307	312	6665
Mycobacterium_bovis_BCG	33892	A0A109SAJ9	Alanine/proline-rich_protein	ASYDAV	216	221	5812
Mycobacterium_bovis_BCG	33892	A0A109SAP7	Mce_family_protein_Mce4	RGYVPV	389	394	5903
Mycobacterium_bovis_BCG	33892	A0A120INK4	Uncharacterized_protein	LVFDAL	33	38	8169
Mycobacterium_bovis_BCG	33892	A0A120IQU8	Heme-degrading_monooxygenase	LEFEVV	38	43	3691
Mycobacterium_bovis_BCG	33892	A0A120IQV9	Uncharacterized_protein	ADFLTV	116	121	1725
Mycobacterium_marinum_(strain_ATCC_BAA-535_/_M)	216594	B2HD21	Uncharacterized_protein	AVYEAL	50	55	4108
Mycobacterium_marinum_(strain_ATCC_BAA-535_/_M)	216594	B2HD25	Cholesterol_oxidase_ChoD	ASYLIL	261	266	1366
Mycobacterium_marinum_(strain_ATCC_BAA-535_/_M)	216594	B2HDL9	Methyltransferase	RGFLDV	23	28	437
Mycobacterium_marinum_(strain_ATCC_BAA-535_/_M)	216594	B2HDP7	Conserved_protein	ETFTTL	134	139	1999
Mycobacterium_marinum_(strain_ATCC_BAA-535_/_M)	216594	B2HE99	Conserved_hypothetical_transmembrane_protein	PDYLDV	131	136	4757
Mycobacterium_marinum_(strain_ATCC_BAA-535_/_M)	216594	B2HED2	Uncharacterized_protein	DGFDEL	37	42	148
Mycobacterium_marinum_(strain_ATCC_BAA-535_/_M)	216594	B2HEV0	Conserved_hypothetical_threonine_and_proline_rich_protein	ETFTTV	199	204	6032
Mycobacterium_marinum_(strain_ATCC_BAA-535_/_M)	216594	B2HF52	Conserved_hypothetical_membrane_protein	LSWIPV	350	355	5773
Mycobacterium_marinum_(strain_ATCC_BAA-535_/_M)	216594	B2HFT7	Uncharacterized_protein	AGFTHV	362	367	10129
Mycobacterium_marinum_(strain_ATCC_BAA-535_/_M)	216594	B2HH31	Uncharacterized_protein	RTWLLV	88	93	9559
Mycobacterium_marinum_(strain_ATCC_BAA-535_/_M)	216594	B2HHY6	MCE-family_protein_Mce4F	KGYVPV	389	394	5903
Mycobacterium_marinum_(strain_ATCC_BAA-535_/_M)	216594	B2HI74	Uncharacterized_protein	KSFDHL	130	135	23368
Mycobacterium_marinum_(strain_ATCC_BAA-535_/_M)	216594	B2HJ32	Uncharacterized_protein	LEFEVV	90	95	3691
Mycobacterium_marinum_(strain_ATCC_BAA-535_/_M)	216594	B2HJK3	Conserved_hypothetical_alanine_and_arginine_rich_protein	KGFTSL	432	437	3662
Mycobacterium_marinum_(strain_ATCC_BAA-535_/_M)	216594	B2HK22	Serine/threonine-protein_kinase_transcriptional_regulatory_protein	ESYEVL	19	24	23398
Mycobacterium_marinum_(strain_ATCC_BAA-535_/_M)	216594	B2HLX7	Conserved_transmembrane_alanine_and_glycine_rich_protein	SGYDAI	466	471	3673
Mycobacterium_marinum_(strain_ATCC_BAA-535_/_M)	216594	B2HN21	Conserved_transmembrane_protein	LDWEDV	1046	1051	4230
Mycobacterium_marinum_(strain_ATCC_BAA-535_/_M)	216594	B2HNQ3	Conserved_hypothetical_alanine_and_proline_rich_membrane_protein	ADYDEL	3	8	2647
Mycobacterium_marinum_(strain_ATCC_BAA-535_/_M)	216594	B2HNQ9	ESX-1_secretion-associated_protein_EspB	SDFTDL	128	133	9409
Mycobacterium_marinum_(strain_ATCC_BAA-535_/_M)	216594	B2HNW5	Conserved_membrane_protein	ASFTTL	418	423	5129
Mycobacterium_marinum_(strain_ATCC_BAA-535_/_M)	216594	B2HPL6	Uncharacterized_protein	AEFDSL	14	19	6066
Mycobacterium_marinum_(strain_ATCC_BAA-535_/_M)	216594	B2HQ48	Conserved_transmembrane_transport_protein,_MmpL_family	DDYESL	1087	1092	578
Mycobacterium_marinum_(strain_ATCC_BAA-535_/_M)	216594	B2HRD2	Transmembrane_serine/threonine-protein_kinase_H_PknH	LVFVLI	402	407	1718
Mycobacterium_marinum_(strain_ATCC_BAA-535_/_M)	216594	B2HRE4	Uncharacterized_protein	DDFDAV	47	52	5175
Mycobacterium_marinum_(strain_ATCC_BAA-535_/_M)	216594	B2HS57	Conserved_protein	RVWLEI	27	32	8596
Mycobacterium_marinum_(strain_ATCC_BAA-535_/_M)	216594	B2HSS9	Conserved_hypothetical_membrane_protein	DMYLPI	393	398	7023
Mycobacterium_marinum_(strain_ATCC_BAA-535_/_M)	216594	B2HSW1	Uncharacterized_protein	EDYEAI	102	107	4083
Mycobacterium_marinum_(strain_ATCC_BAA-535_/_M)	216594	B2HSY9	Uncharacterized_protein	LEFTEL	27	32	1432
Mycobacterium_tuberculosis_(strain_ATCC_25177_/_H37Ra)	419947	A5TZ11	Putative_conserved_membrane_protein	ASFTTL	417	422	5129
Mycobacterium_tuberculosis_(strain_ATCC_25177_/_H37Ra)	419947	A5TZ19	Putative_conserved_transmembrane_protein	ETWIAL	234	239	5563
Mycobacterium_tuberculosis_(strain_ATCC_25177_/_H37Ra)	419947	A5TZR8	Putative_conserved_membrane_protein	SDYELL	247	252	4699
Mycobacterium_tuberculosis_(strain_ATCC_25177_/_H37Ra)	419947	A5U0J6	Uncharacterized_protein	RTWLLV	88	93	9559
Mycobacterium_tuberculosis_(strain_ATCC_25177_/_H37Ra)	419947	A5U0R4	Uncharacterized_protein	RMYLLV	87	92	4017
Mycobacterium_tuberculosis_(strain_ATCC_25177_/_H37Ra)	419947	A5U138	Putative_conserved_transmembrane_protein	PDYLDV	131	136	4757
Mycobacterium_tuberculosis_(strain_ATCC_25177_/_H37Ra)	419947	A5U199	Uncharacterized_protein	GGFLPL	47	52	11861
Mycobacterium_tuberculosis_(strain_ATCC_25177_/_H37Ra)	419947	A5U2Z5	Uncharacterized_protein	PTFESV	27	32	2098
Mycobacterium_tuberculosis_(strain_ATCC_25177_/_H37Ra)	419947	A5U3B8	Uncharacterized_protein	PVYLVL	216	221	23230
Mycobacterium_tuberculosis_(strain_ATCC_25177_/_H37Ra)	419947	A5U3E8	Hypothetical_integral_membrane_protein	EVYLPI	396	401	7023
Mycobacterium_tuberculosis_(strain_ATCC_25177_/_H37Ra)	419947	A5U428	Uncharacterized_protein	AGFVAI	262	267	9185
Mycobacterium_tuberculosis_(strain_ATCC_25177_/_H37Ra)	419947	A5U6S2	Uncharacterized_protein	RGFTAL	480	485	3662
Mycobacterium_tuberculosis_(strain_ATCC_25177_/_H37Ra)	419947	A5U887	Uncharacterized_protein	AVYEAL	50	55	4108
Mycobacterium_tuberculosis_(strain_ATCC_25177_/_H37Ra)	419947	A5U8B5	Conserved_hypothetical_alanine_and_proline_rich_protein	ASYDAV	207	212	5812
Mycobacterium_tuberculosis_(strain_ATCC_25177_/_H37Ra)	419947	A5U8G9	MCE-family_protein_Mce4F	RGYVPV	389	394	5903
Mycobacterium_tuberculosis_(strain_ATCC_25177_/_H37Ra)	419947	A5U8S9	Putative_conserved_alanine,_arginine_and_proline_rich_transmembrane_protein	PVWQPV	241	246	3444
Mycobacterium_tuberculosis_(strain_ATCC_25177_/_H37Ra)	419947	A5U9N7	Uncharacterized_protein	ADFLTV	116	121	1725
Mycobacterium_tuberculosis_(strain_ATCC_25618_/_H37Rv)	83332	A0A089QQC4	Membrane_protein	RMYLLV	98	103	4017
Mycobacterium_tuberculosis_(strain_ATCC_25618_/_H37Rv)	83332	A0A089QQV0	Uncharacterized_protein	RGFTAL	427	432	3662
Mycobacterium_tuberculosis_(strain_ATCC_25618_/_H37Rv)	83332	A0A089S2F1	Membrane_protein	SDYELL	247	252	4699
Mycobacterium_tuberculosis_(strain_ATCC_25618_/_H37Rv)	83332	I6X8X9	Secretion_protein_EccC	ASFTTL	417	422	5129
Mycobacterium_tuberculosis_(strain_ATCC_25618_/_H37Rv)	83332	I6Y3F4	Secretion_protein_EccE	ETWIAL	234	239	5563
Mycobacterium_tuberculosis_(strain_ATCC_25618_/_H37Rv)	83332	I6Y8U3	Uncharacterized_protein	RTWLLV	88	93	9559
Mycobacterium_tuberculosis_(strain_ATCC_25618_/_H37Rv)	83332	I6YC21	Uncharacterized_protein	AVYEAL	50	55	4108
Mycobacterium_tuberculosis_(strain_ATCC_25618_/_H37Rv)	83332	I6YC49	Conserved_hypothetical_alanine_and_proline_rich_protein	ASYDAV	207	212	5812
Mycobacterium_tuberculosis_(strain_ATCC_25618_/_H37Rv)	83332	I6YC95	Mce-family_protein_Mce4F	RGYVPV	389	394	5903
Mycobacterium_tuberculosis_(strain_ATCC_25618_/_H37Rv)	83332	L7N655	Probable_aminopeptidase_N_PepN_(Lysyl_aminopeptidase)_(LYS-AP)_(Alanine_aminopeptidase)	DSYQII	21	26	196
Mycobacterium_tuberculosis_(strain_ATCC_25618_/_H37Rv)	83332	L7N673	Uncharacterized_protein	PTFESV	27	32	2098
Mycobacterium_tuberculosis_(strain_ATCC_25618_/_H37Rv)	83332	O05436	Conserved_protein	ADFLTV	116	121	1725
Mycobacterium_tuberculosis_(strain_ATCC_25618_/_H37Rv)	83332	O05579	Probable_conserved_transmembrane_protein	PDYLDV	131	136	4757
Mycobacterium_tuberculosis_(strain_ATCC_25618_/_H37Rv)	83332	O06278	Probable_conserved_transmembrane_protein_rich_in_alanine_and_arginine_and_proline	PVWQPV	241	246	3444
Mycobacterium_tuberculosis_(strain_ATCC_25618_/_H37Rv)	83332	O06404	Possible_conserved_membrane_protein	SDYELL	247	252	4699
Mycobacterium_tuberculosis_(strain_ATCC_25618_/_H37Rv)	83332	O53402	Probable_integrase	GGFLPL	47	52	11861
Mycobacterium_tuberculosis_(strain_ATCC_25618_/_H37Rv)	83332	O53930	Possible_integral_membrane_protein	EVYLPI	396	401	7023
Mycobacterium_tuberculosis_(strain_ATCC_25618_/_H37Rv)	83332	O86364	Uncharacterized_protein	RVWDLV	64	69	10461
Mycobacterium_tuberculosis_(strain_ATCC_25618_/_H37Rv)	83332	P95029	Probable_fatty_acid_synthase_Fas_(Fatty_acid_synthetase)	GTWVDI	997	1002	4840
Mycobacterium_tuberculosis_(strain_ATCC_25618_/_H37Rv)	83332	P95233	Uncharacterized_protein	AEFLSL	16	21	4422
Mycobacterium_tuberculosis_(strain_ATCC_25618_/_H37Rv)	83332	P96214	Uncharacterized_protein	LTFEVV	123	128	7431
Mycobacterium_tuberculosis_(strain_ATCC_25618_/_H37Rv)	83332	P9WJC5	ESX-1_secretion-associated_protein_EspI	ADYDKL	3	8	2647
Mycobacterium_tuberculosis_(strain_ATCC_25618_/_H37Rv)	83332	P9WJZ5	Uncharacterized_protein_Rv2003c	AGFVAI	262	267	9185
Mycobacterium_tuberculosis_(strain_ATCC_25618_/_H37Rv)	83332	P9WL21	Uncharacterized_protein_Rv2917	RGFTAL	456	461	3662
Mycobacterium_tuberculosis_(strain_ATCC_35801_/_TMC_107_/_Erdman)	652616	A0A0H3L559	Uncharacterized_protein	ASFTTL	417	422	5129
Mycobacterium_tuberculosis_(strain_ATCC_35801_/_TMC_107_/_Erdman)	652616	A0A0H3L6E7	Uncharacterized_protein	SDYELL	247	252	4699
Mycobacterium_tuberculosis_(strain_ATCC_35801_/_TMC_107_/_Erdman)	652616	A0A0H3L706	Transmembrane_protein	RMYLLV	98	103	4017
Mycobacterium_tuberculosis_(strain_ATCC_35801_/_TMC_107_/_Erdman)	652616	A0A0H3L817	Transmembrane_protein	PDYLDV	131	136	4757
Mycobacterium_tuberculosis_(strain_ATCC_35801_/_TMC_107_/_Erdman)	652616	A0A0H3L9U6	Uncharacterized_protein	GEWLVI	2	7	6523
Mycobacterium_tuberculosis_(strain_ATCC_35801_/_TMC_107_/_Erdman)	652616	A0A0H3LAP4	Uncharacterized_protein	RTWLLV	88	93	9559
Mycobacterium_tuberculosis_(strain_ATCC_35801_/_TMC_107_/_Erdman)	652616	A0A0H3LBU0	Uncharacterized_protein	ADFEAL	13	18	11679
Mycobacterium_tuberculosis_(strain_ATCC_35801_/_TMC_107_/_Erdman)	652616	A0A0H3LBY4	ESX-3_secretion_system_protein	ETWIAL	234	239	5563
Mycobacterium_tuberculosis_(strain_ATCC_35801_/_TMC_107_/_Erdman)	652616	A0A0H3LD97	Uncharacterized_protein	PSWVVI	32	37	18726
Mycobacterium_tuberculosis_(strain_ATCC_35801_/_TMC_107_/_Erdman)	652616	A0A0H3LDT3	Integral_membrane_protein	EVYLPI	396	401	7023
Mycobacterium_tuberculosis_(strain_ATCC_35801_/_TMC_107_/_Erdman)	652616	A0A0H3LEM5	Uncharacterized_protein	AVYEAL	50	55	4108
Mycobacterium_tuberculosis_(strain_ATCC_35801_/_TMC_107_/_Erdman)	652616	A0A0H3LF32	Uncharacterized_protein	PVYDDL	259	264	21136
Mycobacterium_tuberculosis_(strain_ATCC_35801_/_TMC_107_/_Erdman)	652616	A0A0H3LG20	Uncharacterized_protein	PTFESV	27	32	2098
Mycobacterium_tuberculosis_(strain_ATCC_35801_/_TMC_107_/_Erdman)	652616	A0A0H3LG45	Uncharacterized_protein	ADFLTV	116	121	1725
Mycobacterium_tuberculosis_(strain_ATCC_35801_/_TMC_107_/_Erdman)	652616	A0A0H3LHC4	Uncharacterized_protein	RGFTAL	456	461	3662
Mycobacterium_tuberculosis_(strain_ATCC_35801_/_TMC_107_/_Erdman)	652616	A0A0H3LJC6	MCE-family_protein	RGYVPV	389	394	5903
Mycobacterium_tuberculosis_(strain_ATCC_35801_/_TMC_107_/_Erdman)	652616	A0A0H3LJT7	Transmembrane_protein	PVWQPV	241	246	3444
Mycobacterium_tuberculosis_(strain_ATCC_35801_/_TMC_107_/_Erdman)	652616	A0A0H3LKV8	Uncharacterized_protein	LSFDAL	18	23	4310
Mycobacterium_tuberculosis_(strain_ATCC_35801_/_TMC_107_/_Erdman)	652616	A0A0H3LLU6	Uncharacterized_protein	ASYDAV	207	212	5812
Mycoplasma_pulmonis_(strain_UAB_CTIP)	272635	Q98QS9	LIPOPROTEIN	KVYLTL	121	126	24785
Mycoplasma_pulmonis_(strain_UAB_CTIP)	272635	Q98QZ9	Uncharacterized_protein	DTYTFV	961	966	24786
Mycoplasma_pulmonis_(strain_UAB_CTIP)	272635	Q98RK2	Uncharacterized_protein	ADFTKL	329	334	24791
Porphyromonas_gingivalis_(strain_ATCC_33277_/_DSM_20709_/_CIP_103683_/_JCM_12257_/_NCTC_11834_/_2561)	431947	B2RH54	Major_fimbrium_subunit_FimA_type-1	AEWVLV	372	377	11046
Porphyromonas_gingivalis_(strain_ATCC_33277_/_DSM_20709_/_CIP_103683_/_JCM_12257_/_NCTC_11834_/_2561)	431947	B2RIY3	Putative_TonB_protein	GGYTAL	140	145	1998
Porphyromonas_gingivalis_(strain_ATCC_33277_/_DSM_20709_/_CIP_103683_/_JCM_12257_/_NCTC_11834_/_2561)	431947	B2RLP8	Uncharacterized_protein	EGFVLV	38	43	10767
Porphyromonas_gingivalis_(strain_ATCC_BAA-308_/_W83)	242619	Q7MTY6	Uncharacterized_protein	EGFVLV	38	43	10767
Porphyromonas_gingivalis_(strain_ATCC_BAA-308_/_W83)	242619	Q7MW60	TonB_protein,_putative	GGYTAL	140	145	1998
Pseudomonas_aeruginosa_(strain_ATCC_15692_/_DSM_22644_/_CIP_104116_/_JCM_14847_/_LMG_12228_/_1C_/_PRS_101_/_PAO1)	208964	P47204	Cell_division_protein_FtsZ	LDYLDI	380	385	1346
Pseudomonas_aeruginosa_(strain_ATCC_15692_/_DSM_22644_/_CIP_104116_/_JCM_14847_/_LMG_12228_/_1C_/_PRS_101_/_PAO1)	208964	Q00513	Type_II_secretion_system_protein_F	FEYLAL	4	9	500
Pseudomonas_aeruginosa_(strain_ATCC_15692_/_DSM_22644_/_CIP_104116_/_JCM_14847_/_LMG_12228_/_1C_/_PRS_101_/_PAO1)	208964	Q51393	Probable_alginate_O-acetylase_AlgJ	LSFLPL	240	245	3524
Pseudomonas_aeruginosa_(strain_ATCC_15692_/_DSM_22644_/_CIP_104116_/_JCM_14847_/_LMG_12228_/_1C_/_PRS_101_/_PAO1)	208964	Q9HUK7	Uncharacterized_protein	EDFDSL	478	483	1155
Pseudomonas_aeruginosa_(strain_ATCC_15692_/_DSM_22644_/_CIP_104116_/_JCM_14847_/_LMG_12228_/_1C_/_PRS_101_/_PAO1)	208964	Q9HUR8	Probable_transmembrane_sensor	ASWLLL	35	40	2880
Pseudomonas_aeruginosa_(strain_ATCC_15692_/_DSM_22644_/_CIP_104116_/_JCM_14847_/_LMG_12228_/_1C_/_PRS_101_/_PAO1)	208964	Q9HV64	Uncharacterized_protein	LDWQKL	325	330	4018
Pseudomonas_aeruginosa_(strain_ATCC_15692_/_DSM_22644_/_CIP_104116_/_JCM_14847_/_LMG_12228_/_1C_/_PRS_101_/_PAO1)	208964	Q9HVG6	Uncharacterized_protein	LVFTAL	674	679	6985
Pseudomonas_aeruginosa_(strain_ATCC_15692_/_DSM_22644_/_CIP_104116_/_JCM_14847_/_LMG_12228_/_1C_/_PRS_101_/_PAO1)	208964	Q9HVQ5	Uncharacterized_protein	RDFDKL	563	568	863
Pseudomonas_aeruginosa_(strain_ATCC_15692_/_DSM_22644_/_CIP_104116_/_JCM_14847_/_LMG_12228_/_1C_/_PRS_101_/_PAO1)	208964	Q9HW69	Uncharacterized_protein	ASWQFV	86	91	139
Pseudomonas_aeruginosa_(strain_ATCC_15692_/_DSM_22644_/_CIP_104116_/_JCM_14847_/_LMG_12228_/_1C_/_PRS_101_/_PAO1)	208964	Q9HYQ5	Uncharacterized_protein	AEYEHL	616	621	10739
Pseudomonas_aeruginosa_(strain_ATCC_15692_/_DSM_22644_/_CIP_104116_/_JCM_14847_/_LMG_12228_/_1C_/_PRS_101_/_PAO1)	208964	Q9HYW8	Uncharacterized_protein	ADYEAI	126	131	6777
Pseudomonas_aeruginosa_(strain_ATCC_15692_/_DSM_22644_/_CIP_104116_/_JCM_14847_/_LMG_12228_/_1C_/_PRS_101_/_PAO1)	208964	Q9HZA6	Motility_protein_FimV	DDFDFL	862	867	7485
Pseudomonas_aeruginosa_(strain_ATCC_15692_/_DSM_22644_/_CIP_104116_/_JCM_14847_/_LMG_12228_/_1C_/_PRS_101_/_PAO1)	208964	Q9I027	Uncharacterized_protein	ASFLLL	11	16	10290
Pseudomonas_aeruginosa_(strain_ATCC_15692_/_DSM_22644_/_CIP_104116_/_JCM_14847_/_LMG_12228_/_1C_/_PRS_101_/_PAO1)	208964	Q9I175	Uncharacterized_protein	GSFLLL	134	139	7729
Pseudomonas_aeruginosa_(strain_ATCC_15692_/_DSM_22644_/_CIP_104116_/_JCM_14847_/_LMG_12228_/_1C_/_PRS_101_/_PAO1)	208964	Q9I2F0	Uncharacterized_protein	GTYVSL	200	205	14649
Pseudomonas_aeruginosa_(strain_ATCC_15692_/_DSM_22644_/_CIP_104116_/_JCM_14847_/_LMG_12228_/_1C_/_PRS_101_/_PAO1)	208964	Q9I2T8	Peptidylprolyl_isomerase	GDYVVI	567	572	138
Pseudomonas_aeruginosa_(strain_ATCC_15692_/_DSM_22644_/_CIP_104116_/_JCM_14847_/_LMG_12228_/_1C_/_PRS_101_/_PAO1)	208964	Q9I4P2	Flagellar_hook-associated_protein_type_3_FlgL	STFIAI	170	175	172
Pseudomonas_aeruginosa_(strain_ATCC_15692_/_DSM_22644_/_CIP_104116_/_JCM_14847_/_LMG_12228_/_1C_/_PRS_101_/_PAO1)	208964	Q9I4P7	Flagellar_basal-body_rod_protein_FlgG	AEFQDL	39	44	1881
Pseudomonas_aeruginosa_(strain_ATCC_15692_/_DSM_22644_/_CIP_104116_/_JCM_14847_/_LMG_12228_/_1C_/_PRS_101_/_PAO1)	208964	Q9I4P8	Flagellar_basal-body_rod_protein_FlgF	DGFVAV	85	90	1881
Pseudomonas_aeruginosa_(strain_ATCC_15692_/_DSM_22644_/_CIP_104116_/_JCM_14847_/_LMG_12228_/_1C_/_PRS_101_/_PAO1)	208964	Q9I4Q2	Flagellar_basal_body_rod_protein_FlgB	ASFTFL	116	121	993
Pseudomonas_aeruginosa_(strain_ATCC_15692_/_DSM_22644_/_CIP_104116_/_JCM_14847_/_LMG_12228_/_1C_/_PRS_101_/_PAO1)	208964	Q9I5N6	Uncharacterized_protein	GGYVLL	292	297	11703
Pseudomonas_aeruginosa_(strain_ATCC_15692_/_DSM_22644_/_CIP_104116_/_JCM_14847_/_LMG_12228_/_1C_/_PRS_101_/_PAO1)	208964	Q9I706	Uncharacterized_protein	AVYDAL	72	77	8411
Pseudomonas_aeruginosa_(strain_ATCC_15692_/_DSM_22644_/_CIP_104116_/_JCM_14847_/_LMG_12228_/_1C_/_PRS_101_/_PAO1)	208964	Q9I791	Probable_hemagglutinin	KGWLKL	1579	1584	2381
Pseudomonas_aeruginosa_MTB-1	1415629	A0A0E1APA7	Alginate_O-acetyltransferase	LSFLPL	240	245	3524
Pseudomonas_aeruginosa_MTB-1	1415629	A0A0E1AQ00	Transcriptional_regulator	ADYEAI	54	59	6777
Pseudomonas_aeruginosa_MTB-1	1415629	A0A0E1AQ18	Tfp_pilus_assembly_protein_FimV	AEYEHL	617	622	10739
Pseudomonas_aeruginosa_MTB-1	1415629	A0A0E1AQ18	Tfp_pilus_assembly_protein_FimV	AGFDAL	494	499	10739
Pseudomonas_aeruginosa_MTB-1	1415629	A0A0E1AQM1	Uncharacterized_protein	KGWLKL	1579	1584	2381
Pseudomonas_aeruginosa_MTB-1	1415629	A0A0E1AQW6	Uncharacterized_protein	AVYDAL	72	77	8411
Pseudomonas_aeruginosa_MTB-1	1415629	A0A0E1ARI8	Uncharacterized_protein	ASFLLL	11	16	10290
Pseudomonas_aeruginosa_MTB-1	1415629	A0A0E1ARJ0	Uncharacterized_protein	GGWEVV	44	49	14878
Pseudomonas_aeruginosa_MTB-1	1415629	A0A0E1ASJ7	General_secretion_pathway_protein_F	FEYLAL	4	9	500
Pseudomonas_aeruginosa_MTB-1	1415629	A0A0E1AUH2	Uncharacterized_protein	RSYQSV	218	223	8811
Pseudomonas_aeruginosa_MTB-1	1415629	A0A0E1AUZ4	Peptidylprolyl_isomerase	GDYVVI	567	572	138
Pseudomonas_aeruginosa_MTB-1	1415629	A0A0E1AVW7	Peptigoglycan-binding_protein_LysM	DDFDFL	867	872	7485
Pseudomonas_aeruginosa_MTB-1	1415629	A0A0E1AW48	Cytochrome_B6	GGFLPL	123	128	11880
Pseudomonas_aeruginosa_MTB-1	1415629	A0A0E1AX40	Flagellar_basal-body_rod_protein_FlgG	AEFQDL	39	44	1881
Pseudomonas_aeruginosa_MTB-1	1415629	A0A0E1AX44	Flagellar_basal_body_rod_protein_FlgB	ASFTFL	116	121	993
Pseudomonas_aeruginosa_MTB-1	1415629	A0A0E1AXA6	Uncharacterized_protein	GSFLLL	134	139	7729
Pseudomonas_aeruginosa_MTB-1	1415629	A0A0E1AYR6	Flagellar_basal-body_rod_protein_FlgF	DGFVAV	85	90	1881
Pseudomonas_aeruginosa_MTB-1	1415629	A0A0E1AYU3	Uncharacterized_protein	GTYVSL	200	205	14649
Pseudomonas_aeruginosa_MTB-1	1415629	A0A0E1AZK8	Uncharacterized_protein	PEWELI	180	185	991
Pseudomonas_aeruginosa_MTB-1	1415629	A0A0E1B011	Protein_TonB	PGYLLL	149	154	6939
Pseudomonas_aeruginosa_MTB-1	1415629	A0A0E1B1B1	Uncharacterized_protein	ATYEIL	74	79	5401
Pseudomonas_aeruginosa_MTB-1	1415629	A0A0E1B2K1	Uncharacterized_protein	AGYDPL	8	13	9927
Pseudomonas_aeruginosa_MTB-1	1415629	A0A0E1B3C2	Cell_division_protein_FtsZ	LDYLDI	380	385	1346
Pseudomonas_aeruginosa_MTB-1	1415629	A0A0E1B3K6	Hemagglutinin	GGYVLL	299	304	11703
Pseudomonas_aeruginosa_MTB-1	1415629	A0A0E1B3M8	Membrane_protein	RDFDKL	563	568	863
Pseudomonas_aeruginosa_MTB-1	1415629	A0A0E1B4C9	Hemeagglutination_activity_domain_protein	LVFTAL	674	679	6985
Pseudomonas_aeruginosa_MTB-1	1415629	A0A0E1B4Q1	Uncharacterized_protein	LDWQKL	325	330	4018
Pseudomonas_aeruginosa_str._Stone_130	1125697	A0A0H3QKS7	ParB-like_partition_protein	KGYIPI	328	333	18468
Pseudomonas_aeruginosa_str._Stone_130	1125697	A0A0H3QM59	Uncharacterized_protein	AVYDAL	72	77	8411
Pseudomonas_aeruginosa_str._Stone_130	1125697	A0A0H3QPA0	Peptidylprolyl_isomerase	GDYVVI	567	572	138
Pseudomonas_aeruginosa_str._Stone_130	1125697	A0A0H3QQ22	Uncharacterized_protein	GTYVSL	200	205	14649
Pseudomonas_aeruginosa_str._Stone_130	1125697	A0A0H3QRY8	Filamentous_hemagglutinin_family_domain-containing_protein_(Fragment)	LVFTAL	674	679	6985
Pseudomonas_aeruginosa_str._Stone_130	1125697	A0A0H3QS35	Uncharacterized_protein	LDWQKL	325	330	4018
Pseudomonas_aeruginosa_str._Stone_130	1125697	A0A0H3QTI5	Cell_division_protein_FtsZ	LDYLDI	380	385	1346
Pseudomonas_aeruginosa_str._Stone_130	1125697	A0A0H3QU34	Uncharacterized_protein	RDFDKL	563	568	863
Pseudomonas_aeruginosa_str._Stone_130	1125697	A0A0H3QUW7	Uncharacterized_protein	GTWELI	278	283	4455
Pseudomonas_aeruginosa_str._Stone_130	1125697	A0A0H3QVH9	Uncharacterized_protein	EDYLPL	140	145	9435
Pseudomonas_aeruginosa_str._Stone_130	1125697	A0A0H3QVH9	Uncharacterized_protein	FGYDFL	55	60	9435
Pseudomonas_aeruginosa_str._Stone_130	1125697	A0A0H3QVR6	Flagellar_basal-body_rod_protein_FlgF	DGFVAV	85	90	1881
Pseudomonas_aeruginosa_str._Stone_130	1125697	A0A0H3QX78	Filamentous_hemagglutinin_family_domain-containing_protein	GGYVLL	292	297	11703
Pseudomonas_aeruginosa_str._Stone_130	1125697	A0A0H3R0W2	Uncharacterized_protein	LMYQEL	21	26	16464
Pseudomonas_aeruginosa_str._Stone_130	1125697	A0A0H3R2X7	Uncharacterized_protein	RTFDLL	71	76	6412
Pseudomonas_aeruginosa_str._Stone_130	1125697	A0A0H3R3P3	Flagellar_basal-body_rod_protein_FlgG	AEFQDL	39	44	1881
Pseudomonas_aeruginosa_str._Stone_130	1125697	A0A0H3R413	General_secretion_pathway_protein_F	FEYLAL	4	9	500
Pseudomonas_aeruginosa_str._Stone_130	1125697	A0A0H3R4Q6	Integrating_conjugative_element_relaxase,_PFGI-1_class	FTFLKL	355	360	5951
Pseudomonas_aeruginosa_str._Stone_130	1125697	A0A0H3R4Q8	FimV_domain-containing_protein	DDFDFL	862	867	7485
Pseudomonas_aeruginosa_str._Stone_130	1125697	A0A0H3R6X5	Uncharacterized_protein	ASFLLL	11	16	10290
Pseudomonas_aeruginosa_str._Stone_130	1125697	A0A0H3R795	Alginate_biosynthesis_protein_AlgJ	LSFLPL	240	245	3524
Pseudomonas_aeruginosa_str._Stone_130	1125697	A0A0H3R8K6	Uncharacterized_protein	ADYEAI	54	59	6777
Pseudomonas_aeruginosa_str._Stone_130	1125697	A0A0H3R8R7	FimV_domain-containing_protein	AEYEHL	615	620	10739
Pseudomonas_aeruginosa_str._Stone_130	1125697	A0A0H3R8Z4	Uncharacterized_protein	GSFLLL	134	139	7729
Salmonella_enterica_subsp._enterica_serovar_Dublin_str._UC16	1192688	M7RDJ2	Uncharacterized_protein	ETFTTV	96	101	5501
Salmonella_enterica_subsp._enterica_serovar_Dublin_str._UC16	1192688	M7RDT9	Uncharacterized_protein	DMWDAV	38	43	12056
Salmonella_enterica_subsp._enterica_serovar_Dublin_str._UC16	1192688	M7RDX0	Uncharacterized_protein	EGWEKL	202	207	12015
Salmonella_enterica_subsp._enterica_serovar_Dublin_str._UC16	1192688	M7RGW2	Cell_division_protein_FtsZ	PDYLDI	369	374	1346
Salmonella_enterica_subsp._enterica_serovar_Dublin_str._UC16	1192688	M7RH42	Autotransporter_beta-domain_protein_(Fragment)	RGYLII	108	113	4139
Salmonella_enterica_subsp._enterica_serovar_Dublin_str._UC16	1192688	M7RK55	Autotransporter-associated_beta_strand_repeat-containing_domain_protein_(Fragment)	AMFTTL	428	433	2381
Salmonella_enterica_subsp._enterica_serovar_Dublin_str._UC16	1192688	M7RMI4	Peptidase_M16_inactive_domain_protein	ATWDEI	465	470	353
Salmonella_enterica_subsp._enterica_serovar_Dublin_str._UC16	1192688	M7RPE9	Flagellar_hook-length_control_protein	EDFLAL	28	33	2385
Salmonella_enterica_subsp._enterica_serovar_Dublin_str._UC16	1192688	M7RQ98	Flagellar_basal_body_protein	DGWLVV	85	90	1881
Salmonella_enterica_subsp._enterica_serovar_Dublin_str._UC16	1192688	M7RVQ9	DNA_translocase_FtsK_domain_protein_(Fragment)	AEYDSL	434	439	279
Salmonella_enterica_subsp._enterica_serovar_Dublin_str._UC16	1192688	M7RVQ9	DNA_translocase_FtsK_domain_protein_(Fragment)	DEYDPL	322	327	279
Salmonella_enterica_subsp._enterica_serovar_Dublin_str._UC16	1192688	M7S664	Flagellar_assembly_protein_FliH	ETFVPV	20	25	626
Salmonella_enterica_subsp._enterica_serovar_Dublin_str._UC16	1192688	M7S704	Uncharacterized_protein	SSWLEL	61	66	9473
Salmonella_enterica_subsp._enterica_serovar_Dublin_str._UC16	1192688	M7S715	Flagellar_basal-body_rod_protein_FlgG	AVFEDL	39	44	1881
Salmonella_enterica_subsp._enterica_serovar_Dublin_str._UC16	1192688	M7SB06	Protein_RhsC	GSFTPL	1107	1112	1277
Salmonella_typhimurium_(strain_14028s_/_SGSC_2262)	588858	A0A0F6AWS5	Cell_division_protein_FtsZ	PDYLDI	369	374	1346
Salmonella_typhimurium_(strain_14028s_/_SGSC_2262)	588858	A0A0F6AZA4	DNA_translocase_FtsK	AEYDSL	415	420	279
Salmonella_typhimurium_(strain_14028s_/_SGSC_2262)	588858	A0A0F6AZA4	DNA_translocase_FtsK	DEYDPL	303	308	279
Salmonella_typhimurium_(strain_14028s_/_SGSC_2262)	588858	A0A0F6B013	Flagellar_basal_body_protein	DGWLVV	85	90	1881
Salmonella_typhimurium_(strain_14028s_/_SGSC_2262)	588858	A0A0F6B014	Flagellar_basal-body_rod_protein_FlgG	AVFEDL	39	44	1881
Salmonella_typhimurium_(strain_14028s_/_SGSC_2262)	588858	A0A0F6B024	Uncharacterized_protein	SSWLEL	61	66	9473
Salmonella_typhimurium_(strain_14028s_/_SGSC_2262)	588858	A0A0F6B1U8	Uncharacterized_protein	ETFTTV	98	103	5501
Salmonella_typhimurium_(strain_14028s_/_SGSC_2262)	588858	A0A0F6B2V6	Flagellar_assembly_protein_H	ETFVPV	20	25	626
Salmonella_typhimurium_(strain_14028s_/_SGSC_2262)	588858	A0A0F6B2V9	Flagellar_hook-length_control_protein	EDFLAL	28	33	2385
Salmonella_typhimurium_(strain_14028s_/_SGSC_2262)	588858	A0A0F6B2Z3	Uncharacterized_protein	DMWDAV	38	43	12056
Salmonella_typhimurium_(strain_14028s_/_SGSC_2262)	588858	A0A0F6B4R9	AIDA_autotransporter-like_protein	AMFTTL	381	386	2381
Salmonella_typhimurium_(strain_14028s_/_SGSC_2262)	588858	A0A0F6B7T0	Putative_surface-exposed_virulence_protein	RGYLII	347	352	4139
Salmonella_typhimurium_(strain_14028s_/_SGSC_2262)	588858	A0A0F6B889	Putative_Zn-dependent_peptidase	ATWDEI	465	470	353
Salmonella_typhimurium_(strain_SL1344)	216597	A0A0H3N9J2	Rhs-family_protein_(SPI-6_associated)	GEFDEI	564	569	1277
Salmonella_typhimurium_(strain_SL1344)	216597	A0A0H3NA37	Cell_division_protein_FtsK	AEYDSL	415	420	279
Salmonella_typhimurium_(strain_SL1344)	216597	A0A0H3NA37	Cell_division_protein_FtsK	DEYDPL	303	308	279
Salmonella_typhimurium_(strain_SL1344)	216597	A0A0H3NA83	Flagellar_basal_body_protein	DGWLVV	85	90	1881
Salmonella_typhimurium_(strain_SL1344)	216597	A0A0H3NA90	Uncharacterized_protein	SSWLEL	61	66	9473
Salmonella_typhimurium_(strain_SL1344)	216597	A0A0H3NBZ8	Hypothetical_exported_protein	ETFTTV	98	103	5501
Salmonella_typhimurium_(strain_SL1344)	216597	A0A0H3NCJ5	Flagellar_assembly_protein_FliH	ETFVPV	20	25	626
Salmonella_typhimurium_(strain_SL1344)	216597	A0A0H3NEC1	Host_colonisation_factor_(ShdA)	AMFTTL	431	436	2381
Salmonella_typhimurium_(strain_SL1344)	216597	A0A0H3NFK8	Flagellar_basal-body_rod_protein_FlgG	AVFEDL	39	44	1881
Salmonella_typhimurium_(strain_SL1344)	216597	A0A0H3NH75	Hypothetical_zinc-protease	ATWDEI	465	470	353
Salmonella_typhimurium_(strain_SL1344)	216597	A0A0H3NH98	Cell_division_protein_FtsZ	PDYLDI	369	374	1346
Salmonella_typhimurium_(strain_SL1344)	216597	A0A0H3NML6	Flagellar_hook-length_control_protein	EDFLAL	28	33	2385
Salmonella_typhimurium_(strain_SL1344)	216597	A0A0H3NSY7	Hypothetical_surface-exposed_virulence_protein_BigA	RGYLII	347	352	4139
Shigella_flexneri_5a_str._M90T	1086030	A0A0F6M9H9	Cell_division_protein_FtsZ	PDYLDI	369	374	1346
Shigella_flexneri_5a_str._M90T	1086030	A0A0F6MA31	Uncharacterized_protein	GGFESI	109	114	6486
Shigella_flexneri_5a_str._M90T	1086030	A0A0F6MAG5	IS_ORF2	REYIEI	204	209	19814
Shigella_flexneri_5a_str._M90T	1086030	A0A0F6MAT9	IS_ORF2	REYIEI	204	209	19816
Shigella_flexneri_5a_str._M90T	1086030	A0A0F6MBU5	Flagellar_basal-body_rod_protein_FlgG	AVFEDL	39	44	1881
Shigella_flexneri_5a_str._M90T	1086030	A0A0F6MC19	DNA_translocase_FtsK	DEYDPL	305	310	279
Shigella_flexneri_5a_str._M90T	1086030	A0A0F6MCK9	Phosphoanhydride_phosphorylase	LVFQTL	374	379	3692
Shigella_flexneri_5a_str._M90T	1086030	A0A0F6MDS4	IS_ORF2	REYIEI	204	209	681
Shigella_flexneri_5a_str._M90T	1086030	A0A0F6MEK9	Host_specificity_protein	SSYTEI	200	205	2180
Shigella_flexneri_5a_str._M90T	1086030	A0A0F6MES4	IS_ORF2	REYIEI	204	209	19823
Shigella_flexneri_Shi06HN006_GN	1282358	A0A0F6E7V8	Cell_division_protein_FtsZ_OS	PDYLDI	369	374	1346
Shigella_flexneri_Shi06HN006_GN	1282358	A0A0F6E8A4	Alkaline_phosphatase_OS	RGYQLV	254	259	600
Shigella_flexneri_Shi06HN006_GN	1282358	A0A0F6E8T8	Uncharacterized_protein_OS	GGFESI	109	114	6486
Shigella_flexneri_Shi06HN006_GN	1282358	A0A0F6E9N8	Bacteriophage_protein_OS	LGWTVI	103	108	8170
Shigella_flexneri_Shi06HN006_GN	1282358	A0A0F6E9S4	Transposase_OS	REYIEI	280	285	681
Shigella_flexneri_Shi06HN006_GN	1282358	A0A0F6E9U5	Host_specificity_protein_J_OS	SSYTEI	200	205	13058
Shigella_flexneri_Shi06HN006_GN	1282358	A0A0F6EA83	DNA_translocase_FtsK_OS	DEYDPL	305	310	279
Shigella_flexneri_Shi06HN006_GN	1282358	A0A0F6EA95	Insertion_sequence_2_OrfB_protein_OS	RDYISI	29	34	14154
Shigella_flexneri_Shi06HN006_GN	1282358	A0A0F6EAA2	Transposase_OS	REYIEI	239	244	681
Shigella_flexneri_Shi06HN006_GN	1282358	A0A0F6EAD7	Integrase_core_domain_protein_OS	REYIEI	41	46	681
Shigella_flexneri_Shi06HN006_GN	1282358	A0A0F6EAF1	Heat_shock_protein_OS	GSFEKL	216	221	1770
Shigella_flexneri_Shi06HN006_GN	1282358	A0A0F6EAN2	AppA_OS	LVFQTL	374	379	3692
Shigella_flexneri_Shi06HN006_GN	1282358	A0A0F6EB59	Basal-body_rod_modification_protein_FlgD_OS	SSFLTL	33	38	1867
Shigella_flexneri_Shi06HN006_GN	1282358	A0A0F6EB63	Flagellar_basal-body_rod_protein_FlgG_OS	AVFEDL	39	44	1881
Shigella_flexneri_Shi06HN006_GN	1282358	A0A0F6EBD7	Bacteriophage_protein_OS	LGFDPI	79	84	3109
Shigella_flexneri_Shi06HN006_GN	1282358	A0A0F6EBK7	Dihydroxyacetone_kinase_ADP-binding_subunit_OS	DVWVPV	132	137	1729
Shigella_flexneri_Shi06HN006_GN	1282358	A0A0F6EC02	YcjY_OS	KGFVTI	61	66	761
Shigella_flexneri_Shi06HN006_GN	1282358	A0A0F6ECU0	UPF0257_lipoprotein_YnfC_OS	LDYTAV	150	155	955
Shigella_flexneri_Shi06HN006_GN	1282358	A0A0F6ECW5	Uncharacterized_protein_OS	DGWQLI	233	238	4385
Shigella_flexneri_Shi06HN006_GN	1282358	A0A0F6EDS4	Host_specificity_protein_OS	SSYTEI	200	205	2180
Shigella_flexneri_Shi06HN006_GN	1282358	A0A0F6EH48	TRAP_transporter_solute_receptor,_DctP_family_OS	PDFLVI	106	111	3194
Shigella_flexneri_Shi06HN006_GN	1282358	A0A0F6EH95	Antigen_43_OS	DGWQVI	274	279	2381
Shigella_flexneri_Shi06HN006_GN	1282358	A0A0F6EH95	Antigen_43_OS	DGYQTI	173	178	2381
Shigella_flexneri_Shi06HN006_GN	1282358	A0A0F6EHJ0	Uncharacterized_protein_OS	DGYLPL	39	44	12263
Shigella_flexneri_Shi06HN006_GN	1282358	A0A0F6EI15	Lipopolysaccharide_export_system_protein_LptA_OS	KDFVVL	106	111	1829
Shigella_flexneri_Shi06HN006_GN	1282358	A0A0F6EI63	Putative_protease_OS	AEWLAL	866	871	2568
Shigella_flexneri_Shi06HN006_GN	1282358	A0A0F6EIE1	Peptidyl-prolyl_cis-trans_isomerase_OS	LVYQVV	148	153	299
Shigella_flexneri_Shi06HN006_GN	1282358	A0A0F6EKC8	Cell_division_protein_ZapB_OS	EVFEKL	6	11	4260
Shigella_flexneri_Shi06HN006_GN	1282358	A0A0F6EL93	Transposase_OS	REYIEI	298	303	19807
Staphylococcus_aureus_(strain_MW2)	196620	A0A0H3JV49	ATP-dependent_zinc_metalloprotease_FtsH	KSYEEI	634	639	1039
Staphylococcus_aureus_(strain_MW2)	196620	A0A0H3JWM7	Uncharacterized_protein	KTYELL	8	13	13985
Staphylococcus_aureus_(strain_MW2)	196620	A0A0H3JXV7	MW0023_protein	AMFVLV	752	757	4074
Staphylococcus_aureus_(strain_MW2)	196620	A0A0H3JZV5	Signal_recognition_particle_receptor_FtsY	EDFEEI	74	79	1304
Staphylococcus_aureus_(strain_MW2)	196620	A0A0H3K0Y6	Uncharacterized_protein	SDFEEI	287	292	6167
Staphylococcus_aureus_(strain_MW2)	196620	A0A0H3K3K2	MW1699_protein	PGFTLI	270	275	7174
Staphylococcus_aureus_(strain_MW2)	196620	Q8NUJ3	Serine-rich_adhesin_for_platelets	STFISL	1188	1193	4207
Staphylococcus_aureus_(strain_MW2)	196620	Q8NWQ6	Extracellular_matrix-binding_protein_ebh	DDFTVV	2318	2323	12113
Staphylococcus_aureus_(strain_MW2)	196620	Q8NWQ6	Extracellular_matrix-binding_protein_ebh	PDYVTL	2392	2397	12113
Staphylococcus_aureus_(strain_MW2)	196620	Q8NWY8	DNA_translocase_FtsK	SDFTEV	241	246	279
Staphylococcus_aureus_(strain_MW2)	196620	Q8NX33	Cell_division_protein_FtsA	LDYVTI	376	381	373
Staphylococcus_aureus_(strain_MW2)	196620	Q8NXJ1	Clumping_factor_A	AGYVKL	253	258	8059
Staphylococcus_aureus_(strain_NCTC_8325)	93061	O07325	Cell_division_protein_FtsA	LDYVTI	376	381	373
Staphylococcus_aureus_(strain_NCTC_8325)	93061	Q2FUW1	Serine-rich_adhesin_for_platelets	STFISL	1188	1193	4207
Staphylococcus_aureus_(strain_NCTC_8325)	93061	Q2FUW5	Accessory_Sec_system_protein_Asp3	LDYLDV	303	308	11745
Staphylococcus_aureus_(strain_NCTC_8325)	93061	Q2FW95	Uncharacterized_protein	EEFDEV	766	771	7174
Staphylococcus_aureus_(strain_NCTC_8325)	93061	Q2FXH4	Uncharacterized_protein	PGFTLI	270	275	7174
Staphylococcus_aureus_(strain_NCTC_8325)	93061	Q2FYJ6	Extracellular_matrix-binding_protein_ebh	DDFTVV	2318	2323	12113
Staphylococcus_aureus_(strain_NCTC_8325)	93061	Q2FYJ6	Extracellular_matrix-binding_protein_ebh	PDYVTL	2392	2397	12113
Staphylococcus_aureus_(strain_NCTC_8325)	93061	Q2FZ18	Uncharacterized_protein	SDFTEV	199	204	279
Staphylococcus_aureus_(strain_NCTC_8325)	93061	Q2FZ48	Signal_recognition_particle_receptor_FtsY	EDFEEI	74	79	1304
Staphylococcus_aureus_(strain_NCTC_8325)	93061	Q2G015	Clumping_factor_A	AGYVKL	254	259	8059
Staphylococcus_aureus_(strain_NCTC_8325)	93061	Q2G0R0	ATP-dependent_zinc_metalloprotease_FtsH	KSYEEI	634	639	1039
Staphylococcus_aureus_(strain_NCTC_8325)	93061	Q2G253	Uncharacterized_protein	AMFVLL	752	757	4074
Staphylococcus_aureus_(strain_USA300)	367830	A0A0H2XG01	Cell_wall_surface_anchor_family_protein	PGFTLI	270	275	7174
Staphylococcus_aureus_(strain_USA300)	367830	A0A0H2XG16	Clumping_factor_A	AGYVKL	254	259	8059
Staphylococcus_aureus_(strain_USA300)	367830	A0A0H2XGE2	Accessory_secretory_protein_Asp3	LDYLDV	303	308	11745
Staphylococcus_aureus_(strain_USA300)	367830	A0A0H2XGW5	ATP-dependent_zinc_metalloprotease_FtsH	KSYEEI	634	639	1039
Staphylococcus_aureus_(strain_USA300)	367830	A0A0H2XGX3	Putative_phage-related_DNA_recombination_protein	SDFEEI	287	292	6167
Staphylococcus_aureus_(strain_USA300)	367830	A0A0H2XHM5	DNA_translocase_FtsK	SDFTEV	199	204	279
Staphylococcus_aureus_(strain_USA300)	367830	A0A0H2XHQ1	Cell_division_protein_FtsA	LDYVTI	376	381	373
Staphylococcus_aureus_(strain_USA300)	367830	A0A0H2XI02	5'-nucleotidase_family_protein	AMFVLL	752	757	21007
Staphylococcus_aureus_(strain_USA300)	367830	A0A0H2XJ83	Signal_recognition_particle_receptor_FtsY	EDFEEI	74	79	1304
Staphylococcus_aureus_(strain_USA300)	367830	Q2FDK5	Serine-rich_adhesin_for_platelets	STFISL	1188	1193	4207
Staphylococcus_aureus_(strain_USA300)	367830	Q2FH04	Extracellular_matrix-binding_protein_ebh	DDFTVV	2318	2323	12113
Staphylococcus_aureus_(strain_USA300)	367830	Q2FH04	Extracellular_matrix-binding_protein_ebh	PDYVTL	2392	2397	12113
Streptococcus_pyogenes_serotype_M1	301447	Q99XS2	Uncharacterized_protein	ATYEFL	389	394	13253
Streptococcus_pyogenes_serotype_M1	301447	Q9A0E7	Uncharacterized_protein	PSYLEL	710	715	863
Streptococcus_pyogenes_serotype_M1	301447	Q9A200	ATP-dependent_zinc_metalloprotease_FtsH	LSYDEI	643	648	1039
Streptococcus_pyogenes_serotype_M49_(strain_NZ131)	471876	A0A0H3BWD2	ATP-dependent_zinc_metalloprotease_FtsH	LSYDEI	643	648	1039
Streptococcus_pyogenes_serotype_M49_(strain_NZ131)	471876	A0A0H3BWP1	Phosphoglycerol_transferase	PSYLEL	710	715	863
Streptococcus_pyogenes_serotype_M49_(strain_NZ131)	471876	A0A0H3C0R7	Uncharacterized_protein	ATYEFL	389	394	13253
Streptococcus_pyogenes_serotype_M6_(strain_ATCC_BAA-946_/_MGAS10394)	286636	Q5X9M1	Uncharacterized_protein	ATYEFL	389	394	13253
Streptococcus_pyogenes_serotype_M6_(strain_ATCC_BAA-946_/_MGAS10394)	286636	Q5XBX3	ABC_transporter_permease_protein	LTFLEV	276	281	346
Streptococcus_pyogenes_serotype_M6_(strain_ATCC_BAA-946_/_MGAS10394)	286636	Q5XCT9	Phosphoglycerol_transferase	PSYLEL	712	717	863
Streptococcus_pyogenes_serotype_M6_(strain_ATCC_BAA-946_/_MGAS10394)	286636	Q5XEL5	ATP-dependent_zinc_metalloprotease_FtsH	LSYDEI	643	648	1039
Vibrio_alginolyticus	663	A0A0G9M4M9	Flagellar_basal-body_rod_protein_FlgF	SGWISV	85	90	1881
Vibrio_alginolyticus	663	A0A0H0YAK1	Adenosine_deaminase	REFDKL	38	43	18321
Vibrio_alginolyticus	663	A0A0H0YB44	Flagellar_basal-body_rod_protein_FlgG	AVFEDL	39	44	1881
Vibrio_alginolyticus	663	A0A0H0YJG2	Guanosine_kinase	ASYEVL	404	409	142
Vibrio_alginolyticus	663	A0A0L7YJQ7	General_secretion_pathway_protein_GspD	GDWTAL	444	449	911
Vibrio_alginolyticus	663	A0A0L7YVN8	Cell_division_protein_FtsZ	SGYLDI	393	398	1346
Vibrio_alginolyticus	663	A0A0L7YVY1	Flagellar_basal-body_rod_protein_FlgG	AVFEDL	39	44	1881
Vibrio_alginolyticus	663	A0A0L7YW51	Flagellar_hook_protein_FlgK	SEYTKV	207	212	2337
Vibrio_alginolyticus	663	A0A0L7YWE4	Uncharacterized_protein	SGYQIL	8	13	14011
Vibrio_alginolyticus	663	A0A0L7YWP3	3-hydroxy-3-methylglutaryl-CoA_reductase	RDYVSV	9	14	1628
Vibrio_alginolyticus	663	A0A0L7YXP1	Chromosome_partition_protein_MukB	AVYQHL	1190	1195	1654
Vibrio_alginolyticus	663	A0A0L7YYF2	Uncharacterized_protein	ETFEAI	1118	1123	7485
Vibrio_alginolyticus	663	A0A0L7YYF2	Uncharacterized_protein	ETFEAI	851	856	7485
Vibrio_alginolyticus	663	A0A0L7YYF2	Uncharacterized_protein	ETFEAL	1029	1034	7485
Vibrio_alginolyticus	663	A0A0L7YYF2	Uncharacterized_protein	ETFEAL	940	945	7485
Vibrio_alginolyticus	663	A0A0L7YYF2	Uncharacterized_protein	FDFDSL	493	498	7485
Vibrio_alginolyticus	663	A0A0L7YYM9	Cell_division_protein_FtsK	SDFDVV	383	388	279
Vibrio_alginolyticus	663	A0A0L7ZEN7	Uncharacterized_protein	SVFVVV	126	131	3257
Vibrio_alginolyticus	663	A0A0L7ZF24	Uncharacterized_protein	KEYQFV	21	26	12290
Vibrio_alginolyticus	663	A0A0L8CPD7	Cell_division_protein_FtsZ	SGYLDI	398	403	1346
Vibrio_alginolyticus	663	A0A0N8HPV5	Flagellar_hook-length_control_protein_FliK	AEFQTL	170	175	2385
Vibrio_alginolyticus	663	A0A0N8HR62	Chitinase	GEWETL	77	82	11345
Vibrio_alginolyticus	663	A0A0P7EAS9	AAA_family_ATPase	DEFDPL	586	591	7485
Vibrio_alginolyticus	663	A0A0P7EGL9	Cell_division_protein_FtsK	SDFDVL	432	437	279
Vibrio_alginolyticus	663	A0A0P7ERR5	Chromosome_partition_protein_MukB	AVYQHL	1190	1195	1654
Vibrio_alginolyticus	663	A0A0P7F6D2	RTX_toxin_(Fragment)	LDYIVL	1749	1754	1010
Vibrio_alginolyticus	663	A0A0P7F6D2	RTX_toxin_(Fragment)	SSFDPI	644	649	1010
Vibrio_alginolyticus	663	A0A0P7F7Y7	Flagellar_hook-associated_protein_2	FEYQTL	201	206	1756
Vibrio_alginolyticus	663	A0A0P7F8J7	Ribonuclease_E	EEFDLI	491	496	1034
Vibrio_alginolyticus	663	A0A0P7FMH3	Pullulanase	ADYILL	804	809	429
Vibrio_alginolyticus	663	A0A0P7FZ04	Serine_protease	GTYILL	98	103	1193
Vibrio_alginolyticus	663	A0A0S3JSD7	Cell_division_protein_FtsK	SDFDVL	432	437	279
Vibrio_alginolyticus	663	A0A0S3JSV5	Uncharacterized_protein	RGFDSL	460	465	13963
Vibrio_alginolyticus	663	A0A0S3JTE2	RTX_toxin	LDYIVL	3167	3172	1010
Vibrio_alginolyticus	663	A0A0S3JTE2	RTX_toxin	SSFDPI	2062	2067	1010
Vibrio_alginolyticus	663	A0A0S3JTV6	Uncharacterized_protein	FSYDII	225	230	1010
Vibrio_alginolyticus	663	A0A0S3JTV6	Uncharacterized_protein	SEFTTV	2931	2936	1010
Vibrio_alginolyticus	663	A0A0S3JV34	Ribonuclease_E	EEFDLI	491	496	1034
Vibrio_alginolyticus	663	A0A0S3JV65	Phage_tail_protein	AEWDEL	651	656	2193
Vibrio_alginolyticus	663	A0A0S3JY18	Type_II_secretion_system_protein_GspD	GDWTAL	440	445	911
Vibrio_alginolyticus	663	A0A0S3K029	Chromosome_partition_protein_MukB	AVYQHL	1190	1195	1654
Vibrio_alginolyticus	663	A0A0S3K1X5	RTX_toxin	AVFELV	2439	2444	18610
Vibrio_alginolyticus	663	A0A0S3K1X5	RTX_toxin	AVFTLI	866	871	18610
Vibrio_alginolyticus	663	A0A0S3K1X5	RTX_toxin	LDFTIV	754	759	18610
Vibrio_alginolyticus	663	A0A0S3K1X5	RTX_toxin	PVFTLI	2010	2015	18610
Vibrio_alginolyticus	663	A0A0S3K2E4	Uncharacterized_protein	FEYQEL	321	326	400
Vibrio_alginolyticus	663	A0A0S3K3Z8	Pullulanase	ADYILL	804	809	429
Vibrio_cholerae_B33	417400	A0A0H3PXR8	AAA_ATPase	DSFTEL	1306	1311	7485
Vibrio_cholerae_B33	417400	A0A0H3PXR8	AAA_ATPase	ETFTEL	1260	1265	7485
Vibrio_cholerae_B33	417400	A0A0H3Q0J0	Cell_division_protein_ZipA	DDFEII	59	64	2688
Vibrio_cholerae_B33	417400	A0A0H3Q0J4	Cell_division_protein_FtsZ	SGYLDI	384	389	1346
Vibrio_cholerae_B33	417400	A0A0H3Q0Q0	Outer_membrane_protein_A	FTFQHL	202	207	400
Vibrio_cholerae_B33	417400	A0A0H3Q105	Flagellar_basal-body_rod_protein_FlgG	AVFEDL	39	44	1881
Vibrio_cholerae_B33	417400	A0A0H3Q2B1	Uncharacterized_protein	SGFEAI	128	133	1010
Vibrio_cholerae_B33	417400	A0A0H3Q3X1	Phage-related_tail_protein	AEWDEL	597	602	2193
Vibrio_cholerae_B33	417400	A0A0H3Q4P2	General_secretion_pathway_protein_D	GDWTAL	441	446	911
Vibrio_cholerae_B33	417400	A0A0H3Q4P9	General_secretion_pathway_protein_B	PEFQDL	90	95	5373
Vibrio_parahaemolyticus_serotype_O3:K6_(strain_RIMD_2210633)	223926	P40605	Protein_HflK	STYDHI	369	374	1001
Vibrio_parahaemolyticus_serotype_O3:K6_(strain_RIMD_2210633)	223926	Q56705	Polar_flagellar_hook-associated_protein_2	FEYQTL	201	206	1756
Vibrio_parahaemolyticus_serotype_O3:K6_(strain_RIMD_2210633)	223926	Q79YY6	Flagellar_basal-body_rod_protein_FlgG	AVFEDL	39	44	1881
Vibrio_parahaemolyticus_serotype_O3:K6_(strain_RIMD_2210633)	223926	Q87FP0	Putative_pullulanase	ADFVLL	804	809	429
Vibrio_parahaemolyticus_serotype_O3:K6_(strain_RIMD_2210633)	223926	Q87G75	Putative_hemagglutinin/hemolysin-related_protein	LDFQKL	1953	1958	6749
Vibrio_parahaemolyticus_serotype_O3:K6_(strain_RIMD_2210633)	223926	Q87H60	Putative_membrane_protein	GTYILL	98	103	1193
Vibrio_parahaemolyticus_serotype_O3:K6_(strain_RIMD_2210633)	223926	Q87I51	Putative_metalloproteinase	KTWTAI	644	649	1552
Vibrio_parahaemolyticus_serotype_O3:K6_(strain_RIMD_2210633)	223926	Q87ID8	Uncharacterized_protein	AGYVTV	139	144	18610
Vibrio_parahaemolyticus_serotype_O3:K6_(strain_RIMD_2210633)	223926	Q87ID8	Uncharacterized_protein	GEYITI	5175	5180	18610
Vibrio_parahaemolyticus_serotype_O3:K6_(strain_RIMD_2210633)	223926	Q87ID8	Uncharacterized_protein	PVFTLV	1579	1584	18610
Vibrio_parahaemolyticus_serotype_O3:K6_(strain_RIMD_2210633)	223926	Q87JT9	Uncharacterized_protein	LTFETL	269	274	10974
Vibrio_parahaemolyticus_serotype_O3:K6_(strain_RIMD_2210633)	223926	Q87LC0	Uncharacterized_protein	RVWLDL	1398	1403	4716
Vibrio_parahaemolyticus_serotype_O3:K6_(strain_RIMD_2210633)	223926	Q87MP0	Uncharacterized_protein	EEFDPL	590	595	7485
Vibrio_parahaemolyticus_serotype_O3:K6_(strain_RIMD_2210633)	223926	Q87MP0	Uncharacterized_protein	FGFEEI	670	675	7485
Vibrio_parahaemolyticus_serotype_O3:K6_(strain_RIMD_2210633)	223926	Q87N14	Ribonuclease_E	EEFDLI	491	496	1034
Vibrio_parahaemolyticus_serotype_O3:K6_(strain_RIMD_2210633)	223926	Q87NH0	Uncharacterized_protein	PDWLHV	33	38	18536
Vibrio_parahaemolyticus_serotype_O3:K6_(strain_RIMD_2210633)	223926	Q87NH1	Uncharacterized_protein	PDWLHI	35	40	14191
Vibrio_parahaemolyticus_serotype_O3:K6_(strain_RIMD_2210633)	223926	Q87P48	Putative_translocation_protein_in_type_III_secretion	KVYVAL	338	343	15648
Vibrio_parahaemolyticus_serotype_O3:K6_(strain_RIMD_2210633)	223926	Q87P85	Putative_RTX_toxin	FTFDII	229	234	1010
Vibrio_parahaemolyticus_serotype_O3:K6_(strain_RIMD_2210633)	223926	Q87P85	Putative_RTX_toxin	LVFTPV	400	405	1010
Vibrio_parahaemolyticus_serotype_O3:K6_(strain_RIMD_2210633)	223926	Q87P85	Putative_RTX_toxin	RDYEFV	2716	2721	1010
Vibrio_parahaemolyticus_serotype_O3:K6_(strain_RIMD_2210633)	223926	Q87PW3	Uncharacterized_protein	STFTLL	3002	3007	15035
Vibrio_parahaemolyticus_serotype_O3:K6_(strain_RIMD_2210633)	223926	Q87QP4	DNA_translocase_FtsK	SDFDVV	433	438	279
Vibrio_parahaemolyticus_serotype_O3:K6_(strain_RIMD_2210633)	223926	Q87QW2	Chromosome_partition_protein_MukB	AVYQHL	1190	1195	1654
Vibrio_parahaemolyticus_serotype_O3:K6_(strain_RIMD_2210633)	223926	Q87SG0	Cell_division_protein_FtsZ	SGYLDI	395	400	1346
Vibrio_parahaemolyticus_serotype_O3:K6_(strain_RIMD_2210633)	223926	Q87TD7	General_secretion_pathway_protein_D	GDWTAL	443	448	911
Yersinia_pestis_bv._Antiqua_(strain_Antiqua)	360102	A0A0E1NLL1	DNA_translocase_FtsK	DEYDPL	293	298	279
Yersinia_pestis_bv._Antiqua_(strain_Antiqua)	360102	A0A0E1NN90	Putative_copper_homeostasis_lipoprotein	PVFLTL	186	191	2185
Yersinia_pestis_bv._Antiqua_(strain_Antiqua)	360102	A0A0E1NNU6	Putative_adhesin	PVFIAL	1762	1767	6985
Yersinia_pestis_bv._Antiqua_(strain_Antiqua)	360102	A0A0E1NS41	Outer_membrane_autotransporter_barrel_domain_protein	SEYDAI	537	542	2381
Yersinia_pestis_bv._Antiqua_(strain_Antiqua)	360102	A0A0E1NS97	MG2_domain_protein	GGFEVV	1882	1887	994
Yersinia_pestis_bv._Antiqua_(strain_Antiqua)	360102	A0A0E1NT67	Flagellar_basal_body_protein	DGYLAV	85	90	1881
Yersinia_pestis_bv._Antiqua_(strain_Antiqua)	360102	A0A0E1NT92	LysM_domain_protein	SEYLAI	422	427	148
Yersinia_pestis_bv._Antiqua_(strain_Antiqua)	360102	A0A0E1NTJ0	E3_ubiquitin-protein_ligase_slrP	LSFLMV	236	241	9111
Yersinia_pestis_bv._Antiqua_(strain_Antiqua)	360102	A0A0E1NU20	Uncharacterized_protein	DSFDDV	388	393	17185
Yersinia_pestis_bv._Antiqua_(strain_Antiqua)	360102	A0A0E1NU79	Uncharacterized_protein	RVYQPL	13	18	1273
Yersinia_pestis_bv._Antiqua_(strain_Antiqua)	360102	A0A0E1NUG3	Outer_membrane_autotransporter_barrel_domain_protein	SEYDAI	533	538	2381
Yersinia_pestis_bv._Antiqua_(strain_Antiqua)	360102	A0A0E1NUR3	Putative_insecticidal_toxin	GSWLTI	249	254	18428
Yersinia_pestis_bv._Antiqua_(strain_Antiqua)	360102	A0A0E1NV54	C-terminal_processing_peptidase-1._Serine_peptidase._MEROPS_family_S41A	DVFQLI	208	213	208
Yersinia_pestis_bv._Antiqua_(strain_Antiqua)	360102	A0A0E1NY22	Uncharacterized_protein	SMFDKL	109	114	9308
Yersinia_pestis_bv._Antiqua_(strain_Antiqua)	360102	A0A0E1NZB0	Cell_division_protein_FtsZ	PDYLDI	369	374	1346
Yersinia_pestis_bv._Antiqua_(strain_Antiqua)	360102	A0A0E1P124	RHS_repeat-associated_core_domain_protein	GSWLTI	249	254	19649
Yersinia_pestis_bv._Antiqua_(strain_Antiqua)	360102	A0A0E1P1F6	Putative_insecticidal_toxin_complex	GSWLTL	264	269	19650
Yersinia_pestis_bv._Antiqua_(strain_Antiqua)	360102	A0A0H2Y5S7	Flagellar_basal-body_rod_protein_FlgG	AVFEDL	11	16	1881
Yersinia_pestis_bv._Antiqua_(strain_Antiqua)	360102	A0A0H2YBK4	Putative_insecticidal_toxin	GSWLTI	288	293	21033
Yersinia_pseudotuberculosis_serotype_O:3_(strain_YPIII)	502800	A0A0H3AXF7	YD_repeat_protein	STYITV	415	420	18428
Yersinia_pseudotuberculosis_serotype_O:3_(strain_YPIII)	502800	A0A0H3AYN0	Uncharacterized_protein	KEFLSV	123	128	10001
Yersinia_pseudotuberculosis_serotype_O:3_(strain_YPIII)	502800	A0A0H3AZ51	Copper_resistance_lipoprotein_NlpE	PVFLTL	186	191	2185
Yersinia_pseudotuberculosis_serotype_O:3_(strain_YPIII)	502800	A0A0H3B071	Putative_GP46_protein	PEYIAL	63	68	21045
Yersinia_pseudotuberculosis_serotype_O:3_(strain_YPIII)	502800	A0A0H3B0U0	Antigenic_leucine-rich_repeat_protein	ADYLDL	59	64	10366
Yersinia_pseudotuberculosis_serotype_O:3_(strain_YPIII)	502800	A0A0H3B371	Carboxyl-terminal_protease	DVFQLI	208	213	208
Yersinia_pseudotuberculosis_serotype_O:3_(strain_YPIII)	502800	A0A0H3B3F0	Peptidase_M23B	SEYLAI	422	427	148
Yersinia_pseudotuberculosis_serotype_O:3_(strain_YPIII)	502800	A0A0H3B3J2	Phage_tail_tape_measure_protein,_TP901_family	LGYTSL	191	196	2193
Yersinia_pseudotuberculosis_serotype_O:3_(strain_YPIII)	502800	A0A0H3B3U3	Phage_tail_tape_measure_protein,_TP901_family	LGYTSL	191	196	2193
Yersinia_pseudotuberculosis_serotype_O:3_(strain_YPIII)	502800	A0A0H3B483	Flagellar_basal_body_protein	DGYLAV	85	90	1881
Yersinia_pseudotuberculosis_serotype_O:3_(strain_YPIII)	502800	A0A0H3B5B2	Alpha-2-macroglobulin_domain_protein	GGFEVV	1882	1887	994
Yersinia_pseudotuberculosis_serotype_O:3_(strain_YPIII)	502800	A0A0H3B5J8	Flagellar_basal-body_rod_protein_FlgG	AVFEDL	39	44	1881
Yersinia_pseudotuberculosis_serotype_O:3_(strain_YPIII)	502800	A0A0H3B5J9	Cell_division_protein_FtsZ	PDYLDI	369	374	1346
Yersinia_pseudotuberculosis_serotype_O:3_(strain_YPIII)	502800	A0A0H3B647	Uncharacterized_protein	DSFDDI	388	393	17185
Yersinia_pseudotuberculosis_serotype_O:3_(strain_YPIII)	502800	A0A0H3B653	Cell_divisionFtsK/SpoIIIE	DEYDPL	299	304	279
Yersinia_pseudotuberculosis_serotype_O:3_(strain_YPIII)	502800	A0A0H3B7I1	Filamentous_haemagglutinin_family_outer_membrane_protein	PVFIAL	1906	1911	6985
Yersinia_pseudotuberculosis_serotype_O:3_(strain_YPIII)	502800	A0A0H3B7J5	Uncharacterized_protein	SMFDKL	109	114	9308
Yersinia_pseudotuberculosis_serotype_O:3_(strain_YPIII)	502800	A0A0H3B7R2	Opacity-associated_protein_A	RVYQPL	13	18	1273
Yersinia_pseudotuberculosis_serotype_O:3_(strain_YPIII)	502800	A0A0H3B8N6	Outer_membrane_autotransporter_barrel_domain_protein	SEYDAI	537	542	2381			179	184	0	A0A0H3B8N6	2381
Vibrio_alginolyticus	663	A0A0G9LYB8	GlcNAc-binding_protein_A	ENIAY	238	243	3707
Vibrio_alginolyticus	663	A0A0G9LZ99	Uncharacterized_protein	EKIAY	41	46	7510
Vibrio_alginolyticus	663	A0A0G9M6Q1	Flagellar_hook-associated_protein_1_(HAP1)	ESIPY	123	128	2337
Vibrio_alginolyticus	663	A0A0H0YBT1	Flagellar_hook-associated_protein_1_(HAP1)	ESIPY	123	128	2337
Vibrio_alginolyticus	663	A0A0L7YSA0	N(2)-citryl-N(6)-acetyl-N(6)-hydroxylysine_synthase	ENIPY	1	6	2609
Vibrio_alginolyticus	663	A0A0L7YWQ2	Uncharacterized_protein_(Fragment)	EVIVY	619	624	1010
Vibrio_alginolyticus	663	A0A0N9DYW2	DNA_restriction_subunit_R,_HsdR	EAIDY	593	598	513
Vibrio_alginolyticus	663	A0A0P7ESF1	Restriction_endonuclease_subunit_M	EAILY	913	918	12428
Vibrio_alginolyticus	663	A0A0P7FC21	Uncharacterized_protein	EQIKY	18	23	1010
Vibrio_alginolyticus	663	A0A0P7FMH3	Pullulanase	ENISY	835	840	429
Vibrio_alginolyticus	663	A0A0S3K0N5	Alkaline_phosphatase	ESINY	558	563	16048
Vibrio_alginolyticus	663	A0A0S3K1X5	RTX_toxin	EGIVY	4015	4020	18610
Vibrio_alginolyticus	663	A0A0S3K363	Uncharacterized_protein	EAIAY	48	53	2358
Vibrio_alginolyticus	663	A0A0S3K3Z8	Pullulanase	ENISY	835	840	429
Vibrio_alginolyticus	663	A0A0S3K407	Protein-disulfide_isomerase	EYIAY	52	57	290
Vibrio_alginolyticus	663	A0A154R6W3	Ferric_vibrioferrin_receptor	EDIYY	392	397	374
Vibrio_alginolyticus	663	A0A154RCM7	Uncharacterized_protein	ERITY	128	133	4716
Vibrio_alginolyticus	663	A0A154RF25	Uncharacterized_protein	EIIEY	924	929	2831
Vibrio_alginolyticus	663	A0A154RFT7	Putative_Rhs-family_protein	ERIIY	840	845	1277
Vibrio_alginolyticus	663	A0A154RGS9	Uncharacterized_protein	EIIHY	156	161	3839
Vibrio_alginolyticus	663	Q2VEW1	PvuA	EDIDY	392	397	374
Vibrio_alginolyticus	663	A0A0G9M454	5'-nucleotidase_(EC_3.1.3.5)_(EC_3.6.1.45)	ENIKY	542	547	20142
Vibrio_alginolyticus	663	A0A0G9M584	Chemotaxis_protein	EAIAY	257	262	83
Vibrio_alginolyticus	663	A0A0G9M5G4	Undecaprenyl-phosphate_alpha-N-acetylglucosaminyl_1-phosphate_transferase_(EC_2.7.8.33)_(UDP-GlcNAc:undecaprenyl-phosphate_GlcNAc-1-phosphate_transferase)_(Undecaprenyl-phosphate_GlcNAc-1-phosphate_transferase)	EVIEY	62	67	614
Vibrio_alginolyticus	663	A0A0G9M6L1	Na(+)-translocating_NADH-quinone_reductase_subunit_B_(Na(+)-NQR_subunit_B)_(Na(+)-translocating_NQR_subunit_B)_(EC_1.6.5.8)_(NQR_complex_subunit_B)_(NQR-1_subunit_B)	ETIFY	30	35	20170
Vibrio_alginolyticus	663	A0A0G9M6X6	Sodium:alanine_symporter	EGIWY	467	472	954
Vibrio_alginolyticus	663	A0A0H0YKY1	Sodium:alanine_symporter	EGIWY	467	472	954
Vibrio_alginolyticus	663	A0A0L7YIY1	PTS_system_trehalose-specific_transporter_subunits_IIBC	EKISY	441	446	1056
Vibrio_alginolyticus	663	A0A0L7YUI3	Chemotaxis_protein	EEIAY	256	261	83
Vibrio_alginolyticus	663	A0A0L7YZ70	Protein_translocase_subunit_SecD	EKIRY	160	165	61
Vibrio_alginolyticus	663	A0A0S3K3E0	Na(+)-translocating_NADH-quinone_reductase_subunit_B_(Na(+)-NQR_subunit_B)_(Na(+)-translocating_NQR_subunit_B)_(EC_1.6.5.8)_(NQR_complex_subunit_B)_(NQR-1_subunit_B)	ETIFY	30	35	22513
Vibrio_cholerae_B33	417400	A0A0H3PXY5	Lipase_family_protein	EEIPY	234	239	16509
Vibrio_cholerae_B33	417400	A0A0H3Q051	Flagellar_hook-associated_protein_FlgK	EHIPY	284	289	2337
Vibrio_cholerae_B33	417400	A0A0H3Q0U5	Chitodextrinase_(EC_3.2.1.14)	EAIAY	317	322	285
Vibrio_cholerae_B33	417400	A0A0H3Q295	Ca2+-binding_protein	EAITY	1403	1408	1010
Vibrio_cholerae_B33	417400	A0A0H3Q8H4	Uncharacterized_protein	ELIMY	9	14	6103
Vibrio_cholerae_B33	417400	A0A0H3Q8T4	Uncharacterized_protein	ETIEY	269	274	15102
Vibrio_cholerae_B33	417400	A0A0H3PWF2	Protein_translocase_subunit_SecD	EKIRY	160	165	61
Vibrio_cholerae_B33	417400	A0A0H3PY08	Membrane-fusion_protein	ELIRY	145	150	925
Vibrio_cholerae_B33	417400	A0A0H3Q1V5	Spermidine/putrescine_import_ATP-binding_protein_PotA_(EC_3.6.3.31)	ESIVY	274	279	47
Vibrio_cholerae_B33	417400	A0A0H3Q2E4	Methyl-accepting_chemotaxis_protein	EEIAY	258	263	83
Vibrio_cholerae_B33	417400	A0A0H3Q300	Uncharacterized_protein	ENIRY	733	738	17090
Vibrio_cholerae_B33	417400	A0A0H3Q490	Sodium:solute_symporter_family_protein	ESIRY	568	573	984
Vibrio_cholerae_B33	417400	A0A0H3Q4F3	Peptide_ABC_transporter_peptide-binding_protein	EEILY	471	476	291
Vibrio_parahaemolyticus_serotype_O3:K6_(strain_RIMD_2210633)	223926	Q87FM3	Ferric_vibrioferrin_receptor	EDIDY	392	397	374
Vibrio_parahaemolyticus_serotype_O3:K6_(strain_RIMD_2210633)	223926	Q87FP0	Putative_pullulanase	ENISY	835	840	429
Vibrio_parahaemolyticus_serotype_O3:K6_(strain_RIMD_2210633)	223926	Q87FR3	Putative_outer_membrane_protein	EYIAY	52	57	290
Vibrio_parahaemolyticus_serotype_O3:K6_(strain_RIMD_2210633)	223926	Q87G75	Putative_hemagglutinin/hemolysin-related_protein	EEISY	46	51	6749
Vibrio_parahaemolyticus_serotype_O3:K6_(strain_RIMD_2210633)	223926	Q87GJ9	Uncharacterized_protein	EVIEY	18	23	17238
Vibrio_parahaemolyticus_serotype_O3:K6_(strain_RIMD_2210633)	223926	Q87ID8	Uncharacterized_protein	ESIVY	4006	4011	18610
Vibrio_parahaemolyticus_serotype_O3:K6_(strain_RIMD_2210633)	223926	Q87IM8	Putative_alkaline_phosphatase	ESINY	548	553	16048
Vibrio_parahaemolyticus_serotype_O3:K6_(strain_RIMD_2210633)	223926	Q87IR0	Putative_disulfide_oxidoreductase	ETINY	199	204	12079
Vibrio_parahaemolyticus_serotype_O3:K6_(strain_RIMD_2210633)	223926	Q87K96	Uncharacterized_protein	EAILY	26	31	4798
Vibrio_parahaemolyticus_serotype_O3:K6_(strain_RIMD_2210633)	223926	Q87MP0	Uncharacterized_protein	EAIVY	1356	1361	7485
Vibrio_parahaemolyticus_serotype_O3:K6_(strain_RIMD_2210633)	223926	Q87P88	Putative_calcium-binding_outer_membrane-like_protein	EDISY	1980	1985	1010
Vibrio_parahaemolyticus_serotype_O3:K6_(strain_RIMD_2210633)	223926	Q87PU1	Uncharacterized_protein	ESIDY	40	45	10761
Vibrio_parahaemolyticus_serotype_O3:K6_(strain_RIMD_2210633)	223926	Q87PW3	Uncharacterized_protein	EVIYY	247	252	15035
Vibrio_parahaemolyticus_serotype_O3:K6_(strain_RIMD_2210633)	223926	Q87Q65	Putative_transcriptional_regulator	EEIAY	275	280	289
Vibrio_parahaemolyticus_serotype_O3:K6_(strain_RIMD_2210633)	223926	Q87QG4	Putative_chemotaxis_transducer	ETIGY	49	54	83
Vibrio_parahaemolyticus_serotype_O3:K6_(strain_RIMD_2210633)	223926	Q87R50	Uncharacterized_protein	ENIEY	962	967	12995
Vibrio_parahaemolyticus_serotype_O3:K6_(strain_RIMD_2210633)	223926	Q87RZ6	Uncharacterized_protein	EKIIY	65	70	120
Vibrio_parahaemolyticus_serotype_O3:K6_(strain_RIMD_2210633)	223926	Q87TB9	Uncharacterized_protein	EGIPY	227	232	12161
Vibrio_parahaemolyticus_serotype_O3:K6_(strain_RIMD_2210633)	223926	Q03478	Chemotaxis_protein_LafU	EVIRY	311	316	400
Vibrio_parahaemolyticus_serotype_O3:K6_(strain_RIMD_2210633)	223926	Q87GN8	Sensor_histidine_kinase	ELIVY	23	28	83
Vibrio_parahaemolyticus_serotype_O3:K6_(strain_RIMD_2210633)	223926	Q87PI6	Uncharacterized_protein	EDIAY	91	96	3563
Yersinia_pestis_bv._Antiqua_(strain_Antiqua)	360102	A0A0E1NPF0	Uncharacterized_protein	ELITY	62	67	14413
Yersinia_pestis_bv._Antiqua_(strain_Antiqua)	360102	A0A0E1NQ34	Uncharacterized_protein	EVIYY	165	170	15518
Yersinia_pestis_bv._Antiqua_(strain_Antiqua)	360102	A0A0E1NQT1	Outer_membrane_autotransporter_barrel_domain_protein_(Putative_autotransporter_protein)	EEIAY	754	759	2381
Yersinia_pestis_bv._Antiqua_(strain_Antiqua)	360102	A0A0E1NR83	Putative_exported_protein_(Uncharacterized_protein)	EVIPY	114	119	5919
Yersinia_pestis_bv._Antiqua_(strain_Antiqua)	360102	A0A0E1NRJ9	Uncharacterized_protein	EPILY	2	7	18142
Yersinia_pestis_bv._Antiqua_(strain_Antiqua)	360102	A0A0E1NRN1	Putative_exported_protein_(Uncharacterized_protein)	EFILY	98	103	18438
Yersinia_pestis_bv._Antiqua_(strain_Antiqua)	360102	A0A0E1NRY7	Uncharacterized_protein	EVIEY	28	33	10530
Yersinia_pestis_bv._Antiqua_(strain_Antiqua)	360102	A0A0E1NTP1	Protein-methionine-sulfoxide_reductase_catalytic_subunit_MsrP_(EC_1.8.5.-)	ESIFY	47	52	1562
Yersinia_pestis_bv._Antiqua_(strain_Antiqua)	360102	A0A0E1NUL2	Helix-turn-helix_family_protein_(Putative_regulator)	EDIPY	33	38	1794
Yersinia_pestis_bv._Antiqua_(strain_Antiqua)	360102	A0A0E1NVK2	Helix-turn-helix_family_protein_(Putative_DNA_binding_protein)	EDIPY	33	38	1794
Yersinia_pestis_bv._Antiqua_(strain_Antiqua)	360102	A0A0E1NXT6	3-beta_hydroxysteroid_dehydrogenase/isomerase_family_protein_(Putative_membrane_protein)	EYISY	216	221	156
Yersinia_pestis_bv._Antiqua_(strain_Antiqua)	360102	A0A0H2Y2W7	Putative_virulence_determinant	ELIIY	101	106	11078
Yersinia_pestis_bv._Antiqua_(strain_Antiqua)	360102	A0A0H2Y6D3	Uncharacterized_protein	ENIAY	37	42	21019
Yersinia_pestis_bv._Antiqua_(strain_Antiqua)	360102	A0A0H2YCS3	Uncharacterized_protein	EVIAY	372	377	12818
Yersinia_pestis_bv._Antiqua_(strain_Antiqua)	360102	A0A0E1NPL9	DSBA-like_thioredoxin_domain_protein_(Thiol:disulfide_interchange_protein_DsbC)	EMIVY	97	102	1928
Yersinia_pestis_bv._Antiqua_(strain_Antiqua)	360102	A0A0E1NSF3	Putative_membrane_protein_(Type_II_secretion_system_(T2SS),_F_family_protein)	EWIDY	51	56	3132
Yersinia_pestis_bv._Antiqua_(strain_Antiqua)	360102	A0A0E1NTP7	Putative_membrane_protein_(von_Willebrand_factor_type_A_domain_protein)	EHIDY	330	335	4475
Yersinia_pestis_bv._Antiqua_(strain_Antiqua)	360102	A0A0E1NUF7	Thiamine_import_ATP-binding_protein_ThiQ_(EC_3.6.3.-)	EKITY	4	9	47
Yersinia_pestis_bv._Antiqua_(strain_Antiqua)	360102	A0A0E1NW02	Bacterial_extracellular_solute-binding_s,_5_Middle_family_protein_(Peptide_transport_periplasmic_protein)	ERIEY	487	492	291
Yersinia_pestis_bv._Antiqua_(strain_Antiqua)	360102	A0A0E1NWA8	Histidine_kinase_(EC_2.7.13.3)	ESIPY	520	525	83
Yersinia_pestis_bv._Antiqua_(strain_Antiqua)	360102	A0A0E1NWK2	Diguanylate_cyclase_domain_protein	ESIAY	46	51	139
Yersinia_pestis_bv._Antiqua_(strain_Antiqua)	360102	A0A0H2YDB7	Diguanylate_cyclase/phosphodiesterase	ESIAY	103	108	139
Yersinia_pestis_bv._Antiqua_(strain_Antiqua)	360102	Q1C1Y5	Thiamine_import_ATP-binding_protein_ThiQ_(EC_3.6.3.-)	EKITY	4	9	24217
Yersinia_pseudotuberculosis_serotype_O:3_(strain_YPIII)	502800	A0A0H3AWM0	Outer_membrane_autotransporter_barrel_domain_protein	EEIAY	754	759	2381
Yersinia_pseudotuberculosis_serotype_O:3_(strain_YPIII)	502800	A0A0H3AXF7	YD_repeat_protein	EGIDY	814	819	18428
Yersinia_pseudotuberculosis_serotype_O:3_(strain_YPIII)	502800	A0A0H3AYM4	Uncharacterized_protein	ELIGY	19	24	12964
Yersinia_pseudotuberculosis_serotype_O:3_(strain_YPIII)	502800	A0A0H3AZK2	Protein-methionine-sulfoxide_reductase_catalytic_subunit_MsrP_(EC_1.8.5.-)	ESIFY	47	52	1562
Yersinia_pseudotuberculosis_serotype_O:3_(strain_YPIII)	502800	A0A0H3B018	Virulence_determinant	ELIIY	101	106	11078
Yersinia_pseudotuberculosis_serotype_O:3_(strain_YPIII)	502800	A0A0H3B1I9	Uncharacterized_protein	EVIPY	114	119	5919
Yersinia_pseudotuberculosis_serotype_O:3_(strain_YPIII)	502800	A0A0H3B282	Uncharacterized_protein	EFILY	98	103	18438
Yersinia_pseudotuberculosis_serotype_O:3_(strain_YPIII)	502800	A0A0H3B288	Uncharacterized_protein	EVIYY	165	170	15518
Yersinia_pseudotuberculosis_serotype_O:3_(strain_YPIII)	502800	A0A0H3B2V8	Uncharacterized_protein	EKILY	35	40	21061
Yersinia_pseudotuberculosis_serotype_O:3_(strain_YPIII)	502800	A0A0H3B3I7	Uncharacterized_protein	ENIAY	408	413	2196
Yersinia_pseudotuberculosis_serotype_O:3_(strain_YPIII)	502800	A0A0H3B4J2	NAD-dependent_epimerase/dehydratase	EYISY	216	221	156
Yersinia_pseudotuberculosis_serotype_O:3_(strain_YPIII)	502800	A0A0H3B604	Uncharacterized_protein	EPILY	2	7	18142
Yersinia_pseudotuberculosis_serotype_O:3_(strain_YPIII)	502800	A0A0H3B7F3	Type_I_site-specific_deoxyribonuclease_(EC_3.1.21.3)	EAIDY	399	404	21077
Yersinia_pseudotuberculosis_serotype_O:3_(strain_YPIII)	502800	A0A0H3B7T5	Type_I_site-specific_deoxyribonuclease,_HsdR_family_(EC_3.1.21.3)	EAIDY	593	598	513
Yersinia_pseudotuberculosis_serotype_O:3_(strain_YPIII)	502800	A0A0H3B8D6	Uncharacterized_protein	EVIAY	372	377	12818
Yersinia_pseudotuberculosis_serotype_O:3_(strain_YPIII)	502800	A0A0H3AXT0	Uncharacterized_protein	EVIEY	461	466	5368
Yersinia_pseudotuberculosis_serotype_O:3_(strain_YPIII)	502800	A0A0H3B019	Diguanylate_cyclase/phosphodiesterase	ESIAY	46	51	139
Yersinia_pseudotuberculosis_serotype_O:3_(strain_YPIII)	502800	A0A0H3B0M3	Thiol:disulfide_interchange_protein_DsbC	EMIVY	97	102	1928
Yersinia_pseudotuberculosis_serotype_O:3_(strain_YPIII)	502800	A0A0H3B2F0	Extracellular_solute-binding_protein_family_5	ERIEY	486	491	291
Yersinia_pseudotuberculosis_serotype_O:3_(strain_YPIII)	502800	A0A0H3B2R2	Metal_dependent_phosphohydrolase	EHIIY	791	796	83
Yersinia_pseudotuberculosis_serotype_O:3_(strain_YPIII)	502800	A0A0H3B6V2	LPS_side_chain_defect:_putative_O-antigen_transferase	EIITY	256	261	10734
Yersinia_pseudotuberculosis_serotype_O:3_(strain_YPIII)	502800	A0A0H3B6W0	Histidine_kinase_(EC_2.7.13.3)	ESIPY	520	525	83
Yersinia_pseudotuberculosis_serotype_O:3_(strain_YPIII)	502800	A0A0H3B7Y6	Thiamine_import_ATP-binding_protein_ThiQ_(EC_3.6.3.-)	EKITY	4	9	47
