# Supplementary material for: Targeted interplay between bacterial pathogens and host autophagy
Source: Autophagy. 2019 Mar 25;15(9):1620–33. doi: 10.1080/15548627.2019.1590519 (PMC6693458; doi:10.1080/15548627.2019.1590519)
Supplement: Supplemental Material [file kaup-15-09-1590519-s001.zip › Supplementary information/2017AUTO0330R7-s08.xlsx]

## Sheet: Supplementary table 4
Orthology group id	Uniprot_ID	Start	End	MAP1LC3/LC3 interacting region sequence	Protein Description	Strain	Gene_name	Locus_tag	Mutation position	Virulence category
316	B5F1W1	7	12	ATFLAL	UPF0319 protein YccT	Salmonella agona (strain SL483)	yccT	SeAg_B1035	10	NA
316	B5F1W1	7	12	ATFLAL	UPF0319 protein YccT	Salmonella agona (strain SL483)	yccT	SeAg_B1035	7	NA
316	B5F1W1	7	12	ATFLAL	UPF0319 protein YccT	Salmonella agona (strain SL483)	yccT	SeAg_B1035	9	NA
316	B4TE04	7	12	ATFLAL	UPF0319 protein YccT	Salmonella heidelberg (strain SL476)	yccT	SeHA_C1186	10	NA
316	B4TE04	7	12	ATFLAL	UPF0319 protein YccT	Salmonella heidelberg (strain SL476)	yccT	SeHA_C1186	7	NA
316	B4TE04	7	12	ATFLAL	UPF0319 protein YccT	Salmonella heidelberg (strain SL476)	yccT	SeHA_C1186	9	NA
316	B5QZG7	7	12	ATFLAL	UPF0319 protein YccT	Salmonella enteritidis PT4 (strain P125109)	yccT	SEN0942	10	NA
316	B5QZG7	7	12	ATFLAL	UPF0319 protein YccT	Salmonella enteritidis PT4 (strain P125109)	yccT	SEN0942	7	NA
316	B5QZG7	7	12	ATFLAL	UPF0319 protein YccT	Salmonella enteritidis PT4 (strain P125109)	yccT	SEN0942	9	NA
316	B5R6D0	7	12	ATFLAL	UPF0319 protein YccT	Salmonella gallinarum (strain 287/91 / NCTC 13346)	yccT	SG0967	10	NA
316	B5R6D0	7	12	ATFLAL	UPF0319 protein YccT	Salmonella gallinarum (strain 287/91 / NCTC 13346)	yccT	SG0967	7	NA
316	B5R6D0	7	12	ATFLAL	UPF0319 protein YccT	Salmonella gallinarum (strain 287/91 / NCTC 13346)	yccT	SG0967	9	NA
316	P62361	7	12	ATFLAL	UPF0319 protein YccT	Salmonella typhi	yccT	STY1099,t1843	10	NA
316	P62361	7	12	ATFLAL	UPF0319 protein YccT	Salmonella typhi	yccT	STY1099,t1843	7	NA
316	P62361	7	12	ATFLAL	UPF0319 protein YccT	Salmonella typhi	yccT	STY1099,t1843	9	NA
316	P62362	7	12	ATFLAL	UPF0319 protein YccT	Salmonella typhimurium (strain LT2 / SGSC1412 / ATCC 700720)	yccT	STM1077	10	NA
316	P62362	7	12	ATFLAL	UPF0319 protein YccT	Salmonella typhimurium (strain LT2 / SGSC1412 / ATCC 700720)	yccT	STM1077	7	NA
316	P62362	7	12	ATFLAL	UPF0319 protein YccT	Salmonella typhimurium (strain LT2 / SGSC1412 / ATCC 700720)	yccT	STM1077	9	NA
316	Q5PGC7	7	12	ATFLAL	UPF0319 protein YccT	Salmonella paratyphi A (strain ATCC 9150 / SARB42)	yccT	SPA1773	10	NA
316	Q5PGC7	7	12	ATFLAL	UPF0319 protein YccT	Salmonella paratyphi A (strain ATCC 9150 / SARB42)	yccT	SPA1773	7	NA
316	Q5PGC7	7	12	ATFLAL	UPF0319 protein YccT	Salmonella paratyphi A (strain ATCC 9150 / SARB42)	yccT	SPA1773	9	NA
514	P37926	5	10	RVFIAI	Fimbrial-like protein FimF	Salmonella typhimurium (strain LT2 / SGSC1412 / ATCC 700720)	fimF	STM0548	10	Fimbriae / PIlus protein
514	P37926	5	10	RVFIAI	Fimbrial-like protein FimF	Salmonella typhimurium (strain LT2 / SGSC1412 / ATCC 700720)	fimF	STM0548	7	Fimbriae / PIlus protein
514	P37926	5	10	RVFIAI	Fimbrial-like protein FimF	Salmonella typhimurium (strain LT2 / SGSC1412 / ATCC 700720)	fimF	STM0548	8	Fimbriae / PIlus protein
514	P37926	5	10	RVFIAI	Fimbrial-like protein FimF	Salmonella typhimurium (strain LT2 / SGSC1412 / ATCC 700720)	fimF	STM0548	9	Fimbriae / PIlus protein
700	B4SYY1	331	336	ADWLEL	2-succinyl-5-enolpyruvyl-6-hydroxy-3-cyclohexene-1-carboxylate synthase	Salmonella newport (strain SL254)	menD	SNSL254_A2494	336	Nutrient metabolism / acquisition
700	B4TBH6	331	336	ADWLEL	2-succinyl-5-enolpyruvyl-6-hydroxy-3-cyclohexene-1-carboxylate synthase	Salmonella heidelberg (strain SL476)	menD	SeHA_C2549	336	Nutrient metabolism / acquisition
700	B5R2Z0	331	336	ADWLEL	2-succinyl-5-enolpyruvyl-6-hydroxy-3-cyclohexene-1-carboxylate synthase	Salmonella enteritidis PT4 (strain P125109)	menD	SEN2291	336	Nutrient metabolism / acquisition
700	B5RCD4	331	336	ADWLEL	2-succinyl-5-enolpyruvyl-6-hydroxy-3-cyclohexene-1-carboxylate synthase	Salmonella gallinarum (strain 287/91 / NCTC 13346)	menD	SG2338	336	Nutrient metabolism / acquisition
700	Q57M47	331	336	ADWLEL	2-succinyl-5-enolpyruvyl-6-hydroxy-3-cyclohexene-1-carboxylate synthase	Salmonella choleraesuis (strain SC-B67)	menD	SCH_2309	336	Nutrient metabolism / acquisition
700	Q5PN76	331	336	ADWLEL	2-succinyl-5-enolpyruvyl-6-hydroxy-3-cyclohexene-1-carboxylate synthase	Salmonella paratyphi A (strain ATCC 9150 / SARB42)	menD	SPA0554	336	Nutrient metabolism / acquisition
700	Q8Z533	331	336	ADWLEL	2-succinyl-5-enolpyruvyl-6-hydroxy-3-cyclohexene-1-carboxylate synthase	Salmonella typhi	menD	STY2540,t0554	336	Nutrient metabolism / acquisition
700	Q8ZNE8	331	336	ADWLEL	2-succinyl-5-enolpyruvyl-6-hydroxy-3-cyclohexene-1-carboxylate synthase	Salmonella typhimurium (strain LT2 / SGSC1412 / ATCC 700720)	menD	STM2309	336	Nutrient metabolism / acquisition
1253	Q8ZMM8	122	127	ASFEKI	Secreted effector protein PipB2	Salmonella typhimurium (strain LT2 / SGSC1412 / ATCC 700720)	pipB2	STM2780	122	Host cell invasion
1253	Q8ZMM8	122	127	ASFEKI	Secreted effector protein PipB2	Salmonella typhimurium (strain LT2 / SGSC1412 / ATCC 700720)	pipB2	STM2780	123	Host cell invasion
1253	Q8ZMM8	122	127	ASFEKI	Secreted effector protein PipB2	Salmonella typhimurium (strain LT2 / SGSC1412 / ATCC 700720)	pipB2	STM2780	124	Host cell invasion
1253	Q8ZMM8	122	127	ASFEKI	Secreted effector protein PipB2	Salmonella typhimurium (strain LT2 / SGSC1412 / ATCC 700720)	pipB2	STM2780	125	Host cell invasion
1253	Q8ZMM8	122	127	ASFEKI	Secreted effector protein PipB2	Salmonella typhimurium (strain LT2 / SGSC1412 / ATCC 700720)	pipB2	STM2780	126	Host cell invasion
1253	Q8ZMM8	122	127	ASFEKI	Secreted effector protein PipB2	Salmonella typhimurium (strain LT2 / SGSC1412 / ATCC 700720)	pipB2	STM2780	127	Host cell invasion
1253	Q8Z4G9	122	127	ASFEKI	Secreted effector protein PipB2	Salmonella typhi	pipB2	STY2897,t2674	122	Host cell invasion
1253	Q8Z4G9	122	127	ASFEKI	Secreted effector protein PipB2	Salmonella typhi	pipB2	STY2897,t2674	123	Host cell invasion
1253	Q8Z4G9	122	127	ASFEKI	Secreted effector protein PipB2	Salmonella typhi	pipB2	STY2897,t2674	124	Host cell invasion
1253	Q8Z4G9	122	127	ASFEKI	Secreted effector protein PipB2	Salmonella typhi	pipB2	STY2897,t2674	125	Host cell invasion
1253	Q8Z4G9	122	127	ASFEKI	Secreted effector protein PipB2	Salmonella typhi	pipB2	STY2897,t2674	126	Host cell invasion
1253	Q8Z4G9	122	127	ASFEKI	Secreted effector protein PipB2	Salmonella typhi	pipB2	STY2897,t2674	127	Host cell invasion
1271	P26416	28	33	EDFLAL	Flagellar hook-length control protein	Salmonella typhimurium (strain LT2 / SGSC1412 / ATCC 700720)	fliK	STM1974	28	Flagellar protein
1271	P26416	28	33	EDFLAL	Flagellar hook-length control protein	Salmonella typhimurium (strain LT2 / SGSC1412 / ATCC 700720)	fliK	STM1974	29	Flagellar protein
1271	P26416	28	33	EDFLAL	Flagellar hook-length control protein	Salmonella typhimurium (strain LT2 / SGSC1412 / ATCC 700720)	fliK	STM1974	30	Flagellar protein
1271	P26416	28	33	EDFLAL	Flagellar hook-length control protein	Salmonella typhimurium (strain LT2 / SGSC1412 / ATCC 700720)	fliK	STM1974	31	Flagellar protein
1271	P26416	28	33	EDFLAL	Flagellar hook-length control protein	Salmonella typhimurium (strain LT2 / SGSC1412 / ATCC 700720)	fliK	STM1974	32	Flagellar protein
1271	P26416	28	33	EDFLAL	Flagellar hook-length control protein	Salmonella typhimurium (strain LT2 / SGSC1412 / ATCC 700720)	fliK	STM1974	33	Flagellar protein
1374	Q57K03	329	334	DVYQIL	Membrane-bound lytic murein transglycosylase C	Salmonella choleraesuis (strain SC-B67)	mltC	SCH_3053	334	Cell wall metabolism
1374	Q5PMM0	329	334	DVYQIL	Membrane-bound lytic murein transglycosylase C	Salmonella paratyphi A (strain ATCC 9150 / SARB42)	mltC	SPA2975	334	Cell wall metabolism
1374	Q8Z3T9	329	334	DVYQIL	Membrane-bound lytic murein transglycosylase C	Salmonella typhi	mltC	STY3267,t3025	334	Cell wall metabolism
1374	Q8ZM39	329	334	DVYQIL	Membrane-bound lytic murein transglycosylase C	Salmonella typhimurium (strain LT2 / SGSC1412 / ATCC 700720)	mltC	STM3112	334	Cell wall metabolism
1554	E1WAU4	121	126	KDYLAL	Translocation and assembly module subunit TamA	Salmonella typhimurium (strain SL1344)	tamA	SL1344_4342	125	Host cell invasion
1706	Q57L59	232	237	ESYTAL	tRNA1(Val) (adenine(37)-N6)-methyltransferase	Salmonella choleraesuis (strain SC-B67)	yfiC	SCH_2647	233	NA
1706	Q5PNB8	232	237	ESYTAL	tRNA1(Val) (adenine(37)-N6)-methyltransferase	Salmonella paratyphi A (strain ATCC 9150 / SARB42)	yfiC	SPA0276	233	NA
1706	Q8Z4J9	232	237	ESYTAL	tRNA1(Val) (adenine(37)-N6)-methyltransferase	Salmonella typhi	yfiC	STY2835,t0268	233	NA
1914	P26389	364	369	PSFVAI	Colanic acid biosynthesis protein WcaM	Salmonella typhimurium (strain LT2 / SGSC1412 / ATCC 700720)	wcaM	STM2099	364	Nutrient metabolism / acquisition
1914	P26389	364	369	PSFVAI	Colanic acid biosynthesis protein WcaM	Salmonella typhimurium (strain LT2 / SGSC1412 / ATCC 700720)	wcaM	STM2099	369	Nutrient metabolism / acquisition
2724	P0CL48	404	409	PDYITL	Ferrioxamine B receptor	Salmonella typhimurium (strain LT2 / SGSC1412 / ATCC 700720)	foxA	STM0364	404	Iron sequestration
2724	P0CL48	404	409	PDYITL	Ferrioxamine B receptor	Salmonella typhimurium (strain LT2 / SGSC1412 / ATCC 700720)	foxA	STM0364	406	Iron sequestration
2724	P0CL48	404	409	PDYITL	Ferrioxamine B receptor	Salmonella typhimurium (strain LT2 / SGSC1412 / ATCC 700720)	foxA	STM0364	409	Iron sequestration
2724	E1W8M5	404	409	PDYITL	Ferrioxamine B receptor	Salmonella typhimurium (strain SL1344)	foxA	SL1344_0359	404	Iron sequestration
2724	E1W8M5	404	409	PDYITL	Ferrioxamine B receptor	Salmonella typhimurium (strain SL1344)	foxA	SL1344_0359	406	Iron sequestration
2724	E1W8M5	404	409	PDYITL	Ferrioxamine B receptor	Salmonella typhimurium (strain SL1344)	foxA	SL1344_0359	409	Iron sequestration
2864	Q8ZL64	74	79	KGWIAI	Autotransporter adhesin SadA	Salmonella typhimurium (strain LT2 / SGSC1412 / ATCC 700720)	STM3691	STM3691	74	Cell adhesion
2864	Q8ZL64	74	79	KGWIAI	Autotransporter adhesin SadA	Salmonella typhimurium (strain LT2 / SGSC1412 / ATCC 700720)	STM3691	STM3691	75	Cell adhesion
2864	Q8ZL64	74	79	KGWIAI	Autotransporter adhesin SadA	Salmonella typhimurium (strain LT2 / SGSC1412 / ATCC 700720)	STM3691	STM3691	76	Cell adhesion
2864	Q8ZL64	74	79	KGWIAI	Autotransporter adhesin SadA	Salmonella typhimurium (strain LT2 / SGSC1412 / ATCC 700720)	STM3691	STM3691	77	Cell adhesion
2864	Q8ZL64	74	79	KGWIAI	Autotransporter adhesin SadA	Salmonella typhimurium (strain LT2 / SGSC1412 / ATCC 700720)	STM3691	STM3691	78	Cell adhesion
2864	Q8ZL64	74	79	KGWIAI	Autotransporter adhesin SadA	Salmonella typhimurium (strain LT2 / SGSC1412 / ATCC 700720)	STM3691	STM3691	79	Cell adhesion
2997	Q7CQY4	22	27	SGWIVV	Chitoporin	Salmonella typhimurium (strain LT2 / SGSC1412 / ATCC 700720)	chiP	STM0687	24	Nutrient metabolism / acquisition
2997	Q7CQY4	22	27	SGWIVV	Chitoporin	Salmonella typhimurium (strain LT2 / SGSC1412 / ATCC 700720)	chiP	STM0687	25	Nutrient metabolism / acquisition
2997	Q7CQY4	22	27	SGWIVV	Chitoporin	Salmonella typhimurium (strain LT2 / SGSC1412 / ATCC 700720)	chiP	STM0687	26	Nutrient metabolism / acquisition
2997	Q7CQY4	22	27	SGWIVV	Chitoporin	Salmonella typhimurium (strain LT2 / SGSC1412 / ATCC 700720)	chiP	STM0687	27	Nutrient metabolism / acquisition
3461	P25927	336	341	RGYLII	Putative surface-exposed virulence protein BigA	Salmonella typhimurium (strain LT2 / SGSC1412 / ATCC 700720)	bigA	STM3478	336	Cell adhesion
3461	P25927	336	341	RGYLII	Putative surface-exposed virulence protein BigA	Salmonella typhimurium (strain LT2 / SGSC1412 / ATCC 700720)	bigA	STM3478	339	Cell adhesion
3461	P25927	336	341	RGYLII	Putative surface-exposed virulence protein BigA	Salmonella typhimurium (strain LT2 / SGSC1412 / ATCC 700720)	bigA	STM3478	340	Cell adhesion
3684	Q8ZPD6	206	211	GEFITI	Uncharacterized protein YncE	Salmonella typhimurium (strain LT2 / SGSC1412 / ATCC 700720)	yncE	STM1586	208	NA
3684	Q8Z740	206	211	GEFITI	Uncharacterized protein YncE	Salmonella typhi	yncE	STY1479,t1496	208	NA
3834	P0A211	66	71	KEWVAL	Protein FliZ	Salmonella typhi	fliZ	STY2163,t0921	67	Flagellar protein
3834	P0A211	66	71	KEWVAL	Protein FliZ	Salmonella typhi	fliZ	STY2163,t0921	69	Flagellar protein
3834	P0A210	66	71	KEWVAL	Protein FliZ	Salmonella typhimurium (strain LT2 / SGSC1412 / ATCC 700720)	fliZ	STM1955	67	Flagellar protein
3834	P0A210	66	71	KEWVAL	Protein FliZ	Salmonella typhimurium (strain LT2 / SGSC1412 / ATCC 700720)	fliZ	STM1955	69	Flagellar protein
3883	P50335	465	470	ATWDEI	Protein YhjJ	Salmonella typhimurium (strain LT2 / SGSC1412 / ATCC 700720)	yhjJ	STM3613	466	Protein cleavage
3883	P50335	465	470	ATWDEI	Protein YhjJ	Salmonella typhimurium (strain LT2 / SGSC1412 / ATCC 700720)	yhjJ	STM3613	469	Protein cleavage
3883	Q8Z286	465	470	ATWDEI	Protein YhjJ	Salmonella typhi	yhjJ	STY4190,t3904	466	Protein cleavage
3883	Q8Z286	465	470	ATWDEI	Protein YhjJ	Salmonella typhi	yhjJ	STY4190,t3904	469	Protein cleavage
3883	A0A0H3NH75	465	470	ATWDEI	Protein YhjJ	Salmonella typhimurium (strain SL1344)	yhjJ	SL1344_3578	466	Protein cleavage
3883	A0A0H3NH75	465	470	ATWDEI	Protein YhjJ	Salmonella typhimurium (strain SL1344)	yhjJ	SL1344_3578	469	Protein cleavage
3883	B5F9I0	465	470	ATWDEI	Protein YhjJ	Salmonella_agona_(strain_SL483)	yhjJ	SeAg_B3821	466	Protein cleavage
3883	Q57IK9	465	470	ATWDEI	Protein YhjJ	Salmonella_choleraesuis_(strain_SC-B67)	yhjJ	SCH_3547	466	Protein cleavage
3883	B5FKN4	465	470	ATWDEI	Protein YhjJ	Salmonella_dublin_(strain_CT_02021853)	yhjJ	SeD_A3989	466	Protein cleavage
3883	B5R414	465	470	ATWDEI	Protein YhjJ	Salmonella_enteritidis_PT4_(strain_P125109)	yhjJ	SEN3436	466	Protein cleavage
3883	B5RGR3	465	470	ATWDEI	Protein YhjJ	Salmonella_gallinarum_(strain_287/91_/_NCTC_13346)	yhjJ	SG3823	466	Protein cleavage
3883	B4T8E9	465	470	ATWDEI	Protein YhjJ	Salmonella_heidelberg_(strain_SL476)	yhjJ	SeHA_C3929	466	Protein cleavage
3883	B4SWG0	465	470	ATWDEI	Protein YhjJ	Salmonella_newport_(strain_SL254)	yhjJ	SNSL254_A3885	466	Protein cleavage
3883	Q5PJR2	465	470	ATWDEI	Protein YhjJ	Salmonella_paratyphi_A_(strain_ATCC_9150_/_SARB42)	yhjJ	SPA3469	466	Protein cleavage
3883	B5F9I0	465	470	ATWDEI	Protein YhjJ	Salmonella_agona_(strain_SL483)	yhjJ	SeAg_B3821	469	Protein cleavage
3883	Q57IK9	465	470	ATWDEI	Protein YhjJ	Salmonella_choleraesuis_(strain_SC-B67)	yhjJ	SCH_3547	469	Protein cleavage
3883	B5FKN4	465	470	ATWDEI	Protein YhjJ	Salmonella_dublin_(strain_CT_02021853)	yhjJ	SeD_A3989	469	Protein cleavage
3883	B5R414	465	470	ATWDEI	Protein YhjJ	Salmonella_enteritidis_PT4_(strain_P125109)	yhjJ	SEN3436	469	Protein cleavage
3883	B5RGR3	465	470	ATWDEI	Protein YhjJ	Salmonella_gallinarum_(strain_287/91_/_NCTC_13346)	yhjJ	SG3823	469	Protein cleavage
3883	B4T8E9	465	470	ATWDEI	Protein YhjJ	Salmonella_heidelberg_(strain_SL476)	yhjJ	SeHA_C3929	469	Protein cleavage
3883	B4SWG0	465	470	ATWDEI	Protein YhjJ	Salmonella_newport_(strain_SL254)	yhjJ	SNSL254_A3885	469	Protein cleavage
3883	Q5PJR2	465	470	ATWDEI	Protein YhjJ	Salmonella_paratyphi_A_(strain_ATCC_9150_/_SARB42)	yhjJ	SPA3469	469	Protein cleavage
3963	Q8ZLB8	156	161	ASYDKL	Cellulose synthase operon protein C	Salmonella typhimurium (strain LT2 / SGSC1412 / ATCC 700720)	bcsC	STM3616	157	NA
3964	Q5PK67	196	201	KGFDVV	Vitamin B12 transporter BtuB	Salmonella paratyphi A (strain ATCC 9150 / SARB42)	btuB	SPA3968	196	Nutrient metabolism / acquisition
3964	Q5PK67	196	201	KGFDVV	Vitamin B12 transporter BtuB	Salmonella paratyphi A (strain ATCC 9150 / SARB42)	btuB	SPA3968	198	Nutrient metabolism / acquisition
3964	P37409	196	201	KGFDVV	Vitamin B12 transporter BtuB	Salmonella typhimurium (strain LT2 / SGSC1412 / ATCC 700720)	btuB	STM4130	196	Nutrient metabolism / acquisition
3964	P37409	196	201	KGFDVV	Vitamin B12 transporter BtuB	Salmonella typhimurium (strain LT2 / SGSC1412 / ATCC 700720)	btuB	STM4130	198	Nutrient metabolism / acquisition
3964	Q57H87	196	201	KGFDVV	Vitamin B12 transporter BtuB	Salmonella choleraesuis (strain SC-B67)	btuB	SCH_4019	196	Nutrient metabolism / acquisition
3964	Q57H87	196	201	KGFDVV	Vitamin B12 transporter BtuB	Salmonella choleraesuis (strain SC-B67)	btuB	SCH_4019	198	Nutrient metabolism / acquisition
3964	Q8Z314	196	201	KGFDVV	Vitamin B12 transporter BtuB	Salmonella typhi	btuB	STY3744,t3495	196	Nutrient metabolism / acquisition
3964	Q8Z314	196	201	KGFDVV	Vitamin B12 transporter BtuB	Salmonella typhi	btuB	STY3744,t3495	198	Nutrient metabolism / acquisition
