# Supplementary material for: Targeted interplay between bacterial pathogens and host autophagy
Source: Autophagy. 2019 Mar 25;15(9):1620–33. doi: 10.1080/15548627.2019.1590519 (PMC6693458; doi:10.1080/15548627.2019.1590519)
Supplement: Supplemental Material [file kaup-15-09-1590519-s001.zip › Supplementary information/2017AUTO0330R7-s09.xlsx]

## Sheet: Supplementary table 5.xlsx
Category	Autophagy protein	OMV protein	Motif	Motif start	Motif stop		etbf	entero-toxigenic Bacillus fragilis
							ntbf	non-toxigenic Bacillus fragilis
ntbf OMV	CALCOCO2/NDP52	WP_005784991.1	EAIPY	295	299
ntbf OMV	MAP1LC3/LC3	WP_005784991.1	SSFVEI	466	470
ntbf OMV	MAP1LC3/LC3	WP_005786569.1	LDYDIV	583	587
ntbf OMV	MAP1LC3/LC3	WP_005788738.1	ASYDKV	369	373
ntbf OMV	MAP1LC3/LC3	WP_005788738.1	DMYDII	94	98
ntbf OMV	MAP1LC3/LC3	WP_005788738.1	LVYLFI	236	240
ntbf OMV	MAP1LC3/LC3	WP_005791600.1	KDYEMV	248	252
ntbf OMV	MAP1LC3/LC3	WP_005798857.1	SSFLSV	472	476
ntbf OMV	MAP1LC3/LC3	WP_032534197.1	RVYDVI	465	469
ntbf OMV	MAP1LC3/LC3	WP_032572682.1	SVYVHL	47	51
ntbf OMV	MAP1LC3/LC3	WP_045899147.1	GMFVLL	16	20
etbf OMV	CALCOCO2/NDP52	WP_005789619.1	EAIDY	287	291
etbf OMV	SQSTM1/p62	WP_008661487.1	FKMKKAYFTP	153	162
etbf OMV	SQSTM1/p62	WP_032572991.1	PKAAEVSGTA	100	109
etbf OMV	MAP1LC3/LC3	WP_004312956.1	DVYLDI	38	42
etbf OMV	MAP1LC3/LC3	WP_005775719.1	PDYQSV	8	12
etbf OMV	MAP1LC3/LC3	WP_005775782.1	DVFETV	465	469
etbf OMV	MAP1LC3/LC3	WP_005783920.1	ETYEEV	1005	1009
etbf OMV	MAP1LC3/LC3	WP_005786667.1	PGFLFV	764	768
etbf OMV	MAP1LC3/LC3	WP_005786796.1	LGYQHI	316	320
etbf OMV	MAP1LC3/LC3	WP_005787198.1	GEYDKV	382	386
etbf OMV	MAP1LC3/LC3	WP_005787831.1	LMYIFL	5	9
etbf OMV	MAP1LC3/LC3	WP_005789136.1	GVYLFI	187	191
etbf OMV	MAP1LC3/LC3	WP_005789707.1	DSYDKV	50	54
etbf OMV	MAP1LC3/LC3	WP_005791181.1	KGFVKV	5	9
etbf OMV	MAP1LC3/LC3	WP_005791523.1	REFDKI	1398	1402
etbf OMV	MAP1LC3/LC3	WP_005791523.1	RGYEEV	663	667
etbf OMV	MAP1LC3/LC3	WP_005791545.1	GTFEEI	20	24
etbf OMV	MAP1LC3/LC3	WP_005794652.1	DMWIDL	85	89
etbf OMV	MAP1LC3/LC3	WP_005796696.1	EDYTFL	66	70
etbf OMV	MAP1LC3/LC3	WP_005796698.1	DTYEDL	591	595
etbf OMV	MAP1LC3/LC3	WP_005797295.1	GTYQLV	401	405
etbf OMV	MAP1LC3/LC3	WP_005800633.1	KVYDVV	371	375
etbf OMV	MAP1LC3/LC3	WP_005801225.1	AEYIHV	27	31
etbf OMV	MAP1LC3/LC3	WP_005816621.1	FTYISL	318	322
etbf OMV	MAP1LC3/LC3	WP_008657279.1	GEYLKL	353	357
etbf OMV	MAP1LC3/LC3	WP_008658731.1	GTYLKV	338	342
etbf OMV	MAP1LC3/LC3	WP_032572570.1	GSYVKV	170	174
etbf OMV	MAP1LC3/LC3	WP_032573164.1	KTYTFV	645	649
etbf OMV	MAP1LC3/LC3	WP_032573312.1	PDWEFI	163	167
etbf OMV	MAP1LC3/LC3	WP_032573543.1	LEFLPV	586	590
etbf OMV	MAP1LC3/LC3	WP_032573611.1	KEYEPV	495	499
etbf OMV	MAP1LC3/LC3	WP_032573827.1	PSWVSV	443	447
etbf OMV	MAP1LC3/LC3	WP_045899202.1	FGFTEI	611	615
etbf OMV	MAP1LC3/LC3	WP_045899382.1	ADYLSL	370	374
