# Supplementary material for: Targeted interplay between bacterial pathogens and host autophagy
Source: Autophagy. 2019 Mar 25;15(9):1620–33. doi: 10.1080/15548627.2019.1590519 (PMC6693458; doi:10.1080/15548627.2019.1590519)
Supplement: Supplemental Material [file kaup-15-09-1590519-s001.zip › Supplementary information/2017AUTO0330R7-s10.xlsx]

## Sheet: Domain-domain PPI predictions
Name of bacterial species to which the effector belongs	Bacterial protein uniprot accession	Bacterial effector protein name	Name of bacterial species to which the effector belongs	Bacterial Pfam domain involved in the putative interactions with the human autophagy protein	Human protein (uniprot accession)	Human protein (HGNC approved symbol)	Human protein (HGNC approved name)	Human Pfam domain involved in the putative interactions
Acinetobacter_baumannii_(strain_ATCC_17978_/_CIP_53.77_/_LMG_1025_/_NCDC_KC755_/_5377)	A3M143	ATP_synthase_gamma_chain_(ATP_synthase_F1_sector_gamma_subunit)_(F-ATPase_gamma_subunit)	Acinetobacter_baumannii_(strain_ATCC_17978_/_CIP_53.77_/_LMG_1025_/_NCDC_KC755_/_5377)	PF00231	Q676U5	ATG16L1	autophagy related 16 like 1	PF00400
Acinetobacter_baumannii_(strain_ATCC_17978_/_CIP_53.77_/_LMG_1025_/_NCDC_KC755_/_5377)	A3M143	ATP_synthase_gamma_chain_(ATP_synthase_F1_sector_gamma_subunit)_(F-ATPase_gamma_subunit)	Acinetobacter_baumannii_(strain_ATCC_17978_/_CIP_53.77_/_LMG_1025_/_NCDC_KC755_/_5377)	PF00231	Q8NAA4	ATG16L2	autophagy related 16 like 2	PF00400
Acinetobacter_baumannii_(strain_ATCC_17978_/_CIP_53.77_/_LMG_1025_/_NCDC_KC755_/_5377)	A3M143	ATP_synthase_gamma_chain_(ATP_synthase_F1_sector_gamma_subunit)_(F-ATPase_gamma_subunit)	Acinetobacter_baumannii_(strain_ATCC_17978_/_CIP_53.77_/_LMG_1025_/_NCDC_KC755_/_5377)	PF00231	Q99570	PIK3R4	phosphoinositide-3-kinase regulatory subunit 4	PF00400
Anaplasma_phagocytophilum_(strain_HZ)	Q2GJC6	CBS/transporter_associated_domain_protein	Anaplasma_phagocytophilum_(strain_HZ)	PF00571	O75385	ULK1	unc-51 like autophagy activating kinase 1	PF00069
Anaplasma_phagocytophilum_(strain_HZ)	Q2GJC6	CBS/transporter_associated_domain_protein	Anaplasma_phagocytophilum_(strain_HZ)	PF00571	Q8IYT8	ULK2	unc-51 like autophagy activating kinase 2	PF00069
Anaplasma_phagocytophilum_(strain_HZ)	Q2GJC6	CBS/transporter_associated_domain_protein	Anaplasma_phagocytophilum_(strain_HZ)	PF00571	Q99570	PIK3R4	phosphoinositide-3-kinase regulatory subunit 4	PF00069
Anaplasma_phagocytophilum_(strain_HZ)	Q2GJF0	Ankyrin_repeat_protein	Anaplasma_phagocytophilum_(strain_HZ)	PF00023	O75385	ULK1	unc-51 like autophagy activating kinase 1	PF00069
Anaplasma_phagocytophilum_(strain_HZ)	Q2GJF0	Ankyrin_repeat_protein	Anaplasma_phagocytophilum_(strain_HZ)	PF00023	Q8IYT8	ULK2	unc-51 like autophagy activating kinase 2	PF00069
Anaplasma_phagocytophilum_(strain_HZ)	Q2GJF0	Ankyrin_repeat_protein	Anaplasma_phagocytophilum_(strain_HZ)	PF00023	Q99570	PIK3R4	phosphoinositide-3-kinase regulatory subunit 4	PF00069
Anaplasma_phagocytophilum_(strain_HZ)	Q2GJR1	ATP_synthase_F1,_gamma_subunit,_truncated_(EC_3.6.3.1)	Anaplasma_phagocytophilum_(strain_HZ)	PF00231	Q676U5	ATG16L1	autophagy related 16 like 1	PF00400
Anaplasma_phagocytophilum_(strain_HZ)	Q2GJR1	ATP_synthase_F1,_gamma_subunit,_truncated_(EC_3.6.3.1)	Anaplasma_phagocytophilum_(strain_HZ)	PF00231	Q8NAA4	ATG16L2	autophagy related 16 like 2	PF00400
Anaplasma_phagocytophilum_(strain_HZ)	Q2GJR1	ATP_synthase_F1,_gamma_subunit,_truncated_(EC_3.6.3.1)	Anaplasma_phagocytophilum_(strain_HZ)	PF00231	Q99570	PIK3R4	phosphoinositide-3-kinase regulatory subunit 4	PF00400
Anaplasma_phagocytophilum_(strain_HZ)	Q2GJY2	Ankyrin-repeat_protein_AnkA	Anaplasma_phagocytophilum_(strain_HZ)	PF00023	O75385	ULK1	unc-51 like autophagy activating kinase 1	PF00069
Anaplasma_phagocytophilum_(strain_HZ)	Q2GJY2	Ankyrin-repeat_protein_AnkA	Anaplasma_phagocytophilum_(strain_HZ)	PF00023	Q8IYT8	ULK2	unc-51 like autophagy activating kinase 2	PF00069
Anaplasma_phagocytophilum_(strain_HZ)	Q2GJY2	Ankyrin-repeat_protein_AnkA	Anaplasma_phagocytophilum_(strain_HZ)	PF00023	Q99570	PIK3R4	phosphoinositide-3-kinase regulatory subunit 4	PF00069
Anaplasma_phagocytophilum_(strain_HZ)	Q2GK11	Ankyrin_repeat_protein	Anaplasma_phagocytophilum_(strain_HZ)	PF00023	O75385	ULK1	unc-51 like autophagy activating kinase 1	PF00069
Anaplasma_phagocytophilum_(strain_HZ)	Q2GK11	Ankyrin_repeat_protein	Anaplasma_phagocytophilum_(strain_HZ)	PF00023	Q8IYT8	ULK2	unc-51 like autophagy activating kinase 2	PF00069
Anaplasma_phagocytophilum_(strain_HZ)	Q2GK11	Ankyrin_repeat_protein	Anaplasma_phagocytophilum_(strain_HZ)	PF00023	Q99570	PIK3R4	phosphoinositide-3-kinase regulatory subunit 4	PF00069
Anaplasma_phagocytophilum_(strain_HZ)	Q2GK13	ATP_synthase_F1,_gamma_subunit_(EC_3.6.3.14)	Anaplasma_phagocytophilum_(strain_HZ)	PF00231	Q676U5	ATG16L1	autophagy related 16 like 1	PF00400
Anaplasma_phagocytophilum_(strain_HZ)	Q2GK13	ATP_synthase_F1,_gamma_subunit_(EC_3.6.3.14)	Anaplasma_phagocytophilum_(strain_HZ)	PF00231	Q8NAA4	ATG16L2	autophagy related 16 like 2	PF00400
Anaplasma_phagocytophilum_(strain_HZ)	Q2GK13	ATP_synthase_F1,_gamma_subunit_(EC_3.6.3.14)	Anaplasma_phagocytophilum_(strain_HZ)	PF00231	Q99570	PIK3R4	phosphoinositide-3-kinase regulatory subunit 4	PF00400
Anaplasma_phagocytophilum_(strain_HZ)	Q2GKC9	Sensor_histidine_kinase/response_regulator_CckA	Anaplasma_phagocytophilum_(strain_HZ)	PF00072	O75385	ULK1	unc-51 like autophagy activating kinase 1	PF00069
Anaplasma_phagocytophilum_(strain_HZ)	Q2GKC9	Sensor_histidine_kinase/response_regulator_CckA	Anaplasma_phagocytophilum_(strain_HZ)	PF00072	Q8IYT8	ULK2	unc-51 like autophagy activating kinase 2	PF00069
Anaplasma_phagocytophilum_(strain_HZ)	Q2GKC9	Sensor_histidine_kinase/response_regulator_CckA	Anaplasma_phagocytophilum_(strain_HZ)	PF00072	Q99570	PIK3R4	phosphoinositide-3-kinase regulatory subunit 4	PF00069
Anaplasma_phagocytophilum_(strain_HZ)	Q2GKK7	Magnesium_transporter_MgtE	Anaplasma_phagocytophilum_(strain_HZ)	PF00571	O75385	ULK1	unc-51 like autophagy activating kinase 1	PF00069
Anaplasma_phagocytophilum_(strain_HZ)	Q2GKK7	Magnesium_transporter_MgtE	Anaplasma_phagocytophilum_(strain_HZ)	PF00571	Q8IYT8	ULK2	unc-51 like autophagy activating kinase 2	PF00069
Anaplasma_phagocytophilum_(strain_HZ)	Q2GKK7	Magnesium_transporter_MgtE	Anaplasma_phagocytophilum_(strain_HZ)	PF00571	Q99570	PIK3R4	phosphoinositide-3-kinase regulatory subunit 4	PF00069
Bacillus_anthracis	A0A0B5PNF5	Protein_translocase_subunit_SecA	Bacillus_anthracis	PF00271	O75385	ULK1	unc-51 like autophagy activating kinase 1	PF00069
Bacillus_anthracis	A0A0B5PNF5	Protein_translocase_subunit_SecA	Bacillus_anthracis	PF00271	Q8IYT8	ULK2	unc-51 like autophagy activating kinase 2	PF00069
Bacillus_anthracis	A0A0B5PNF5	Protein_translocase_subunit_SecA	Bacillus_anthracis	PF00271	Q99570	PIK3R4	phosphoinositide-3-kinase regulatory subunit 4	PF00069
Bacillus_anthracis	A0A0B5XUS5	ATP_synthase_gamma_chain_(ATP_synthase_F1_sector_gamma_subunit)_(F-ATPase_gamma_subunit)	Bacillus_anthracis	PF00231	Q676U5	ATG16L1	autophagy related 16 like 1	PF00400
Bacillus_anthracis	A0A0B5XUS5	ATP_synthase_gamma_chain_(ATP_synthase_F1_sector_gamma_subunit)_(F-ATPase_gamma_subunit)	Bacillus_anthracis	PF00231	Q8NAA4	ATG16L2	autophagy related 16 like 2	PF00400
Bacillus_anthracis	A0A0B5XUS5	ATP_synthase_gamma_chain_(ATP_synthase_F1_sector_gamma_subunit)_(F-ATPase_gamma_subunit)	Bacillus_anthracis	PF00231	Q99570	PIK3R4	phosphoinositide-3-kinase regulatory subunit 4	PF00400
Bacillus_anthracis	A0A0F7R545	Signaling_protein_ykoW	Bacillus_anthracis	PF00989	O75385	ULK1	unc-51 like autophagy activating kinase 1	PF00069
Bacillus_anthracis	A0A0F7R545	Signaling_protein_ykoW	Bacillus_anthracis	PF00989	Q8IYT8	ULK2	unc-51 like autophagy activating kinase 2	PF00069
Bacillus_anthracis	A0A0F7R545	Signaling_protein_ykoW	Bacillus_anthracis	PF00989	Q99570	PIK3R4	phosphoinositide-3-kinase regulatory subunit 4	PF00069
Bacillus_anthracis	A0A0F7R959	Probable_transcriptional_regulatory_protein_SYNPCC7002_A0851	Bacillus_anthracis	PF00072	O75385	ULK1	unc-51 like autophagy activating kinase 1	PF00069
Bacillus_anthracis	A0A0F7R959	Probable_transcriptional_regulatory_protein_SYNPCC7002_A0851	Bacillus_anthracis	PF00072	Q8IYT8	ULK2	unc-51 like autophagy activating kinase 2	PF00069
Bacillus_anthracis	A0A0F7R959	Probable_transcriptional_regulatory_protein_SYNPCC7002_A0851	Bacillus_anthracis	PF00072	Q99570	PIK3R4	phosphoinositide-3-kinase regulatory subunit 4	PF00069
Bacillus_anthracis	A0A0F7RAI0	Regulatory_protein_vanR	Bacillus_anthracis	PF00072	O75385	ULK1	unc-51 like autophagy activating kinase 1	PF00069
Bacillus_anthracis	A0A0F7RAI0	Regulatory_protein_vanR	Bacillus_anthracis	PF00072	Q8IYT8	ULK2	unc-51 like autophagy activating kinase 2	PF00069
Bacillus_anthracis	A0A0F7RAI0	Regulatory_protein_vanR	Bacillus_anthracis	PF00072	Q99570	PIK3R4	phosphoinositide-3-kinase regulatory subunit 4	PF00069
Bacillus_anthracis	A0A0F7RBW1	Trifunctional_nucleotide_phosphoesterase_protein_YfkN	Bacillus_anthracis	PF00149	O75385	ULK1	unc-51 like autophagy activating kinase 1	PF00069
Bacillus_anthracis	A0A0F7RBW1	Trifunctional_nucleotide_phosphoesterase_protein_YfkN	Bacillus_anthracis	PF00149	Q676U5	ATG16L1	autophagy related 16 like 1	PF00400
Bacillus_anthracis	A0A0F7RBW1	Trifunctional_nucleotide_phosphoesterase_protein_YfkN	Bacillus_anthracis	PF00149	Q8IYT8	ULK2	unc-51 like autophagy activating kinase 2	PF00069
Bacillus_anthracis	A0A0F7RBW1	Trifunctional_nucleotide_phosphoesterase_protein_YfkN	Bacillus_anthracis	PF00149	Q8NAA4	ATG16L2	autophagy related 16 like 2	PF00400
Bacillus_anthracis	A0A0F7RBW1	Trifunctional_nucleotide_phosphoesterase_protein_YfkN	Bacillus_anthracis	PF00149	Q99570	PIK3R4	phosphoinositide-3-kinase regulatory subunit 4	PF00400
Bacillus_anthracis	A0A0F7RBW1	Trifunctional_nucleotide_phosphoesterase_protein_YfkN	Bacillus_anthracis	PF00149	Q99570	PIK3R4	phosphoinositide-3-kinase regulatory subunit 4	PF00069
Bacillus_anthracis	A0A0F7RD54	Serine/threonine-protein_kinase_PrkC	Bacillus_anthracis	PF03793	O75385	ULK1	unc-51 like autophagy activating kinase 1	PF00069
Bacillus_anthracis	A0A0F7RD54	Serine/threonine-protein_kinase_PrkC	Bacillus_anthracis	PF03793	Q8IYT8	ULK2	unc-51 like autophagy activating kinase 2	PF00069
Bacillus_anthracis	A0A0F7RD54	Serine/threonine-protein_kinase_PrkC	Bacillus_anthracis	PF03793	Q99570	PIK3R4	phosphoinositide-3-kinase regulatory subunit 4	PF00069
Bacillus_anthracis	A0A0F7RD54	Serine/threonine-protein_kinase_PrkC	Bacillus_anthracis	PF00069	O75385	ULK1	unc-51 like autophagy activating kinase 1	PF00069
Bacillus_anthracis	A0A0F7RD54	Serine/threonine-protein_kinase_PrkC	Bacillus_anthracis	PF00069	Q13501	SQSTM1	sequestosome 1	PF00564
Bacillus_anthracis	A0A0F7RD54	Serine/threonine-protein_kinase_PrkC	Bacillus_anthracis	PF00069	Q676U5	ATG16L1	autophagy related 16 like 1	PF00400
Bacillus_anthracis	A0A0F7RD54	Serine/threonine-protein_kinase_PrkC	Bacillus_anthracis	PF00069	Q8IYT8	ULK2	unc-51 like autophagy activating kinase 2	PF00069
Bacillus_anthracis	A0A0F7RD54	Serine/threonine-protein_kinase_PrkC	Bacillus_anthracis	PF00069	Q8NAA4	ATG16L2	autophagy related 16 like 2	PF00400
Bacillus_anthracis	A0A0F7RD54	Serine/threonine-protein_kinase_PrkC	Bacillus_anthracis	PF00069	Q99570	PIK3R4	phosphoinositide-3-kinase regulatory subunit 4	PF00400
Bacillus_anthracis	A0A0F7RD54	Serine/threonine-protein_kinase_PrkC	Bacillus_anthracis	PF00069	Q99570	PIK3R4	phosphoinositide-3-kinase regulatory subunit 4	PF00069
Bacillus_anthracis	A0A0F7RG16	Uncharacterized_metallophosphoesterase_HP_1044	Bacillus_anthracis	PF00149	O75385	ULK1	unc-51 like autophagy activating kinase 1	PF00069
Bacillus_anthracis	A0A0F7RG16	Uncharacterized_metallophosphoesterase_HP_1044	Bacillus_anthracis	PF00149	Q676U5	ATG16L1	autophagy related 16 like 1	PF00400
Bacillus_anthracis	A0A0F7RG16	Uncharacterized_metallophosphoesterase_HP_1044	Bacillus_anthracis	PF00149	Q8IYT8	ULK2	unc-51 like autophagy activating kinase 2	PF00069
Bacillus_anthracis	A0A0F7RG16	Uncharacterized_metallophosphoesterase_HP_1044	Bacillus_anthracis	PF00149	Q8NAA4	ATG16L2	autophagy related 16 like 2	PF00400
Bacillus_anthracis	A0A0F7RG16	Uncharacterized_metallophosphoesterase_HP_1044	Bacillus_anthracis	PF00149	Q99570	PIK3R4	phosphoinositide-3-kinase regulatory subunit 4	PF00400
Bacillus_anthracis	A0A0F7RG16	Uncharacterized_metallophosphoesterase_HP_1044	Bacillus_anthracis	PF00149	Q99570	PIK3R4	phosphoinositide-3-kinase regulatory subunit 4	PF00069
Bacillus_anthracis	A0A0F7RGN3	Phosphohydrolase	Bacillus_anthracis	PF00149	O75385	ULK1	unc-51 like autophagy activating kinase 1	PF00069
Bacillus_anthracis	A0A0F7RGN3	Phosphohydrolase	Bacillus_anthracis	PF00149	Q676U5	ATG16L1	autophagy related 16 like 1	PF00400
Bacillus_anthracis	A0A0F7RGN3	Phosphohydrolase	Bacillus_anthracis	PF00149	Q8IYT8	ULK2	unc-51 like autophagy activating kinase 2	PF00069
Bacillus_anthracis	A0A0F7RGN3	Phosphohydrolase	Bacillus_anthracis	PF00149	Q8NAA4	ATG16L2	autophagy related 16 like 2	PF00400
Bacillus_anthracis	A0A0F7RGN3	Phosphohydrolase	Bacillus_anthracis	PF00149	Q99570	PIK3R4	phosphoinositide-3-kinase regulatory subunit 4	PF00400
Bacillus_anthracis	A0A0F7RGN3	Phosphohydrolase	Bacillus_anthracis	PF00149	Q99570	PIK3R4	phosphoinositide-3-kinase regulatory subunit 4	PF00069
Bacillus_anthracis	A0A0F7RGS4	Serine/Threonine_protein_Kinase	Bacillus_anthracis	PF00069	O75385	ULK1	unc-51 like autophagy activating kinase 1	PF00069
Bacillus_anthracis	A0A0F7RGS4	Serine/Threonine_protein_Kinase	Bacillus_anthracis	PF00069	Q13501	SQSTM1	sequestosome 1	PF00564
Bacillus_anthracis	A0A0F7RGS4	Serine/Threonine_protein_Kinase	Bacillus_anthracis	PF00069	Q676U5	ATG16L1	autophagy related 16 like 1	PF00400
Bacillus_anthracis	A0A0F7RGS4	Serine/Threonine_protein_Kinase	Bacillus_anthracis	PF00069	Q8IYT8	ULK2	unc-51 like autophagy activating kinase 2	PF00069
Bacillus_anthracis	A0A0F7RGS4	Serine/Threonine_protein_Kinase	Bacillus_anthracis	PF00069	Q8NAA4	ATG16L2	autophagy related 16 like 2	PF00400
Bacillus_anthracis	A0A0F7RGS4	Serine/Threonine_protein_Kinase	Bacillus_anthracis	PF00069	Q99570	PIK3R4	phosphoinositide-3-kinase regulatory subunit 4	PF00400
Bacillus_anthracis	A0A0F7RGS4	Serine/Threonine_protein_Kinase	Bacillus_anthracis	PF00069	Q99570	PIK3R4	phosphoinositide-3-kinase regulatory subunit 4	PF00069
Bacillus_anthracis	A0A0F7RJS5	Chitinase_A1	Bacillus_anthracis	PF00041	O75385	ULK1	unc-51 like autophagy activating kinase 1	PF00069
Bacillus_anthracis	A0A0F7RJS5	Chitinase_A1	Bacillus_anthracis	PF00041	Q8IYT8	ULK2	unc-51 like autophagy activating kinase 2	PF00069
Bacillus_anthracis	A0A0F7RJS5	Chitinase_A1	Bacillus_anthracis	PF00041	Q99570	PIK3R4	phosphoinositide-3-kinase regulatory subunit 4	PF00069
Bacillus_anthracis	A0A0F7RLH3	Uncharacterized_protein_ypbG	Bacillus_anthracis	PF00149	O75385	ULK1	unc-51 like autophagy activating kinase 1	PF00069
Bacillus_anthracis	A0A0F7RLH3	Uncharacterized_protein_ypbG	Bacillus_anthracis	PF00149	Q676U5	ATG16L1	autophagy related 16 like 1	PF00400
Bacillus_anthracis	A0A0F7RLH3	Uncharacterized_protein_ypbG	Bacillus_anthracis	PF00149	Q8IYT8	ULK2	unc-51 like autophagy activating kinase 2	PF00069
Bacillus_anthracis	A0A0F7RLH3	Uncharacterized_protein_ypbG	Bacillus_anthracis	PF00149	Q8NAA4	ATG16L2	autophagy related 16 like 2	PF00400
Bacillus_anthracis	A0A0F7RLH3	Uncharacterized_protein_ypbG	Bacillus_anthracis	PF00149	Q99570	PIK3R4	phosphoinositide-3-kinase regulatory subunit 4	PF00400
Bacillus_anthracis	A0A0F7RLH3	Uncharacterized_protein_ypbG	Bacillus_anthracis	PF00149	Q99570	PIK3R4	phosphoinositide-3-kinase regulatory subunit 4	PF00069
Bacillus_anthracis	A0A0F7RMV8	Metallophosphoesterase	Bacillus_anthracis	PF00149	O75385	ULK1	unc-51 like autophagy activating kinase 1	PF00069
Bacillus_anthracis	A0A0F7RMV8	Metallophosphoesterase	Bacillus_anthracis	PF00149	Q676U5	ATG16L1	autophagy related 16 like 1	PF00400
Bacillus_anthracis	A0A0F7RMV8	Metallophosphoesterase	Bacillus_anthracis	PF00149	Q8IYT8	ULK2	unc-51 like autophagy activating kinase 2	PF00069
Bacillus_anthracis	A0A0F7RMV8	Metallophosphoesterase	Bacillus_anthracis	PF00149	Q8NAA4	ATG16L2	autophagy related 16 like 2	PF00400
Bacillus_anthracis	A0A0F7RMV8	Metallophosphoesterase	Bacillus_anthracis	PF00149	Q99570	PIK3R4	phosphoinositide-3-kinase regulatory subunit 4	PF00400
Bacillus_anthracis	A0A0F7RMV8	Metallophosphoesterase	Bacillus_anthracis	PF00149	Q99570	PIK3R4	phosphoinositide-3-kinase regulatory subunit 4	PF00069
Bacillus_anthracis	A0A0F7RNA5	Sensor_histidine_kinase_malK	Bacillus_anthracis	PF00989	O75385	ULK1	unc-51 like autophagy activating kinase 1	PF00069
Bacillus_anthracis	A0A0F7RNA5	Sensor_histidine_kinase_malK	Bacillus_anthracis	PF00989	Q8IYT8	ULK2	unc-51 like autophagy activating kinase 2	PF00069
Bacillus_anthracis	A0A0F7RNA5	Sensor_histidine_kinase_malK	Bacillus_anthracis	PF00989	Q99570	PIK3R4	phosphoinositide-3-kinase regulatory subunit 4	PF00069
Bacillus_anthracis	A0A0J1HK72	Protein_translocase_subunit_SecA	Bacillus_anthracis	PF00271	O75385	ULK1	unc-51 like autophagy activating kinase 1	PF00069
Bacillus_anthracis	A0A0J1HK72	Protein_translocase_subunit_SecA	Bacillus_anthracis	PF00271	Q8IYT8	ULK2	unc-51 like autophagy activating kinase 2	PF00069
Bacillus_anthracis	A0A0J1HK72	Protein_translocase_subunit_SecA	Bacillus_anthracis	PF00271	Q99570	PIK3R4	phosphoinositide-3-kinase regulatory subunit 4	PF00069
Bacillus_anthracis	A0A0J1HKS3	Histidine_kinase	Bacillus_anthracis	PF00989	O75385	ULK1	unc-51 like autophagy activating kinase 1	PF00069
Bacillus_anthracis	A0A0J1HKS3	Histidine_kinase	Bacillus_anthracis	PF00989	Q8IYT8	ULK2	unc-51 like autophagy activating kinase 2	PF00069
Bacillus_anthracis	A0A0J1HKS3	Histidine_kinase	Bacillus_anthracis	PF00989	Q99570	PIK3R4	phosphoinositide-3-kinase regulatory subunit 4	PF00069
Bacillus_anthracis	A0A0J1HPW1	Penicillin-binding_protein	Bacillus_anthracis	PF00041	O75385	ULK1	unc-51 like autophagy activating kinase 1	PF00069
Bacillus_anthracis	A0A0J1HPW1	Penicillin-binding_protein	Bacillus_anthracis	PF00041	Q8IYT8	ULK2	unc-51 like autophagy activating kinase 2	PF00069
Bacillus_anthracis	A0A0J1HPW1	Penicillin-binding_protein	Bacillus_anthracis	PF00041	Q99570	PIK3R4	phosphoinositide-3-kinase regulatory subunit 4	PF00069
Bacillus_anthracis	A0A0J1HRE6	Chitinase	Bacillus_anthracis	PF00041	O75385	ULK1	unc-51 like autophagy activating kinase 1	PF00069
Bacillus_anthracis	A0A0J1HRE6	Chitinase	Bacillus_anthracis	PF00041	Q8IYT8	ULK2	unc-51 like autophagy activating kinase 2	PF00069
Bacillus_anthracis	A0A0J1HRE6	Chitinase	Bacillus_anthracis	PF00041	Q99570	PIK3R4	phosphoinositide-3-kinase regulatory subunit 4	PF00069
Bacillus_anthracis	A0A0J1HSY7	2',_3'-cyclic_nucleotide_2'-phosphodiesterase	Bacillus_anthracis	PF00149	O75385	ULK1	unc-51 like autophagy activating kinase 1	PF00069
Bacillus_anthracis	A0A0J1HSY7	2',_3'-cyclic_nucleotide_2'-phosphodiesterase	Bacillus_anthracis	PF00149	Q676U5	ATG16L1	autophagy related 16 like 1	PF00400
Bacillus_anthracis	A0A0J1HSY7	2',_3'-cyclic_nucleotide_2'-phosphodiesterase	Bacillus_anthracis	PF00149	Q8IYT8	ULK2	unc-51 like autophagy activating kinase 2	PF00069
Bacillus_anthracis	A0A0J1HSY7	2',_3'-cyclic_nucleotide_2'-phosphodiesterase	Bacillus_anthracis	PF00149	Q8NAA4	ATG16L2	autophagy related 16 like 2	PF00400
Bacillus_anthracis	A0A0J1HSY7	2',_3'-cyclic_nucleotide_2'-phosphodiesterase	Bacillus_anthracis	PF00149	Q99570	PIK3R4	phosphoinositide-3-kinase regulatory subunit 4	PF00400
Bacillus_anthracis	A0A0J1HSY7	2',_3'-cyclic_nucleotide_2'-phosphodiesterase	Bacillus_anthracis	PF00149	Q99570	PIK3R4	phosphoinositide-3-kinase regulatory subunit 4	PF00069
Bacillus_anthracis	A0A0J1HTU6	Diguanylate_cyclase	Bacillus_anthracis	PF00989	O75385	ULK1	unc-51 like autophagy activating kinase 1	PF00069
Bacillus_anthracis	A0A0J1HTU6	Diguanylate_cyclase	Bacillus_anthracis	PF00989	Q8IYT8	ULK2	unc-51 like autophagy activating kinase 2	PF00069
Bacillus_anthracis	A0A0J1HTU6	Diguanylate_cyclase	Bacillus_anthracis	PF00989	Q99570	PIK3R4	phosphoinositide-3-kinase regulatory subunit 4	PF00069
Bacillus_anthracis	A0A0J1HU87	Histidine_kinase_(EC_2.7.13.3)	Bacillus_anthracis	PF00989	O75385	ULK1	unc-51 like autophagy activating kinase 1	PF00069
Bacillus_anthracis	A0A0J1HU87	Histidine_kinase_(EC_2.7.13.3)	Bacillus_anthracis	PF00989	Q8IYT8	ULK2	unc-51 like autophagy activating kinase 2	PF00069
Bacillus_anthracis	A0A0J1HU87	Histidine_kinase_(EC_2.7.13.3)	Bacillus_anthracis	PF00989	Q99570	PIK3R4	phosphoinositide-3-kinase regulatory subunit 4	PF00069
Bacillus_anthracis	A0A0J1HUD2	Histidine_kinase	Bacillus_anthracis	PF00989	O75385	ULK1	unc-51 like autophagy activating kinase 1	PF00069
Bacillus_anthracis	A0A0J1HUD2	Histidine_kinase	Bacillus_anthracis	PF00989	Q8IYT8	ULK2	unc-51 like autophagy activating kinase 2	PF00069
Bacillus_anthracis	A0A0J1HUD2	Histidine_kinase	Bacillus_anthracis	PF00989	Q99570	PIK3R4	phosphoinositide-3-kinase regulatory subunit 4	PF00069
Bacillus_anthracis	A0A0J1HVK9	Membrane_protein	Bacillus_anthracis	PF00571	O75385	ULK1	unc-51 like autophagy activating kinase 1	PF00069
Bacillus_anthracis	A0A0J1HVK9	Membrane_protein	Bacillus_anthracis	PF00571	Q8IYT8	ULK2	unc-51 like autophagy activating kinase 2	PF00069
Bacillus_anthracis	A0A0J1HVK9	Membrane_protein	Bacillus_anthracis	PF00571	Q99570	PIK3R4	phosphoinositide-3-kinase regulatory subunit 4	PF00069
Bacillus_anthracis	A0A0J1HW42	Alkaline_phosphatase	Bacillus_anthracis	PF00989	O75385	ULK1	unc-51 like autophagy activating kinase 1	PF00069
Bacillus_anthracis	A0A0J1HW42	Alkaline_phosphatase	Bacillus_anthracis	PF00989	Q8IYT8	ULK2	unc-51 like autophagy activating kinase 2	PF00069
Bacillus_anthracis	A0A0J1HW42	Alkaline_phosphatase	Bacillus_anthracis	PF00989	Q99570	PIK3R4	phosphoinositide-3-kinase regulatory subunit 4	PF00069
Bacillus_anthracis	A0A0J1HXR1	Thiamine_biosynthesis_protein_ThiF	Bacillus_anthracis	PF00899	O95352	ATG7	autophagy related 7	PF00899
Bacillus_anthracis	A0A0J1HY79	ATP-dependent_helicase	Bacillus_anthracis	PF00271	O75385	ULK1	unc-51 like autophagy activating kinase 1	PF00069
Bacillus_anthracis	A0A0J1HY79	ATP-dependent_helicase	Bacillus_anthracis	PF00271	Q8IYT8	ULK2	unc-51 like autophagy activating kinase 2	PF00069
Bacillus_anthracis	A0A0J1HY79	ATP-dependent_helicase	Bacillus_anthracis	PF00271	Q99570	PIK3R4	phosphoinositide-3-kinase regulatory subunit 4	PF00069
Bacillus_anthracis	A0A0J1HYN4	5'-nucleotidase	Bacillus_anthracis	PF00149	O75385	ULK1	unc-51 like autophagy activating kinase 1	PF00069
Bacillus_anthracis	A0A0J1HYN4	5'-nucleotidase	Bacillus_anthracis	PF00149	Q676U5	ATG16L1	autophagy related 16 like 1	PF00400
Bacillus_anthracis	A0A0J1HYN4	5'-nucleotidase	Bacillus_anthracis	PF00149	Q8IYT8	ULK2	unc-51 like autophagy activating kinase 2	PF00069
Bacillus_anthracis	A0A0J1HYN4	5'-nucleotidase	Bacillus_anthracis	PF00149	Q8NAA4	ATG16L2	autophagy related 16 like 2	PF00400
Bacillus_anthracis	A0A0J1HYN4	5'-nucleotidase	Bacillus_anthracis	PF00149	Q99570	PIK3R4	phosphoinositide-3-kinase regulatory subunit 4	PF00400
Bacillus_anthracis	A0A0J1HYN4	5'-nucleotidase	Bacillus_anthracis	PF00149	Q99570	PIK3R4	phosphoinositide-3-kinase regulatory subunit 4	PF00069
Bacillus_anthracis	A0A0J1HYN9	2',_3'-cyclic_nucleotide_2'-phosphodiesterase_(EC_3.1.3.6)_(EC_3.1.4.16)	Bacillus_anthracis	PF00149	O75385	ULK1	unc-51 like autophagy activating kinase 1	PF00069
Bacillus_anthracis	A0A0J1HYN9	2',_3'-cyclic_nucleotide_2'-phosphodiesterase_(EC_3.1.3.6)_(EC_3.1.4.16)	Bacillus_anthracis	PF00149	Q676U5	ATG16L1	autophagy related 16 like 1	PF00400
Bacillus_anthracis	A0A0J1HYN9	2',_3'-cyclic_nucleotide_2'-phosphodiesterase_(EC_3.1.3.6)_(EC_3.1.4.16)	Bacillus_anthracis	PF00149	Q8IYT8	ULK2	unc-51 like autophagy activating kinase 2	PF00069
Bacillus_anthracis	A0A0J1HYN9	2',_3'-cyclic_nucleotide_2'-phosphodiesterase_(EC_3.1.3.6)_(EC_3.1.4.16)	Bacillus_anthracis	PF00149	Q8NAA4	ATG16L2	autophagy related 16 like 2	PF00400
Bacillus_anthracis	A0A0J1HYN9	2',_3'-cyclic_nucleotide_2'-phosphodiesterase_(EC_3.1.3.6)_(EC_3.1.4.16)	Bacillus_anthracis	PF00149	Q99570	PIK3R4	phosphoinositide-3-kinase regulatory subunit 4	PF00400
Bacillus_anthracis	A0A0J1HYN9	2',_3'-cyclic_nucleotide_2'-phosphodiesterase_(EC_3.1.3.6)_(EC_3.1.4.16)	Bacillus_anthracis	PF00149	Q99570	PIK3R4	phosphoinositide-3-kinase regulatory subunit 4	PF00069
Bacillus_anthracis	A0A0J1HZY4	Metallophosphoesterase	Bacillus_anthracis	PF00149	O75385	ULK1	unc-51 like autophagy activating kinase 1	PF00069
Bacillus_anthracis	A0A0J1HZY4	Metallophosphoesterase	Bacillus_anthracis	PF00149	Q676U5	ATG16L1	autophagy related 16 like 1	PF00400
Bacillus_anthracis	A0A0J1HZY4	Metallophosphoesterase	Bacillus_anthracis	PF00149	Q8IYT8	ULK2	unc-51 like autophagy activating kinase 2	PF00069
Bacillus_anthracis	A0A0J1HZY4	Metallophosphoesterase	Bacillus_anthracis	PF00149	Q8NAA4	ATG16L2	autophagy related 16 like 2	PF00400
Bacillus_anthracis	A0A0J1HZY4	Metallophosphoesterase	Bacillus_anthracis	PF00149	Q99570	PIK3R4	phosphoinositide-3-kinase regulatory subunit 4	PF00400
Bacillus_anthracis	A0A0J1HZY4	Metallophosphoesterase	Bacillus_anthracis	PF00149	Q99570	PIK3R4	phosphoinositide-3-kinase regulatory subunit 4	PF00069
Bacillus_anthracis	A0A0J1I1J0	Membrane_protein	Bacillus_anthracis	PF00571	O75385	ULK1	unc-51 like autophagy activating kinase 1	PF00069
Bacillus_anthracis	A0A0J1I1J0	Membrane_protein	Bacillus_anthracis	PF00571	Q8IYT8	ULK2	unc-51 like autophagy activating kinase 2	PF00069
Bacillus_anthracis	A0A0J1I1J0	Membrane_protein	Bacillus_anthracis	PF00571	Q99570	PIK3R4	phosphoinositide-3-kinase regulatory subunit 4	PF00069
Bacillus_anthracis	A0A0J1I2H4	Bis(5'-nucleosyl)-tetraphosphatase_PrpE_[asymmetrical]_(EC_3.6.1.17)_(Ap4A_hydrolase)_(Diadenosine_5',5'''-P1,P4-tetraphosphate_asymmetrical_hydrolase)	Bacillus_anthracis	PF00149	O75385	ULK1	unc-51 like autophagy activating kinase 1	PF00069
Bacillus_anthracis	A0A0J1I2H4	Bis(5'-nucleosyl)-tetraphosphatase_PrpE_[asymmetrical]_(EC_3.6.1.17)_(Ap4A_hydrolase)_(Diadenosine_5',5'''-P1,P4-tetraphosphate_asymmetrical_hydrolase)	Bacillus_anthracis	PF00149	Q676U5	ATG16L1	autophagy related 16 like 1	PF00400
Bacillus_anthracis	A0A0J1I2H4	Bis(5'-nucleosyl)-tetraphosphatase_PrpE_[asymmetrical]_(EC_3.6.1.17)_(Ap4A_hydrolase)_(Diadenosine_5',5'''-P1,P4-tetraphosphate_asymmetrical_hydrolase)	Bacillus_anthracis	PF00149	Q8IYT8	ULK2	unc-51 like autophagy activating kinase 2	PF00069
Bacillus_anthracis	A0A0J1I2H4	Bis(5'-nucleosyl)-tetraphosphatase_PrpE_[asymmetrical]_(EC_3.6.1.17)_(Ap4A_hydrolase)_(Diadenosine_5',5'''-P1,P4-tetraphosphate_asymmetrical_hydrolase)	Bacillus_anthracis	PF00149	Q8NAA4	ATG16L2	autophagy related 16 like 2	PF00400
Bacillus_anthracis	A0A0J1I2H4	Bis(5'-nucleosyl)-tetraphosphatase_PrpE_[asymmetrical]_(EC_3.6.1.17)_(Ap4A_hydrolase)_(Diadenosine_5',5'''-P1,P4-tetraphosphate_asymmetrical_hydrolase)	Bacillus_anthracis	PF00149	Q99570	PIK3R4	phosphoinositide-3-kinase regulatory subunit 4	PF00400
Bacillus_anthracis	A0A0J1I2H4	Bis(5'-nucleosyl)-tetraphosphatase_PrpE_[asymmetrical]_(EC_3.6.1.17)_(Ap4A_hydrolase)_(Diadenosine_5',5'''-P1,P4-tetraphosphate_asymmetrical_hydrolase)	Bacillus_anthracis	PF00149	Q99570	PIK3R4	phosphoinositide-3-kinase regulatory subunit 4	PF00069
Bacillus_anthracis	A0A0J1I2R6	Phosphoesterase	Bacillus_anthracis	PF00149	O75385	ULK1	unc-51 like autophagy activating kinase 1	PF00069
Bacillus_anthracis	A0A0J1I2R6	Phosphoesterase	Bacillus_anthracis	PF00149	Q676U5	ATG16L1	autophagy related 16 like 1	PF00400
Bacillus_anthracis	A0A0J1I2R6	Phosphoesterase	Bacillus_anthracis	PF00149	Q8IYT8	ULK2	unc-51 like autophagy activating kinase 2	PF00069
Bacillus_anthracis	A0A0J1I2R6	Phosphoesterase	Bacillus_anthracis	PF00149	Q8NAA4	ATG16L2	autophagy related 16 like 2	PF00400
Bacillus_anthracis	A0A0J1I2R6	Phosphoesterase	Bacillus_anthracis	PF00149	Q99570	PIK3R4	phosphoinositide-3-kinase regulatory subunit 4	PF00400
Bacillus_anthracis	A0A0J1I2R6	Phosphoesterase	Bacillus_anthracis	PF00149	Q99570	PIK3R4	phosphoinositide-3-kinase regulatory subunit 4	PF00069
Bacillus_anthracis	A0A0J1I314	Histidine_kinase_(EC_2.7.13.3)	Bacillus_anthracis	PF00072	O75385	ULK1	unc-51 like autophagy activating kinase 1	PF00069
Bacillus_anthracis	A0A0J1I314	Histidine_kinase_(EC_2.7.13.3)	Bacillus_anthracis	PF00072	Q8IYT8	ULK2	unc-51 like autophagy activating kinase 2	PF00069
Bacillus_anthracis	A0A0J1I314	Histidine_kinase_(EC_2.7.13.3)	Bacillus_anthracis	PF00072	Q99570	PIK3R4	phosphoinositide-3-kinase regulatory subunit 4	PF00069
Bacillus_anthracis	A0A0J1I441	Metallophosphoesterase	Bacillus_anthracis	PF00149	O75385	ULK1	unc-51 like autophagy activating kinase 1	PF00069
Bacillus_anthracis	A0A0J1I441	Metallophosphoesterase	Bacillus_anthracis	PF00149	Q676U5	ATG16L1	autophagy related 16 like 1	PF00400
Bacillus_anthracis	A0A0J1I441	Metallophosphoesterase	Bacillus_anthracis	PF00149	Q8IYT8	ULK2	unc-51 like autophagy activating kinase 2	PF00069
Bacillus_anthracis	A0A0J1I441	Metallophosphoesterase	Bacillus_anthracis	PF00149	Q8NAA4	ATG16L2	autophagy related 16 like 2	PF00400
Bacillus_anthracis	A0A0J1I441	Metallophosphoesterase	Bacillus_anthracis	PF00149	Q99570	PIK3R4	phosphoinositide-3-kinase regulatory subunit 4	PF00400
Bacillus_anthracis	A0A0J1I441	Metallophosphoesterase	Bacillus_anthracis	PF00149	Q99570	PIK3R4	phosphoinositide-3-kinase regulatory subunit 4	PF00069
Bacillus_anthracis	A0A0J1I538	Chitin-binding_protein	Bacillus_anthracis	PF00041	O75385	ULK1	unc-51 like autophagy activating kinase 1	PF00069
Bacillus_anthracis	A0A0J1I538	Chitin-binding_protein	Bacillus_anthracis	PF00041	Q8IYT8	ULK2	unc-51 like autophagy activating kinase 2	PF00069
Bacillus_anthracis	A0A0J1I538	Chitin-binding_protein	Bacillus_anthracis	PF00041	Q99570	PIK3R4	phosphoinositide-3-kinase regulatory subunit 4	PF00069
Bacillus_anthracis	A0A0J1I680	Metallophosphoesterase	Bacillus_anthracis	PF00149	O75385	ULK1	unc-51 like autophagy activating kinase 1	PF00069
Bacillus_anthracis	A0A0J1I680	Metallophosphoesterase	Bacillus_anthracis	PF00149	Q676U5	ATG16L1	autophagy related 16 like 1	PF00400
Bacillus_anthracis	A0A0J1I680	Metallophosphoesterase	Bacillus_anthracis	PF00149	Q8IYT8	ULK2	unc-51 like autophagy activating kinase 2	PF00069
Bacillus_anthracis	A0A0J1I680	Metallophosphoesterase	Bacillus_anthracis	PF00149	Q8NAA4	ATG16L2	autophagy related 16 like 2	PF00400
Bacillus_anthracis	A0A0J1I680	Metallophosphoesterase	Bacillus_anthracis	PF00149	Q99570	PIK3R4	phosphoinositide-3-kinase regulatory subunit 4	PF00400
Bacillus_anthracis	A0A0J1I680	Metallophosphoesterase	Bacillus_anthracis	PF00149	Q99570	PIK3R4	phosphoinositide-3-kinase regulatory subunit 4	PF00069
Bacillus_anthracis	A0A0J1KTH5	Cysteine_synthase_(EC_2.5.1.47)	Bacillus_anthracis	PF00291	O75385	ULK1	unc-51 like autophagy activating kinase 1	PF00069
Bacillus_anthracis	A0A0J1KTH5	Cysteine_synthase_(EC_2.5.1.47)	Bacillus_anthracis	PF00291	Q8IYT8	ULK2	unc-51 like autophagy activating kinase 2	PF00069
Bacillus_anthracis	A0A0J1KTH5	Cysteine_synthase_(EC_2.5.1.47)	Bacillus_anthracis	PF00291	Q99570	PIK3R4	phosphoinositide-3-kinase regulatory subunit 4	PF00069
Bacillus_anthracis	A0A0J1KUW3	Acid_phosphatase	Bacillus_anthracis	PF00149	O75385	ULK1	unc-51 like autophagy activating kinase 1	PF00069
Bacillus_anthracis	A0A0J1KUW3	Acid_phosphatase	Bacillus_anthracis	PF00149	Q676U5	ATG16L1	autophagy related 16 like 1	PF00400
Bacillus_anthracis	A0A0J1KUW3	Acid_phosphatase	Bacillus_anthracis	PF00149	Q8IYT8	ULK2	unc-51 like autophagy activating kinase 2	PF00069
Bacillus_anthracis	A0A0J1KUW3	Acid_phosphatase	Bacillus_anthracis	PF00149	Q8NAA4	ATG16L2	autophagy related 16 like 2	PF00400
Bacillus_anthracis	A0A0J1KUW3	Acid_phosphatase	Bacillus_anthracis	PF00149	Q99570	PIK3R4	phosphoinositide-3-kinase regulatory subunit 4	PF00400
Bacillus_anthracis	A0A0J1KUW3	Acid_phosphatase	Bacillus_anthracis	PF00149	Q99570	PIK3R4	phosphoinositide-3-kinase regulatory subunit 4	PF00069
Bacillus_anthracis	A0A0J1KVM7	2',_3'-cyclic_nucleotide_2'-phosphodiesterase	Bacillus_anthracis	PF00149	O75385	ULK1	unc-51 like autophagy activating kinase 1	PF00069
Bacillus_anthracis	A0A0J1KVM7	2',_3'-cyclic_nucleotide_2'-phosphodiesterase	Bacillus_anthracis	PF00149	Q676U5	ATG16L1	autophagy related 16 like 1	PF00400
Bacillus_anthracis	A0A0J1KVM7	2',_3'-cyclic_nucleotide_2'-phosphodiesterase	Bacillus_anthracis	PF00149	Q8IYT8	ULK2	unc-51 like autophagy activating kinase 2	PF00069
Bacillus_anthracis	A0A0J1KVM7	2',_3'-cyclic_nucleotide_2'-phosphodiesterase	Bacillus_anthracis	PF00149	Q8NAA4	ATG16L2	autophagy related 16 like 2	PF00400
Bacillus_anthracis	A0A0J1KVM7	2',_3'-cyclic_nucleotide_2'-phosphodiesterase	Bacillus_anthracis	PF00149	Q99570	PIK3R4	phosphoinositide-3-kinase regulatory subunit 4	PF00400
Bacillus_anthracis	A0A0J1KVM7	2',_3'-cyclic_nucleotide_2'-phosphodiesterase	Bacillus_anthracis	PF00149	Q99570	PIK3R4	phosphoinositide-3-kinase regulatory subunit 4	PF00069
Bacillus_anthracis	A0A0J1KW32	Dihydropteridine_reductase	Bacillus_anthracis	PF03793	O75385	ULK1	unc-51 like autophagy activating kinase 1	PF00069
Bacillus_anthracis	A0A0J1KW32	Dihydropteridine_reductase	Bacillus_anthracis	PF03793	Q8IYT8	ULK2	unc-51 like autophagy activating kinase 2	PF00069
Bacillus_anthracis	A0A0J1KW32	Dihydropteridine_reductase	Bacillus_anthracis	PF03793	Q99570	PIK3R4	phosphoinositide-3-kinase regulatory subunit 4	PF00069
Bacillus_anthracis	D1MPX4	CBS_domain_protein	Bacillus_anthracis	PF00571	O75385	ULK1	unc-51 like autophagy activating kinase 1	PF00069
Bacillus_anthracis	D1MPX4	CBS_domain_protein	Bacillus_anthracis	PF00571	Q8IYT8	ULK2	unc-51 like autophagy activating kinase 2	PF00069
Bacillus_anthracis	D1MPX4	CBS_domain_protein	Bacillus_anthracis	PF00571	Q99570	PIK3R4	phosphoinositide-3-kinase regulatory subunit 4	PF00069
Bacillus_anthracis	Q6HS74	Ankyrin_(Putative_ankyrin-containing_lipoprotein_Lxx09580)	Bacillus_anthracis	PF00023	O75385	ULK1	unc-51 like autophagy activating kinase 1	PF00069
Bacillus_anthracis	Q6HS74	Ankyrin_(Putative_ankyrin-containing_lipoprotein_Lxx09580)	Bacillus_anthracis	PF00023	Q8IYT8	ULK2	unc-51 like autophagy activating kinase 2	PF00069
Bacillus_anthracis	Q6HS74	Ankyrin_(Putative_ankyrin-containing_lipoprotein_Lxx09580)	Bacillus_anthracis	PF00023	Q99570	PIK3R4	phosphoinositide-3-kinase regulatory subunit 4	PF00069
Bacillus_anthracis	Q6HTQ7	Trifunctional_nucleotide_phosphoesterase_protein_YfkN	Bacillus_anthracis	PF00149	O75385	ULK1	unc-51 like autophagy activating kinase 1	PF00069
Bacillus_anthracis	Q6HTQ7	Trifunctional_nucleotide_phosphoesterase_protein_YfkN	Bacillus_anthracis	PF00149	Q676U5	ATG16L1	autophagy related 16 like 1	PF00400
Bacillus_anthracis	Q6HTQ7	Trifunctional_nucleotide_phosphoesterase_protein_YfkN	Bacillus_anthracis	PF00149	Q8IYT8	ULK2	unc-51 like autophagy activating kinase 2	PF00069
Bacillus_anthracis	Q6HTQ7	Trifunctional_nucleotide_phosphoesterase_protein_YfkN	Bacillus_anthracis	PF00149	Q8NAA4	ATG16L2	autophagy related 16 like 2	PF00400
Bacillus_anthracis	Q6HTQ7	Trifunctional_nucleotide_phosphoesterase_protein_YfkN	Bacillus_anthracis	PF00149	Q99570	PIK3R4	phosphoinositide-3-kinase regulatory subunit 4	PF00400
Bacillus_anthracis	Q6HTQ7	Trifunctional_nucleotide_phosphoesterase_protein_YfkN	Bacillus_anthracis	PF00149	Q99570	PIK3R4	phosphoinositide-3-kinase regulatory subunit 4	PF00069
Bacillus_anthracis	Q6HVA7	Trifunctional_nucleotide_phosphoesterase_protein_YfkN	Bacillus_anthracis	PF00149	O75385	ULK1	unc-51 like autophagy activating kinase 1	PF00069
Bacillus_anthracis	Q6HVA7	Trifunctional_nucleotide_phosphoesterase_protein_YfkN	Bacillus_anthracis	PF00149	Q676U5	ATG16L1	autophagy related 16 like 1	PF00400
Bacillus_anthracis	Q6HVA7	Trifunctional_nucleotide_phosphoesterase_protein_YfkN	Bacillus_anthracis	PF00149	Q8IYT8	ULK2	unc-51 like autophagy activating kinase 2	PF00069
Bacillus_anthracis	Q6HVA7	Trifunctional_nucleotide_phosphoesterase_protein_YfkN	Bacillus_anthracis	PF00149	Q8NAA4	ATG16L2	autophagy related 16 like 2	PF00400
Bacillus_anthracis	Q6HVA7	Trifunctional_nucleotide_phosphoesterase_protein_YfkN	Bacillus_anthracis	PF00149	Q99570	PIK3R4	phosphoinositide-3-kinase regulatory subunit 4	PF00400
Bacillus_anthracis	Q6HVA7	Trifunctional_nucleotide_phosphoesterase_protein_YfkN	Bacillus_anthracis	PF00149	Q99570	PIK3R4	phosphoinositide-3-kinase regulatory subunit 4	PF00069
Bacillus_anthracis	Q81JJ1	Sensor_histidine_kinase_yycG_(Sensory_box_histidine_kinase_YycG)_(EC_2.7.13.3)	Bacillus_anthracis	PF00989	O75385	ULK1	unc-51 like autophagy activating kinase 1	PF00069
Bacillus_anthracis	Q81JJ1	Sensor_histidine_kinase_yycG_(Sensory_box_histidine_kinase_YycG)_(EC_2.7.13.3)	Bacillus_anthracis	PF00989	Q8IYT8	ULK2	unc-51 like autophagy activating kinase 2	PF00069
Bacillus_anthracis	Q81JJ1	Sensor_histidine_kinase_yycG_(Sensory_box_histidine_kinase_YycG)_(EC_2.7.13.3)	Bacillus_anthracis	PF00989	Q99570	PIK3R4	phosphoinositide-3-kinase regulatory subunit 4	PF00069
Bacillus_anthracis	Q81JZ4	ATP_synthase_gamma_chain_(ATP_synthase_F1_sector_gamma_subunit)_(F-ATPase_gamma_subunit)	Bacillus_anthracis	PF00231	Q676U5	ATG16L1	autophagy related 16 like 1	PF00400
Bacillus_anthracis	Q81JZ4	ATP_synthase_gamma_chain_(ATP_synthase_F1_sector_gamma_subunit)_(F-ATPase_gamma_subunit)	Bacillus_anthracis	PF00231	Q8NAA4	ATG16L2	autophagy related 16 like 2	PF00400
Bacillus_anthracis	Q81JZ4	ATP_synthase_gamma_chain_(ATP_synthase_F1_sector_gamma_subunit)_(F-ATPase_gamma_subunit)	Bacillus_anthracis	PF00231	Q99570	PIK3R4	phosphoinositide-3-kinase regulatory subunit 4	PF00400
Bacillus_anthracis	Q81K66	Superoxide_dismutase_(Superoxide_dismutase,_Cu-Zn)_(EC_1.15.1.1)	Bacillus_anthracis	PF00080	O75385	ULK1	unc-51 like autophagy activating kinase 1	PF00069
Bacillus_anthracis	Q81K66	Superoxide_dismutase_(Superoxide_dismutase,_Cu-Zn)_(EC_1.15.1.1)	Bacillus_anthracis	PF00080	Q8IYT8	ULK2	unc-51 like autophagy activating kinase 2	PF00069
Bacillus_anthracis	Q81K66	Superoxide_dismutase_(Superoxide_dismutase,_Cu-Zn)_(EC_1.15.1.1)	Bacillus_anthracis	PF00080	Q99570	PIK3R4	phosphoinositide-3-kinase regulatory subunit 4	PF00069
Bacillus_anthracis	Q81L02	Alkaline_phosphatase_synthesis_sensor_protein_phoR_(Sensory_box_histidine_kinase_PhoR)_(EC_2.7.13.3)	Bacillus_anthracis	PF00989	O75385	ULK1	unc-51 like autophagy activating kinase 1	PF00069
Bacillus_anthracis	Q81L02	Alkaline_phosphatase_synthesis_sensor_protein_phoR_(Sensory_box_histidine_kinase_PhoR)_(EC_2.7.13.3)	Bacillus_anthracis	PF00989	Q8IYT8	ULK2	unc-51 like autophagy activating kinase 2	PF00069
Bacillus_anthracis	Q81L02	Alkaline_phosphatase_synthesis_sensor_protein_phoR_(Sensory_box_histidine_kinase_PhoR)_(EC_2.7.13.3)	Bacillus_anthracis	PF00989	Q99570	PIK3R4	phosphoinositide-3-kinase regulatory subunit 4	PF00069
Bacillus_anthracis	Q81M05	ATP-dependent_helicase_(Putative_helicase)_(Uncharacterized_ATP-dependent_helicase_yqhH)	Bacillus_anthracis	PF00271	O75385	ULK1	unc-51 like autophagy activating kinase 1	PF00069
Bacillus_anthracis	Q81M05	ATP-dependent_helicase_(Putative_helicase)_(Uncharacterized_ATP-dependent_helicase_yqhH)	Bacillus_anthracis	PF00271	Q8IYT8	ULK2	unc-51 like autophagy activating kinase 2	PF00069
Bacillus_anthracis	Q81M05	ATP-dependent_helicase_(Putative_helicase)_(Uncharacterized_ATP-dependent_helicase_yqhH)	Bacillus_anthracis	PF00271	Q99570	PIK3R4	phosphoinositide-3-kinase regulatory subunit 4	PF00069
Bacillus_anthracis	Q81M23	Rhodanese-like_domain_protein_(Uncharacterized_protein)_(Uncharacterized_protein_yqhL)	Bacillus_anthracis	PF00581	O75385	ULK1	unc-51 like autophagy activating kinase 1	PF00069
Bacillus_anthracis	Q81M23	Rhodanese-like_domain_protein_(Uncharacterized_protein)_(Uncharacterized_protein_yqhL)	Bacillus_anthracis	PF00581	O95352	ATG7	autophagy related 7	PF00899
Bacillus_anthracis	Q81M23	Rhodanese-like_domain_protein_(Uncharacterized_protein)_(Uncharacterized_protein_yqhL)	Bacillus_anthracis	PF00581	Q8IYT8	ULK2	unc-51 like autophagy activating kinase 2	PF00069
Bacillus_anthracis	Q81M23	Rhodanese-like_domain_protein_(Uncharacterized_protein)_(Uncharacterized_protein_yqhL)	Bacillus_anthracis	PF00581	Q99570	PIK3R4	phosphoinositide-3-kinase regulatory subunit 4	PF00069
Bacillus_anthracis	Q81MA4	2',3'-cyclic-nucleotide_2'-phosphodiesterase_(EC_3.1.4.16)	Bacillus_anthracis	PF00149	O75385	ULK1	unc-51 like autophagy activating kinase 1	PF00069
Bacillus_anthracis	Q81MA4	2',3'-cyclic-nucleotide_2'-phosphodiesterase_(EC_3.1.4.16)	Bacillus_anthracis	PF00149	Q676U5	ATG16L1	autophagy related 16 like 1	PF00400
Bacillus_anthracis	Q81MA4	2',3'-cyclic-nucleotide_2'-phosphodiesterase_(EC_3.1.4.16)	Bacillus_anthracis	PF00149	Q8IYT8	ULK2	unc-51 like autophagy activating kinase 2	PF00069
Bacillus_anthracis	Q81MA4	2',3'-cyclic-nucleotide_2'-phosphodiesterase_(EC_3.1.4.16)	Bacillus_anthracis	PF00149	Q8NAA4	ATG16L2	autophagy related 16 like 2	PF00400
Bacillus_anthracis	Q81MA4	2',3'-cyclic-nucleotide_2'-phosphodiesterase_(EC_3.1.4.16)	Bacillus_anthracis	PF00149	Q99570	PIK3R4	phosphoinositide-3-kinase regulatory subunit 4	PF00400
Bacillus_anthracis	Q81MA4	2',3'-cyclic-nucleotide_2'-phosphodiesterase_(EC_3.1.4.16)	Bacillus_anthracis	PF00149	Q99570	PIK3R4	phosphoinositide-3-kinase regulatory subunit 4	PF00069
Bacillus_anthracis	Q81MC7	5'-nucleotidase_family_protein_(Endonuclease_YhcR)	Bacillus_anthracis	PF00149	O75385	ULK1	unc-51 like autophagy activating kinase 1	PF00069
Bacillus_anthracis	Q81MC7	5'-nucleotidase_family_protein_(Endonuclease_YhcR)	Bacillus_anthracis	PF00149	Q676U5	ATG16L1	autophagy related 16 like 1	PF00400
Bacillus_anthracis	Q81MC7	5'-nucleotidase_family_protein_(Endonuclease_YhcR)	Bacillus_anthracis	PF00149	Q8IYT8	ULK2	unc-51 like autophagy activating kinase 2	PF00069
Bacillus_anthracis	Q81MC7	5'-nucleotidase_family_protein_(Endonuclease_YhcR)	Bacillus_anthracis	PF00149	Q8NAA4	ATG16L2	autophagy related 16 like 2	PF00400
Bacillus_anthracis	Q81MC7	5'-nucleotidase_family_protein_(Endonuclease_YhcR)	Bacillus_anthracis	PF00149	Q99570	PIK3R4	phosphoinositide-3-kinase regulatory subunit 4	PF00400
Bacillus_anthracis	Q81MC7	5'-nucleotidase_family_protein_(Endonuclease_YhcR)	Bacillus_anthracis	PF00149	Q99570	PIK3R4	phosphoinositide-3-kinase regulatory subunit 4	PF00069
Bacillus_anthracis	Q81MP1	Ser/Thr_protein_phosphatase_family_protein_(Uncharacterized_metallophosphoesterase_ykuE)	Bacillus_anthracis	PF00149	O75385	ULK1	unc-51 like autophagy activating kinase 1	PF00069
Bacillus_anthracis	Q81MP1	Ser/Thr_protein_phosphatase_family_protein_(Uncharacterized_metallophosphoesterase_ykuE)	Bacillus_anthracis	PF00149	Q676U5	ATG16L1	autophagy related 16 like 1	PF00400
Bacillus_anthracis	Q81MP1	Ser/Thr_protein_phosphatase_family_protein_(Uncharacterized_metallophosphoesterase_ykuE)	Bacillus_anthracis	PF00149	Q8IYT8	ULK2	unc-51 like autophagy activating kinase 2	PF00069
Bacillus_anthracis	Q81MP1	Ser/Thr_protein_phosphatase_family_protein_(Uncharacterized_metallophosphoesterase_ykuE)	Bacillus_anthracis	PF00149	Q8NAA4	ATG16L2	autophagy related 16 like 2	PF00400
Bacillus_anthracis	Q81MP1	Ser/Thr_protein_phosphatase_family_protein_(Uncharacterized_metallophosphoesterase_ykuE)	Bacillus_anthracis	PF00149	Q99570	PIK3R4	phosphoinositide-3-kinase regulatory subunit 4	PF00400
Bacillus_anthracis	Q81MP1	Ser/Thr_protein_phosphatase_family_protein_(Uncharacterized_metallophosphoesterase_ykuE)	Bacillus_anthracis	PF00149	Q99570	PIK3R4	phosphoinositide-3-kinase regulatory subunit 4	PF00069
Bacillus_anthracis	Q81NM5	Endonuclease_YhcR_(Putative_5'-nucleotidase)	Bacillus_anthracis	PF00149	O75385	ULK1	unc-51 like autophagy activating kinase 1	PF00069
Bacillus_anthracis	Q81NM5	Endonuclease_YhcR_(Putative_5'-nucleotidase)	Bacillus_anthracis	PF00149	Q676U5	ATG16L1	autophagy related 16 like 1	PF00400
Bacillus_anthracis	Q81NM5	Endonuclease_YhcR_(Putative_5'-nucleotidase)	Bacillus_anthracis	PF00149	Q8IYT8	ULK2	unc-51 like autophagy activating kinase 2	PF00069
Bacillus_anthracis	Q81NM5	Endonuclease_YhcR_(Putative_5'-nucleotidase)	Bacillus_anthracis	PF00149	Q8NAA4	ATG16L2	autophagy related 16 like 2	PF00400
Bacillus_anthracis	Q81NM5	Endonuclease_YhcR_(Putative_5'-nucleotidase)	Bacillus_anthracis	PF00149	Q99570	PIK3R4	phosphoinositide-3-kinase regulatory subunit 4	PF00400
Bacillus_anthracis	Q81NM5	Endonuclease_YhcR_(Putative_5'-nucleotidase)	Bacillus_anthracis	PF00149	Q99570	PIK3R4	phosphoinositide-3-kinase regulatory subunit 4	PF00069
Bacillus_anthracis	Q81PK9	GlcNAc-binding_protein_A_(Putative_chitinase)	Bacillus_anthracis	PF00041	O75385	ULK1	unc-51 like autophagy activating kinase 1	PF00069
Bacillus_anthracis	Q81PK9	GlcNAc-binding_protein_A_(Putative_chitinase)	Bacillus_anthracis	PF00041	Q8IYT8	ULK2	unc-51 like autophagy activating kinase 2	PF00069
Bacillus_anthracis	Q81PK9	GlcNAc-binding_protein_A_(Putative_chitinase)	Bacillus_anthracis	PF00041	Q99570	PIK3R4	phosphoinositide-3-kinase regulatory subunit 4	PF00069
Bacillus_anthracis	Q81PZ1	Penicillin-binding_protein_(Penicillin-binding_protein_2B)	Bacillus_anthracis	PF03793	O75385	ULK1	unc-51 like autophagy activating kinase 1	PF00069
Bacillus_anthracis	Q81PZ1	Penicillin-binding_protein_(Penicillin-binding_protein_2B)	Bacillus_anthracis	PF03793	Q8IYT8	ULK2	unc-51 like autophagy activating kinase 2	PF00069
Bacillus_anthracis	Q81PZ1	Penicillin-binding_protein_(Penicillin-binding_protein_2B)	Bacillus_anthracis	PF03793	Q99570	PIK3R4	phosphoinositide-3-kinase regulatory subunit 4	PF00069
Bacillus_anthracis	Q81QX7	CBS_domain_protein_(Membrane_protein)_(UPF0053_protein_yhdP)	Bacillus_anthracis	PF00571	O75385	ULK1	unc-51 like autophagy activating kinase 1	PF00069
Bacillus_anthracis	Q81QX7	CBS_domain_protein_(Membrane_protein)_(UPF0053_protein_yhdP)	Bacillus_anthracis	PF00571	Q8IYT8	ULK2	unc-51 like autophagy activating kinase 2	PF00069
Bacillus_anthracis	Q81QX7	CBS_domain_protein_(Membrane_protein)_(UPF0053_protein_yhdP)	Bacillus_anthracis	PF00571	Q99570	PIK3R4	phosphoinositide-3-kinase regulatory subunit 4	PF00069
Bacillus_anthracis	Q81RI6	CBS_domain_protein_(UPF0053_protein_yhdP)	Bacillus_anthracis	PF00571	O75385	ULK1	unc-51 like autophagy activating kinase 1	PF00069
Bacillus_anthracis	Q81RI6	CBS_domain_protein_(UPF0053_protein_yhdP)	Bacillus_anthracis	PF00571	Q8IYT8	ULK2	unc-51 like autophagy activating kinase 2	PF00069
Bacillus_anthracis	Q81RI6	CBS_domain_protein_(UPF0053_protein_yhdP)	Bacillus_anthracis	PF00571	Q99570	PIK3R4	phosphoinositide-3-kinase regulatory subunit 4	PF00069
Bacillus_anthracis	Q81S46	Cysteine_synthase_(EC_2.5.1.47)	Bacillus_anthracis	PF00291	O75385	ULK1	unc-51 like autophagy activating kinase 1	PF00069
Bacillus_anthracis	Q81S46	Cysteine_synthase_(EC_2.5.1.47)	Bacillus_anthracis	PF00291	Q8IYT8	ULK2	unc-51 like autophagy activating kinase 2	PF00069
Bacillus_anthracis	Q81S46	Cysteine_synthase_(EC_2.5.1.47)	Bacillus_anthracis	PF00291	Q99570	PIK3R4	phosphoinositide-3-kinase regulatory subunit 4	PF00069
Bacillus_anthracis	Q81SS3	Penicillin-binding_protein_(Penicillin-binding_protein_1A/1B)	Bacillus_anthracis	PF00041	O75385	ULK1	unc-51 like autophagy activating kinase 1	PF00069
Bacillus_anthracis	Q81SS3	Penicillin-binding_protein_(Penicillin-binding_protein_1A/1B)	Bacillus_anthracis	PF00041	Q8IYT8	ULK2	unc-51 like autophagy activating kinase 2	PF00069
Bacillus_anthracis	Q81SS3	Penicillin-binding_protein_(Penicillin-binding_protein_1A/1B)	Bacillus_anthracis	PF00041	Q99570	PIK3R4	phosphoinositide-3-kinase regulatory subunit 4	PF00069
Bacillus_anthracis	Q81U88	Histidine_kinase_(EC_2.7.13.3)	Bacillus_anthracis	PF00072	O75385	ULK1	unc-51 like autophagy activating kinase 1	PF00069
Bacillus_anthracis	Q81U88	Histidine_kinase_(EC_2.7.13.3)	Bacillus_anthracis	PF00072	Q8IYT8	ULK2	unc-51 like autophagy activating kinase 2	PF00069
Bacillus_anthracis	Q81U88	Histidine_kinase_(EC_2.7.13.3)	Bacillus_anthracis	PF00072	Q99570	PIK3R4	phosphoinositide-3-kinase regulatory subunit 4	PF00069
Bacillus_anthracis	Q81UF4	Sensor_histidine_kinase_(EC_2.7.13.3)_(Sensor_protein_CitS)	Bacillus_anthracis	PF00989	O75385	ULK1	unc-51 like autophagy activating kinase 1	PF00069
Bacillus_anthracis	Q81UF4	Sensor_histidine_kinase_(EC_2.7.13.3)_(Sensor_protein_CitS)	Bacillus_anthracis	PF00989	Q8IYT8	ULK2	unc-51 like autophagy activating kinase 2	PF00069
Bacillus_anthracis	Q81UF4	Sensor_histidine_kinase_(EC_2.7.13.3)_(Sensor_protein_CitS)	Bacillus_anthracis	PF00989	Q99570	PIK3R4	phosphoinositide-3-kinase regulatory subunit 4	PF00069
Bacillus_anthracis	Q81UP8	Acid_phosphatase_(Purple_acid_phosphatase/fibronectin_domain_protein)	Bacillus_anthracis	PF00149	O75385	ULK1	unc-51 like autophagy activating kinase 1	PF00069
Bacillus_anthracis	Q81UP8	Acid_phosphatase_(Purple_acid_phosphatase/fibronectin_domain_protein)	Bacillus_anthracis	PF00149	Q676U5	ATG16L1	autophagy related 16 like 1	PF00400
Bacillus_anthracis	Q81UP8	Acid_phosphatase_(Purple_acid_phosphatase/fibronectin_domain_protein)	Bacillus_anthracis	PF00149	Q8IYT8	ULK2	unc-51 like autophagy activating kinase 2	PF00069
Bacillus_anthracis	Q81UP8	Acid_phosphatase_(Purple_acid_phosphatase/fibronectin_domain_protein)	Bacillus_anthracis	PF00149	Q8NAA4	ATG16L2	autophagy related 16 like 2	PF00400
Bacillus_anthracis	Q81UP8	Acid_phosphatase_(Purple_acid_phosphatase/fibronectin_domain_protein)	Bacillus_anthracis	PF00149	Q99570	PIK3R4	phosphoinositide-3-kinase regulatory subunit 4	PF00400
Bacillus_anthracis	Q81UP8	Acid_phosphatase_(Purple_acid_phosphatase/fibronectin_domain_protein)	Bacillus_anthracis	PF00149	Q99570	PIK3R4	phosphoinositide-3-kinase regulatory subunit 4	PF00069
Bacillus_anthracis	Q81UT0	Rhodanese-like_domain_protein_(Sulfurtransferase)_(UPF0033_protein_yrkF)	Bacillus_anthracis	PF00581	O75385	ULK1	unc-51 like autophagy activating kinase 1	PF00069
Bacillus_anthracis	Q81UT0	Rhodanese-like_domain_protein_(Sulfurtransferase)_(UPF0033_protein_yrkF)	Bacillus_anthracis	PF00581	O95352	ATG7	autophagy related 7	PF00899
Bacillus_anthracis	Q81UT0	Rhodanese-like_domain_protein_(Sulfurtransferase)_(UPF0033_protein_yrkF)	Bacillus_anthracis	PF00581	Q8IYT8	ULK2	unc-51 like autophagy activating kinase 2	PF00069
Bacillus_anthracis	Q81UT0	Rhodanese-like_domain_protein_(Sulfurtransferase)_(UPF0033_protein_yrkF)	Bacillus_anthracis	PF00581	Q99570	PIK3R4	phosphoinositide-3-kinase regulatory subunit 4	PF00069
Bacillus_anthracis	Q81V91	CBS_domain_protein_(UPF0053_protein_yhdP)	Bacillus_anthracis	PF00571	O75385	ULK1	unc-51 like autophagy activating kinase 1	PF00069
Bacillus_anthracis	Q81V91	CBS_domain_protein_(UPF0053_protein_yhdP)	Bacillus_anthracis	PF00571	Q8IYT8	ULK2	unc-51 like autophagy activating kinase 2	PF00069
Bacillus_anthracis	Q81V91	CBS_domain_protein_(UPF0053_protein_yhdP)	Bacillus_anthracis	PF00571	Q99570	PIK3R4	phosphoinositide-3-kinase regulatory subunit 4	PF00069
Bacillus_anthracis	Q81WC6	Sporulation_specific_penicillin-binding_protein_(Stage_V_sporulation_protein_D)	Bacillus_anthracis	PF03793	O75385	ULK1	unc-51 like autophagy activating kinase 1	PF00069
Bacillus_anthracis	Q81WC6	Sporulation_specific_penicillin-binding_protein_(Stage_V_sporulation_protein_D)	Bacillus_anthracis	PF03793	Q8IYT8	ULK2	unc-51 like autophagy activating kinase 2	PF00069
Bacillus_anthracis	Q81WC6	Sporulation_specific_penicillin-binding_protein_(Stage_V_sporulation_protein_D)	Bacillus_anthracis	PF03793	Q99570	PIK3R4	phosphoinositide-3-kinase regulatory subunit 4	PF00069
Bacillus_anthracis	Q81WH6	Serine/threonine-protein_kinase_PrkC_(Ser/Thr-protein_kinase_PrkC)_(EC_2.7.11.1)	Bacillus_anthracis	PF03793	O75385	ULK1	unc-51 like autophagy activating kinase 1	PF00069
Bacillus_anthracis	Q81WH6	Serine/threonine-protein_kinase_PrkC_(Ser/Thr-protein_kinase_PrkC)_(EC_2.7.11.1)	Bacillus_anthracis	PF03793	Q8IYT8	ULK2	unc-51 like autophagy activating kinase 2	PF00069
Bacillus_anthracis	Q81WH6	Serine/threonine-protein_kinase_PrkC_(Ser/Thr-protein_kinase_PrkC)_(EC_2.7.11.1)	Bacillus_anthracis	PF03793	Q99570	PIK3R4	phosphoinositide-3-kinase regulatory subunit 4	PF00069
Bacillus_anthracis	Q81WH6	Serine/threonine-protein_kinase_PrkC_(Ser/Thr-protein_kinase_PrkC)_(EC_2.7.11.1)	Bacillus_anthracis	PF00069	O75385	ULK1	unc-51 like autophagy activating kinase 1	PF00069
Bacillus_anthracis	Q81WH6	Serine/threonine-protein_kinase_PrkC_(Ser/Thr-protein_kinase_PrkC)_(EC_2.7.11.1)	Bacillus_anthracis	PF00069	Q13501	SQSTM1	sequestosome 1	PF00564
Bacillus_anthracis	Q81WH6	Serine/threonine-protein_kinase_PrkC_(Ser/Thr-protein_kinase_PrkC)_(EC_2.7.11.1)	Bacillus_anthracis	PF00069	Q676U5	ATG16L1	autophagy related 16 like 1	PF00400
Bacillus_anthracis	Q81WH6	Serine/threonine-protein_kinase_PrkC_(Ser/Thr-protein_kinase_PrkC)_(EC_2.7.11.1)	Bacillus_anthracis	PF00069	Q8IYT8	ULK2	unc-51 like autophagy activating kinase 2	PF00069
Bacillus_anthracis	Q81WH6	Serine/threonine-protein_kinase_PrkC_(Ser/Thr-protein_kinase_PrkC)_(EC_2.7.11.1)	Bacillus_anthracis	PF00069	Q8NAA4	ATG16L2	autophagy related 16 like 2	PF00400
Bacillus_anthracis	Q81WH6	Serine/threonine-protein_kinase_PrkC_(Ser/Thr-protein_kinase_PrkC)_(EC_2.7.11.1)	Bacillus_anthracis	PF00069	Q99570	PIK3R4	phosphoinositide-3-kinase regulatory subunit 4	PF00400
Bacillus_anthracis	Q81WH6	Serine/threonine-protein_kinase_PrkC_(Ser/Thr-protein_kinase_PrkC)_(EC_2.7.11.1)	Bacillus_anthracis	PF00069	Q99570	PIK3R4	phosphoinositide-3-kinase regulatory subunit 4	PF00069
Bacillus_anthracis	Q81WV9	Ser/Thr_protein_phosphatase_family_protein_(Uncharacterized_metallophosphoesterase_ykuE)	Bacillus_anthracis	PF00149	O75385	ULK1	unc-51 like autophagy activating kinase 1	PF00069
Bacillus_anthracis	Q81WV9	Ser/Thr_protein_phosphatase_family_protein_(Uncharacterized_metallophosphoesterase_ykuE)	Bacillus_anthracis	PF00149	Q676U5	ATG16L1	autophagy related 16 like 1	PF00400
Bacillus_anthracis	Q81WV9	Ser/Thr_protein_phosphatase_family_protein_(Uncharacterized_metallophosphoesterase_ykuE)	Bacillus_anthracis	PF00149	Q8IYT8	ULK2	unc-51 like autophagy activating kinase 2	PF00069
Bacillus_anthracis	Q81WV9	Ser/Thr_protein_phosphatase_family_protein_(Uncharacterized_metallophosphoesterase_ykuE)	Bacillus_anthracis	PF00149	Q8NAA4	ATG16L2	autophagy related 16 like 2	PF00400
Bacillus_anthracis	Q81WV9	Ser/Thr_protein_phosphatase_family_protein_(Uncharacterized_metallophosphoesterase_ykuE)	Bacillus_anthracis	PF00149	Q99570	PIK3R4	phosphoinositide-3-kinase regulatory subunit 4	PF00400
Bacillus_anthracis	Q81WV9	Ser/Thr_protein_phosphatase_family_protein_(Uncharacterized_metallophosphoesterase_ykuE)	Bacillus_anthracis	PF00149	Q99570	PIK3R4	phosphoinositide-3-kinase regulatory subunit 4	PF00069
Bacillus_anthracis	Q81X26	Protein_translocase_subunit_SecA_1	Bacillus_anthracis	PF00271	O75385	ULK1	unc-51 like autophagy activating kinase 1	PF00069
Bacillus_anthracis	Q81X26	Protein_translocase_subunit_SecA_1	Bacillus_anthracis	PF00271	Q8IYT8	ULK2	unc-51 like autophagy activating kinase 2	PF00069
Bacillus_anthracis	Q81X26	Protein_translocase_subunit_SecA_1	Bacillus_anthracis	PF00271	Q99570	PIK3R4	phosphoinositide-3-kinase regulatory subunit 4	PF00069
Bacillus_anthracis	Q81YS3	Sensor_histidine_kinase_(EC_2.7.13.3)_(Sensor_protein_CitS)	Bacillus_anthracis	PF00989	O75385	ULK1	unc-51 like autophagy activating kinase 1	PF00069
Bacillus_anthracis	Q81YS3	Sensor_histidine_kinase_(EC_2.7.13.3)_(Sensor_protein_CitS)	Bacillus_anthracis	PF00989	Q8IYT8	ULK2	unc-51 like autophagy activating kinase 2	PF00069
Bacillus_anthracis	Q81YS3	Sensor_histidine_kinase_(EC_2.7.13.3)_(Sensor_protein_CitS)	Bacillus_anthracis	PF00989	Q99570	PIK3R4	phosphoinositide-3-kinase regulatory subunit 4	PF00069
Bacillus_anthracis	Q81Z87	Chitinase_(Chitinase_B)	Bacillus_anthracis	PF00041	O75385	ULK1	unc-51 like autophagy activating kinase 1	PF00069
Bacillus_anthracis	Q81Z87	Chitinase_(Chitinase_B)	Bacillus_anthracis	PF00041	Q8IYT8	ULK2	unc-51 like autophagy activating kinase 2	PF00069
Bacillus_anthracis	Q81Z87	Chitinase_(Chitinase_B)	Bacillus_anthracis	PF00041	Q99570	PIK3R4	phosphoinositide-3-kinase regulatory subunit 4	PF00069
Bacillus_anthracis	Q9ZHP4	SpoIVB_(Fragment)	Bacillus_anthracis	PF00595	O75385	ULK1	unc-51 like autophagy activating kinase 1	PF00069
Bacillus_anthracis	Q9ZHP4	SpoIVB_(Fragment)	Bacillus_anthracis	PF00595	Q8IYT8	ULK2	unc-51 like autophagy activating kinase 2	PF00069
Bacillus_anthracis	Q9ZHP4	SpoIVB_(Fragment)	Bacillus_anthracis	PF00595	Q99570	PIK3R4	phosphoinositide-3-kinase regulatory subunit 4	PF00069
Brucella_abortus_bv._5_str._B3196	D7GZ65	CBS_domain-containing_protein	Brucella_abortus_bv._5_str._B3196	PF00571	O75385	ULK1	unc-51 like autophagy activating kinase 1	PF00069
Brucella_abortus_bv._5_str._B3196	D7GZ65	CBS_domain-containing_protein	Brucella_abortus_bv._5_str._B3196	PF00571	Q8IYT8	ULK2	unc-51 like autophagy activating kinase 2	PF00069
Brucella_abortus_bv._5_str._B3196	D7GZ65	CBS_domain-containing_protein	Brucella_abortus_bv._5_str._B3196	PF00571	Q99570	PIK3R4	phosphoinositide-3-kinase regulatory subunit 4	PF00069
Brucella_abortus_bv._5_str._B3196	D7H073	Universal_stress_protein	Brucella_abortus_bv._5_str._B3196	PF00582	O75385	ULK1	unc-51 like autophagy activating kinase 1	PF00069
Brucella_abortus_bv._5_str._B3196	D7H073	Universal_stress_protein	Brucella_abortus_bv._5_str._B3196	PF00582	Q8IYT8	ULK2	unc-51 like autophagy activating kinase 2	PF00069
Brucella_abortus_bv._5_str._B3196	D7H073	Universal_stress_protein	Brucella_abortus_bv._5_str._B3196	PF00582	Q99570	PIK3R4	phosphoinositide-3-kinase regulatory subunit 4	PF00069
Brucella_abortus_bv._5_str._B3196	D7H0D0	Hemolysin	Brucella_abortus_bv._5_str._B3196	PF00571	O75385	ULK1	unc-51 like autophagy activating kinase 1	PF00069
Brucella_abortus_bv._5_str._B3196	D7H0D0	Hemolysin	Brucella_abortus_bv._5_str._B3196	PF00571	Q8IYT8	ULK2	unc-51 like autophagy activating kinase 2	PF00069
Brucella_abortus_bv._5_str._B3196	D7H0D0	Hemolysin	Brucella_abortus_bv._5_str._B3196	PF00571	Q99570	PIK3R4	phosphoinositide-3-kinase regulatory subunit 4	PF00069
Brucella_abortus_bv._5_str._B3196	D7H121	Response_regulator_receiver_protein_ExsF	Brucella_abortus_bv._5_str._B3196	PF00072	O75385	ULK1	unc-51 like autophagy activating kinase 1	PF00069
Brucella_abortus_bv._5_str._B3196	D7H121	Response_regulator_receiver_protein_ExsF	Brucella_abortus_bv._5_str._B3196	PF00072	Q8IYT8	ULK2	unc-51 like autophagy activating kinase 2	PF00069
Brucella_abortus_bv._5_str._B3196	D7H121	Response_regulator_receiver_protein_ExsF	Brucella_abortus_bv._5_str._B3196	PF00072	Q99570	PIK3R4	phosphoinositide-3-kinase regulatory subunit 4	PF00069
Brucella_abortus_bv._5_str._B3196	D7H1Q0	Na+/solute_symporter	Brucella_abortus_bv._5_str._B3196	PF00072	O75385	ULK1	unc-51 like autophagy activating kinase 1	PF00069
Brucella_abortus_bv._5_str._B3196	D7H1Q0	Na+/solute_symporter	Brucella_abortus_bv._5_str._B3196	PF00072	Q8IYT8	ULK2	unc-51 like autophagy activating kinase 2	PF00069
Brucella_abortus_bv._5_str._B3196	D7H1Q0	Na+/solute_symporter	Brucella_abortus_bv._5_str._B3196	PF00072	Q99570	PIK3R4	phosphoinositide-3-kinase regulatory subunit 4	PF00069
Brucella_abortus_bv._5_str._B3196	D7H3I3	Sensory_box_histidine_kinase/response_regulator	Brucella_abortus_bv._5_str._B3196	PF00072	O75385	ULK1	unc-51 like autophagy activating kinase 1	PF00069
Brucella_abortus_bv._5_str._B3196	D7H3I3	Sensory_box_histidine_kinase/response_regulator	Brucella_abortus_bv._5_str._B3196	PF00072	Q8IYT8	ULK2	unc-51 like autophagy activating kinase 2	PF00069
Brucella_abortus_bv._5_str._B3196	D7H3I3	Sensory_box_histidine_kinase/response_regulator	Brucella_abortus_bv._5_str._B3196	PF00072	Q99570	PIK3R4	phosphoinositide-3-kinase regulatory subunit 4	PF00069
Brucella_abortus_bv._5_str._B3196	D7H3P9	RNA-binding_protein_Hfq	Brucella_abortus_bv._5_str._B3196	PF01423	O75385	ULK1	unc-51 like autophagy activating kinase 1	PF00069
Brucella_abortus_bv._5_str._B3196	D7H3P9	RNA-binding_protein_Hfq	Brucella_abortus_bv._5_str._B3196	PF01423	Q676U5	ATG16L1	autophagy related 16 like 1	PF00400
Brucella_abortus_bv._5_str._B3196	D7H3P9	RNA-binding_protein_Hfq	Brucella_abortus_bv._5_str._B3196	PF01423	Q8IYT8	ULK2	unc-51 like autophagy activating kinase 2	PF00069
Brucella_abortus_bv._5_str._B3196	D7H3P9	RNA-binding_protein_Hfq	Brucella_abortus_bv._5_str._B3196	PF01423	Q8NAA4	ATG16L2	autophagy related 16 like 2	PF00400
Brucella_abortus_bv._5_str._B3196	D7H3P9	RNA-binding_protein_Hfq	Brucella_abortus_bv._5_str._B3196	PF01423	Q99570	PIK3R4	phosphoinositide-3-kinase regulatory subunit 4	PF00400
Brucella_abortus_bv._5_str._B3196	D7H3P9	RNA-binding_protein_Hfq	Brucella_abortus_bv._5_str._B3196	PF01423	Q99570	PIK3R4	phosphoinositide-3-kinase regulatory subunit 4	PF00069
Brucella_abortus_bv._5_str._B3196	D7H437	Esterase/lipase	Brucella_abortus_bv._5_str._B3196	PF00515	O75385	ULK1	unc-51 like autophagy activating kinase 1	PF00069
Brucella_abortus_bv._5_str._B3196	D7H437	Esterase/lipase	Brucella_abortus_bv._5_str._B3196	PF00515	Q676U5	ATG16L1	autophagy related 16 like 1	PF00400
Brucella_abortus_bv._5_str._B3196	D7H437	Esterase/lipase	Brucella_abortus_bv._5_str._B3196	PF00515	Q8IYT8	ULK2	unc-51 like autophagy activating kinase 2	PF00069
Brucella_abortus_bv._5_str._B3196	D7H437	Esterase/lipase	Brucella_abortus_bv._5_str._B3196	PF00515	Q8NAA4	ATG16L2	autophagy related 16 like 2	PF00400
Brucella_abortus_bv._5_str._B3196	D7H437	Esterase/lipase	Brucella_abortus_bv._5_str._B3196	PF00515	Q99570	PIK3R4	phosphoinositide-3-kinase regulatory subunit 4	PF00400
Brucella_abortus_bv._5_str._B3196	D7H437	Esterase/lipase	Brucella_abortus_bv._5_str._B3196	PF00515	Q99570	PIK3R4	phosphoinositide-3-kinase regulatory subunit 4	PF00069
Brucella_abortus_bv._5_str._B3196	D7H481	ATP_synthase_gamma_chain_(ATP_synthase_F1_sector_gamma_subunit)_(F-ATPase_gamma_subunit)	Brucella_abortus_bv._5_str._B3196	PF00231	Q676U5	ATG16L1	autophagy related 16 like 1	PF00400
Brucella_abortus_bv._5_str._B3196	D7H481	ATP_synthase_gamma_chain_(ATP_synthase_F1_sector_gamma_subunit)_(F-ATPase_gamma_subunit)	Brucella_abortus_bv._5_str._B3196	PF00231	Q8NAA4	ATG16L2	autophagy related 16 like 2	PF00400
Brucella_abortus_bv._5_str._B3196	D7H481	ATP_synthase_gamma_chain_(ATP_synthase_F1_sector_gamma_subunit)_(F-ATPase_gamma_subunit)	Brucella_abortus_bv._5_str._B3196	PF00231	Q99570	PIK3R4	phosphoinositide-3-kinase regulatory subunit 4	PF00400
Brucella_abortus_bv._5_str._B3196	D7H4H8	NADH_dehydrogenase	Brucella_abortus_bv._5_str._B3196	PF00070	O75385	ULK1	unc-51 like autophagy activating kinase 1	PF00069
Brucella_abortus_bv._5_str._B3196	D7H4H8	NADH_dehydrogenase	Brucella_abortus_bv._5_str._B3196	PF00070	Q8IYT8	ULK2	unc-51 like autophagy activating kinase 2	PF00069
Brucella_abortus_bv._5_str._B3196	D7H4H8	NADH_dehydrogenase	Brucella_abortus_bv._5_str._B3196	PF00070	Q99570	PIK3R4	phosphoinositide-3-kinase regulatory subunit 4	PF00069
Brucella_abortus_bv._5_str._B3196	D7H4V2	FtrB,_transcriptional_activator_FtrB	Brucella_abortus_bv._5_str._B3196	PF00027	O75385	ULK1	unc-51 like autophagy activating kinase 1	PF00069
Brucella_abortus_bv._5_str._B3196	D7H4V2	FtrB,_transcriptional_activator_FtrB	Brucella_abortus_bv._5_str._B3196	PF00027	Q8IYT8	ULK2	unc-51 like autophagy activating kinase 2	PF00069
Brucella_abortus_bv._5_str._B3196	D7H4V2	FtrB,_transcriptional_activator_FtrB	Brucella_abortus_bv._5_str._B3196	PF00027	Q99570	PIK3R4	phosphoinositide-3-kinase regulatory subunit 4	PF00069
Brucella_abortus_bv._5_str._B3196	D7H5F5	Arabinose-5-phosphate_isomerase	Brucella_abortus_bv._5_str._B3196	PF00571	O75385	ULK1	unc-51 like autophagy activating kinase 1	PF00069
Brucella_abortus_bv._5_str._B3196	D7H5F5	Arabinose-5-phosphate_isomerase	Brucella_abortus_bv._5_str._B3196	PF00571	Q8IYT8	ULK2	unc-51 like autophagy activating kinase 2	PF00069
Brucella_abortus_bv._5_str._B3196	D7H5F5	Arabinose-5-phosphate_isomerase	Brucella_abortus_bv._5_str._B3196	PF00571	Q99570	PIK3R4	phosphoinositide-3-kinase regulatory subunit 4	PF00069
Brucella_abortus_bv._5_str._B3196	D7H6G5	Magnesium_transporter_MgtE	Brucella_abortus_bv._5_str._B3196	PF00571	O75385	ULK1	unc-51 like autophagy activating kinase 1	PF00069
Brucella_abortus_bv._5_str._B3196	D7H6G5	Magnesium_transporter_MgtE	Brucella_abortus_bv._5_str._B3196	PF00571	Q8IYT8	ULK2	unc-51 like autophagy activating kinase 2	PF00069
Brucella_abortus_bv._5_str._B3196	D7H6G5	Magnesium_transporter_MgtE	Brucella_abortus_bv._5_str._B3196	PF00571	Q99570	PIK3R4	phosphoinositide-3-kinase regulatory subunit 4	PF00069
Brucella_abortus_bv._5_str._B3196	D7H6W8	Superoxide_dismutase_[Cu-Zn]_(EC_1.15.1.1)	Brucella_abortus_bv._5_str._B3196	PF00080	O75385	ULK1	unc-51 like autophagy activating kinase 1	PF00069
Brucella_abortus_bv._5_str._B3196	D7H6W8	Superoxide_dismutase_[Cu-Zn]_(EC_1.15.1.1)	Brucella_abortus_bv._5_str._B3196	PF00080	Q8IYT8	ULK2	unc-51 like autophagy activating kinase 2	PF00069
Brucella_abortus_bv._5_str._B3196	D7H6W8	Superoxide_dismutase_[Cu-Zn]_(EC_1.15.1.1)	Brucella_abortus_bv._5_str._B3196	PF00080	Q99570	PIK3R4	phosphoinositide-3-kinase regulatory subunit 4	PF00069
Brucella_melitensis_biotype_1_(strain_16M_/_ATCC_23456_/_NCTC_10094)	P66826	Superoxide_dismutase_[Cu-Zn]_(EC_1.15.1.1)	Brucella_melitensis_biotype_1_(strain_16M_/_ATCC_23456_/_NCTC_10094)	PF00080	O75385	ULK1	unc-51 like autophagy activating kinase 1	PF00069
Brucella_melitensis_biotype_1_(strain_16M_/_ATCC_23456_/_NCTC_10094)	P66826	Superoxide_dismutase_[Cu-Zn]_(EC_1.15.1.1)	Brucella_melitensis_biotype_1_(strain_16M_/_ATCC_23456_/_NCTC_10094)	PF00080	Q8IYT8	ULK2	unc-51 like autophagy activating kinase 2	PF00069
Brucella_melitensis_biotype_1_(strain_16M_/_ATCC_23456_/_NCTC_10094)	P66826	Superoxide_dismutase_[Cu-Zn]_(EC_1.15.1.1)	Brucella_melitensis_biotype_1_(strain_16M_/_ATCC_23456_/_NCTC_10094)	PF00080	Q99570	PIK3R4	phosphoinositide-3-kinase regulatory subunit 4	PF00069
Brucella_melitensis_biotype_1_(strain_16M_/_ATCC_23456_/_NCTC_10094)	Q8YBF3	Transcription_regulator,_crp_family	Brucella_melitensis_biotype_1_(strain_16M_/_ATCC_23456_/_NCTC_10094)	PF00027	O75385	ULK1	unc-51 like autophagy activating kinase 1	PF00069
Brucella_melitensis_biotype_1_(strain_16M_/_ATCC_23456_/_NCTC_10094)	Q8YBF3	Transcription_regulator,_crp_family	Brucella_melitensis_biotype_1_(strain_16M_/_ATCC_23456_/_NCTC_10094)	PF00027	Q8IYT8	ULK2	unc-51 like autophagy activating kinase 2	PF00069
Brucella_melitensis_biotype_1_(strain_16M_/_ATCC_23456_/_NCTC_10094)	Q8YBF3	Transcription_regulator,_crp_family	Brucella_melitensis_biotype_1_(strain_16M_/_ATCC_23456_/_NCTC_10094)	PF00027	Q99570	PIK3R4	phosphoinositide-3-kinase regulatory subunit 4	PF00069
Brucella_melitensis_biotype_1_(strain_16M_/_ATCC_23456_/_NCTC_10094)	Q8YBV0	NADH_dehydrogenase_(EC_1.6.99.3)	Brucella_melitensis_biotype_1_(strain_16M_/_ATCC_23456_/_NCTC_10094)	PF00070	O75385	ULK1	unc-51 like autophagy activating kinase 1	PF00069
Brucella_melitensis_biotype_1_(strain_16M_/_ATCC_23456_/_NCTC_10094)	Q8YBV0	NADH_dehydrogenase_(EC_1.6.99.3)	Brucella_melitensis_biotype_1_(strain_16M_/_ATCC_23456_/_NCTC_10094)	PF00070	Q8IYT8	ULK2	unc-51 like autophagy activating kinase 2	PF00069
Brucella_melitensis_biotype_1_(strain_16M_/_ATCC_23456_/_NCTC_10094)	Q8YBV0	NADH_dehydrogenase_(EC_1.6.99.3)	Brucella_melitensis_biotype_1_(strain_16M_/_ATCC_23456_/_NCTC_10094)	PF00070	Q99570	PIK3R4	phosphoinositide-3-kinase regulatory subunit 4	PF00069
Brucella_melitensis_biotype_1_(strain_16M_/_ATCC_23456_/_NCTC_10094)	Q8YCW0	Magnesium_transporter_MgtE	Brucella_melitensis_biotype_1_(strain_16M_/_ATCC_23456_/_NCTC_10094)	PF00571	O75385	ULK1	unc-51 like autophagy activating kinase 1	PF00069
Brucella_melitensis_biotype_1_(strain_16M_/_ATCC_23456_/_NCTC_10094)	Q8YCW0	Magnesium_transporter_MgtE	Brucella_melitensis_biotype_1_(strain_16M_/_ATCC_23456_/_NCTC_10094)	PF00571	Q8IYT8	ULK2	unc-51 like autophagy activating kinase 2	PF00069
Brucella_melitensis_biotype_1_(strain_16M_/_ATCC_23456_/_NCTC_10094)	Q8YCW0	Magnesium_transporter_MgtE	Brucella_melitensis_biotype_1_(strain_16M_/_ATCC_23456_/_NCTC_10094)	PF00571	Q99570	PIK3R4	phosphoinositide-3-kinase regulatory subunit 4	PF00069
Brucella_melitensis_biotype_1_(strain_16M_/_ATCC_23456_/_NCTC_10094)	Q8YDD2	Universal_stress_protein_family	Brucella_melitensis_biotype_1_(strain_16M_/_ATCC_23456_/_NCTC_10094)	PF00582	O75385	ULK1	unc-51 like autophagy activating kinase 1	PF00069
Brucella_melitensis_biotype_1_(strain_16M_/_ATCC_23456_/_NCTC_10094)	Q8YDD2	Universal_stress_protein_family	Brucella_melitensis_biotype_1_(strain_16M_/_ATCC_23456_/_NCTC_10094)	PF00582	Q8IYT8	ULK2	unc-51 like autophagy activating kinase 2	PF00069
Brucella_melitensis_biotype_1_(strain_16M_/_ATCC_23456_/_NCTC_10094)	Q8YDD2	Universal_stress_protein_family	Brucella_melitensis_biotype_1_(strain_16M_/_ATCC_23456_/_NCTC_10094)	PF00582	Q99570	PIK3R4	phosphoinositide-3-kinase regulatory subunit 4	PF00069
Brucella_melitensis_biotype_1_(strain_16M_/_ATCC_23456_/_NCTC_10094)	Q8YDZ9	Polysialic_acid_capsule_expression_protein_kpsf	Brucella_melitensis_biotype_1_(strain_16M_/_ATCC_23456_/_NCTC_10094)	PF00571	O75385	ULK1	unc-51 like autophagy activating kinase 1	PF00069
Brucella_melitensis_biotype_1_(strain_16M_/_ATCC_23456_/_NCTC_10094)	Q8YDZ9	Polysialic_acid_capsule_expression_protein_kpsf	Brucella_melitensis_biotype_1_(strain_16M_/_ATCC_23456_/_NCTC_10094)	PF00571	Q8IYT8	ULK2	unc-51 like autophagy activating kinase 2	PF00069
Brucella_melitensis_biotype_1_(strain_16M_/_ATCC_23456_/_NCTC_10094)	Q8YDZ9	Polysialic_acid_capsule_expression_protein_kpsf	Brucella_melitensis_biotype_1_(strain_16M_/_ATCC_23456_/_NCTC_10094)	PF00571	Q99570	PIK3R4	phosphoinositide-3-kinase regulatory subunit 4	PF00069
Brucella_melitensis_biotype_1_(strain_16M_/_ATCC_23456_/_NCTC_10094)	Q8YE07	Transcriptional_regulatory_protein_hydg	Brucella_melitensis_biotype_1_(strain_16M_/_ATCC_23456_/_NCTC_10094)	PF00072	O75385	ULK1	unc-51 like autophagy activating kinase 1	PF00069
Brucella_melitensis_biotype_1_(strain_16M_/_ATCC_23456_/_NCTC_10094)	Q8YE07	Transcriptional_regulatory_protein_hydg	Brucella_melitensis_biotype_1_(strain_16M_/_ATCC_23456_/_NCTC_10094)	PF00072	Q8IYT8	ULK2	unc-51 like autophagy activating kinase 2	PF00069
Brucella_melitensis_biotype_1_(strain_16M_/_ATCC_23456_/_NCTC_10094)	Q8YE07	Transcriptional_regulatory_protein_hydg	Brucella_melitensis_biotype_1_(strain_16M_/_ATCC_23456_/_NCTC_10094)	PF00072	Q99570	PIK3R4	phosphoinositide-3-kinase regulatory subunit 4	PF00069
Brucella_melitensis_biotype_1_(strain_16M_/_ATCC_23456_/_NCTC_10094)	Q8YEN2	Exsf_protein	Brucella_melitensis_biotype_1_(strain_16M_/_ATCC_23456_/_NCTC_10094)	PF00072	O75385	ULK1	unc-51 like autophagy activating kinase 1	PF00069
Brucella_melitensis_biotype_1_(strain_16M_/_ATCC_23456_/_NCTC_10094)	Q8YEN2	Exsf_protein	Brucella_melitensis_biotype_1_(strain_16M_/_ATCC_23456_/_NCTC_10094)	PF00072	Q8IYT8	ULK2	unc-51 like autophagy activating kinase 2	PF00069
Brucella_melitensis_biotype_1_(strain_16M_/_ATCC_23456_/_NCTC_10094)	Q8YEN2	Exsf_protein	Brucella_melitensis_biotype_1_(strain_16M_/_ATCC_23456_/_NCTC_10094)	PF00072	Q99570	PIK3R4	phosphoinositide-3-kinase regulatory subunit 4	PF00069
Brucella_melitensis_biotype_1_(strain_16M_/_ATCC_23456_/_NCTC_10094)	Q8YER0	ATP-dependent_helicase_hrpb	Brucella_melitensis_biotype_1_(strain_16M_/_ATCC_23456_/_NCTC_10094)	PF00270	O75385	ULK1	unc-51 like autophagy activating kinase 1	PF00069
Brucella_melitensis_biotype_1_(strain_16M_/_ATCC_23456_/_NCTC_10094)	Q8YER0	ATP-dependent_helicase_hrpb	Brucella_melitensis_biotype_1_(strain_16M_/_ATCC_23456_/_NCTC_10094)	PF00270	Q676U5	ATG16L1	autophagy related 16 like 1	PF00400
Brucella_melitensis_biotype_1_(strain_16M_/_ATCC_23456_/_NCTC_10094)	Q8YER0	ATP-dependent_helicase_hrpb	Brucella_melitensis_biotype_1_(strain_16M_/_ATCC_23456_/_NCTC_10094)	PF00270	Q8IYT8	ULK2	unc-51 like autophagy activating kinase 2	PF00069
Brucella_melitensis_biotype_1_(strain_16M_/_ATCC_23456_/_NCTC_10094)	Q8YER0	ATP-dependent_helicase_hrpb	Brucella_melitensis_biotype_1_(strain_16M_/_ATCC_23456_/_NCTC_10094)	PF00270	Q8NAA4	ATG16L2	autophagy related 16 like 2	PF00400
Brucella_melitensis_biotype_1_(strain_16M_/_ATCC_23456_/_NCTC_10094)	Q8YER0	ATP-dependent_helicase_hrpb	Brucella_melitensis_biotype_1_(strain_16M_/_ATCC_23456_/_NCTC_10094)	PF00270	Q99570	PIK3R4	phosphoinositide-3-kinase regulatory subunit 4	PF00400
Brucella_melitensis_biotype_1_(strain_16M_/_ATCC_23456_/_NCTC_10094)	Q8YER0	ATP-dependent_helicase_hrpb	Brucella_melitensis_biotype_1_(strain_16M_/_ATCC_23456_/_NCTC_10094)	PF00270	Q99570	PIK3R4	phosphoinositide-3-kinase regulatory subunit 4	PF00069
Brucella_melitensis_biotype_1_(strain_16M_/_ATCC_23456_/_NCTC_10094)	Q8YER0	ATP-dependent_helicase_hrpb	Brucella_melitensis_biotype_1_(strain_16M_/_ATCC_23456_/_NCTC_10094)	PF00271	O75385	ULK1	unc-51 like autophagy activating kinase 1	PF00069
Brucella_melitensis_biotype_1_(strain_16M_/_ATCC_23456_/_NCTC_10094)	Q8YER0	ATP-dependent_helicase_hrpb	Brucella_melitensis_biotype_1_(strain_16M_/_ATCC_23456_/_NCTC_10094)	PF00271	Q8IYT8	ULK2	unc-51 like autophagy activating kinase 2	PF00069
Brucella_melitensis_biotype_1_(strain_16M_/_ATCC_23456_/_NCTC_10094)	Q8YER0	ATP-dependent_helicase_hrpb	Brucella_melitensis_biotype_1_(strain_16M_/_ATCC_23456_/_NCTC_10094)	PF00271	Q99570	PIK3R4	phosphoinositide-3-kinase regulatory subunit 4	PF00069
Brucella_melitensis_biotype_1_(strain_16M_/_ATCC_23456_/_NCTC_10094)	Q8YIZ4	2-hydroxy-6-oxo-2,4-heptadienoate_hydrolase_(EC_3.1.1.-)	Brucella_melitensis_biotype_1_(strain_16M_/_ATCC_23456_/_NCTC_10094)	PF00515	O75385	ULK1	unc-51 like autophagy activating kinase 1	PF00069
Brucella_melitensis_biotype_1_(strain_16M_/_ATCC_23456_/_NCTC_10094)	Q8YIZ4	2-hydroxy-6-oxo-2,4-heptadienoate_hydrolase_(EC_3.1.1.-)	Brucella_melitensis_biotype_1_(strain_16M_/_ATCC_23456_/_NCTC_10094)	PF00515	Q676U5	ATG16L1	autophagy related 16 like 1	PF00400
Brucella_melitensis_biotype_1_(strain_16M_/_ATCC_23456_/_NCTC_10094)	Q8YIZ4	2-hydroxy-6-oxo-2,4-heptadienoate_hydrolase_(EC_3.1.1.-)	Brucella_melitensis_biotype_1_(strain_16M_/_ATCC_23456_/_NCTC_10094)	PF00515	Q8IYT8	ULK2	unc-51 like autophagy activating kinase 2	PF00069
Brucella_melitensis_biotype_1_(strain_16M_/_ATCC_23456_/_NCTC_10094)	Q8YIZ4	2-hydroxy-6-oxo-2,4-heptadienoate_hydrolase_(EC_3.1.1.-)	Brucella_melitensis_biotype_1_(strain_16M_/_ATCC_23456_/_NCTC_10094)	PF00515	Q8NAA4	ATG16L2	autophagy related 16 like 2	PF00400
Brucella_melitensis_biotype_1_(strain_16M_/_ATCC_23456_/_NCTC_10094)	Q8YIZ4	2-hydroxy-6-oxo-2,4-heptadienoate_hydrolase_(EC_3.1.1.-)	Brucella_melitensis_biotype_1_(strain_16M_/_ATCC_23456_/_NCTC_10094)	PF00515	Q99570	PIK3R4	phosphoinositide-3-kinase regulatory subunit 4	PF00400
Brucella_melitensis_biotype_1_(strain_16M_/_ATCC_23456_/_NCTC_10094)	Q8YIZ4	2-hydroxy-6-oxo-2,4-heptadienoate_hydrolase_(EC_3.1.1.-)	Brucella_melitensis_biotype_1_(strain_16M_/_ATCC_23456_/_NCTC_10094)	PF00515	Q99570	PIK3R4	phosphoinositide-3-kinase regulatory subunit 4	PF00069
Brucella_melitensis_biotype_1_(strain_16M_/_ATCC_23456_/_NCTC_10094)	Q8YJ36	ATP_synthase_gamma_chain_(ATP_synthase_F1_sector_gamma_subunit)_(F-ATPase_gamma_subunit)	Brucella_melitensis_biotype_1_(strain_16M_/_ATCC_23456_/_NCTC_10094)	PF00231	Q676U5	ATG16L1	autophagy related 16 like 1	PF00400
Brucella_melitensis_biotype_1_(strain_16M_/_ATCC_23456_/_NCTC_10094)	Q8YJ36	ATP_synthase_gamma_chain_(ATP_synthase_F1_sector_gamma_subunit)_(F-ATPase_gamma_subunit)	Brucella_melitensis_biotype_1_(strain_16M_/_ATCC_23456_/_NCTC_10094)	PF00231	Q8NAA4	ATG16L2	autophagy related 16 like 2	PF00400
Brucella_melitensis_biotype_1_(strain_16M_/_ATCC_23456_/_NCTC_10094)	Q8YJ36	ATP_synthase_gamma_chain_(ATP_synthase_F1_sector_gamma_subunit)_(F-ATPase_gamma_subunit)	Brucella_melitensis_biotype_1_(strain_16M_/_ATCC_23456_/_NCTC_10094)	PF00231	Q99570	PIK3R4	phosphoinositide-3-kinase regulatory subunit 4	PF00400
Brucella_melitensis_biotype_1_(strain_16M_/_ATCC_23456_/_NCTC_10094)	Q8YJI1	Universal_stress_protein	Brucella_melitensis_biotype_1_(strain_16M_/_ATCC_23456_/_NCTC_10094)	PF00582	O75385	ULK1	unc-51 like autophagy activating kinase 1	PF00069
Brucella_melitensis_biotype_1_(strain_16M_/_ATCC_23456_/_NCTC_10094)	Q8YJI1	Universal_stress_protein	Brucella_melitensis_biotype_1_(strain_16M_/_ATCC_23456_/_NCTC_10094)	PF00582	Q8IYT8	ULK2	unc-51 like autophagy activating kinase 2	PF00069
Brucella_melitensis_biotype_1_(strain_16M_/_ATCC_23456_/_NCTC_10094)	Q8YJI1	Universal_stress_protein	Brucella_melitensis_biotype_1_(strain_16M_/_ATCC_23456_/_NCTC_10094)	PF00582	Q99570	PIK3R4	phosphoinositide-3-kinase regulatory subunit 4	PF00069
Burkholderia_cenocepacia_(strain_ATCC_BAA-245_/_DSM_16553_/_LMG_16656_/_NCTC_13227_/_J2315_/_CF5610)_(Burkholderia_cepacia_(strain_J2315))	B4E5J5	Uncharacterized_protein	Burkholderia_cenocepacia_(strain_ATCC_BAA-245_/_DSM_16553_/_LMG_16656_/_NCTC_13227_/_J2315_/_CF5610)_(Burkholderia_cepacia_(strain_J2315))	PF00069	O75385	ULK1	unc-51 like autophagy activating kinase 1	PF00069
Burkholderia_cenocepacia_(strain_ATCC_BAA-245_/_DSM_16553_/_LMG_16656_/_NCTC_13227_/_J2315_/_CF5610)_(Burkholderia_cepacia_(strain_J2315))	B4E5J5	Uncharacterized_protein	Burkholderia_cenocepacia_(strain_ATCC_BAA-245_/_DSM_16553_/_LMG_16656_/_NCTC_13227_/_J2315_/_CF5610)_(Burkholderia_cepacia_(strain_J2315))	PF00069	Q13501	SQSTM1	sequestosome 1	PF00564
Burkholderia_cenocepacia_(strain_ATCC_BAA-245_/_DSM_16553_/_LMG_16656_/_NCTC_13227_/_J2315_/_CF5610)_(Burkholderia_cepacia_(strain_J2315))	B4E5J5	Uncharacterized_protein	Burkholderia_cenocepacia_(strain_ATCC_BAA-245_/_DSM_16553_/_LMG_16656_/_NCTC_13227_/_J2315_/_CF5610)_(Burkholderia_cepacia_(strain_J2315))	PF00069	Q676U5	ATG16L1	autophagy related 16 like 1	PF00400
Burkholderia_cenocepacia_(strain_ATCC_BAA-245_/_DSM_16553_/_LMG_16656_/_NCTC_13227_/_J2315_/_CF5610)_(Burkholderia_cepacia_(strain_J2315))	B4E5J5	Uncharacterized_protein	Burkholderia_cenocepacia_(strain_ATCC_BAA-245_/_DSM_16553_/_LMG_16656_/_NCTC_13227_/_J2315_/_CF5610)_(Burkholderia_cepacia_(strain_J2315))	PF00069	Q8IYT8	ULK2	unc-51 like autophagy activating kinase 2	PF00069
Burkholderia_cenocepacia_(strain_ATCC_BAA-245_/_DSM_16553_/_LMG_16656_/_NCTC_13227_/_J2315_/_CF5610)_(Burkholderia_cepacia_(strain_J2315))	B4E5J5	Uncharacterized_protein	Burkholderia_cenocepacia_(strain_ATCC_BAA-245_/_DSM_16553_/_LMG_16656_/_NCTC_13227_/_J2315_/_CF5610)_(Burkholderia_cepacia_(strain_J2315))	PF00069	Q8NAA4	ATG16L2	autophagy related 16 like 2	PF00400
Burkholderia_cenocepacia_(strain_ATCC_BAA-245_/_DSM_16553_/_LMG_16656_/_NCTC_13227_/_J2315_/_CF5610)_(Burkholderia_cepacia_(strain_J2315))	B4E5J5	Uncharacterized_protein	Burkholderia_cenocepacia_(strain_ATCC_BAA-245_/_DSM_16553_/_LMG_16656_/_NCTC_13227_/_J2315_/_CF5610)_(Burkholderia_cepacia_(strain_J2315))	PF00069	Q99570	PIK3R4	phosphoinositide-3-kinase regulatory subunit 4	PF00400
Burkholderia_cenocepacia_(strain_ATCC_BAA-245_/_DSM_16553_/_LMG_16656_/_NCTC_13227_/_J2315_/_CF5610)_(Burkholderia_cepacia_(strain_J2315))	B4E5J5	Uncharacterized_protein	Burkholderia_cenocepacia_(strain_ATCC_BAA-245_/_DSM_16553_/_LMG_16656_/_NCTC_13227_/_J2315_/_CF5610)_(Burkholderia_cepacia_(strain_J2315))	PF00069	Q99570	PIK3R4	phosphoinositide-3-kinase regulatory subunit 4	PF00069
Burkholderia_cenocepacia_(strain_ATCC_BAA-245_/_DSM_16553_/_LMG_16656_/_NCTC_13227_/_J2315_/_CF5610)_(Burkholderia_cepacia_(strain_J2315))	B4E5Q8	Two-component_regulatory_system,_sensor_kinase_protein_(EC_2.7.3.-)	Burkholderia_cenocepacia_(strain_ATCC_BAA-245_/_DSM_16553_/_LMG_16656_/_NCTC_13227_/_J2315_/_CF5610)_(Burkholderia_cepacia_(strain_J2315))	PF00582	O75385	ULK1	unc-51 like autophagy activating kinase 1	PF00069
Burkholderia_cenocepacia_(strain_ATCC_BAA-245_/_DSM_16553_/_LMG_16656_/_NCTC_13227_/_J2315_/_CF5610)_(Burkholderia_cepacia_(strain_J2315))	B4E5Q8	Two-component_regulatory_system,_sensor_kinase_protein_(EC_2.7.3.-)	Burkholderia_cenocepacia_(strain_ATCC_BAA-245_/_DSM_16553_/_LMG_16656_/_NCTC_13227_/_J2315_/_CF5610)_(Burkholderia_cepacia_(strain_J2315))	PF00582	Q8IYT8	ULK2	unc-51 like autophagy activating kinase 2	PF00069
Burkholderia_cenocepacia_(strain_ATCC_BAA-245_/_DSM_16553_/_LMG_16656_/_NCTC_13227_/_J2315_/_CF5610)_(Burkholderia_cepacia_(strain_J2315))	B4E5Q8	Two-component_regulatory_system,_sensor_kinase_protein_(EC_2.7.3.-)	Burkholderia_cenocepacia_(strain_ATCC_BAA-245_/_DSM_16553_/_LMG_16656_/_NCTC_13227_/_J2315_/_CF5610)_(Burkholderia_cepacia_(strain_J2315))	PF00582	Q99570	PIK3R4	phosphoinositide-3-kinase regulatory subunit 4	PF00069
Burkholderia_cenocepacia_(strain_ATCC_BAA-245_/_DSM_16553_/_LMG_16656_/_NCTC_13227_/_J2315_/_CF5610)_(Burkholderia_cepacia_(strain_J2315))	B4E5X4	Putative_membrane_protein	Burkholderia_cenocepacia_(strain_ATCC_BAA-245_/_DSM_16553_/_LMG_16656_/_NCTC_13227_/_J2315_/_CF5610)_(Burkholderia_cepacia_(strain_J2315))	PF00571	O75385	ULK1	unc-51 like autophagy activating kinase 1	PF00069
Burkholderia_cenocepacia_(strain_ATCC_BAA-245_/_DSM_16553_/_LMG_16656_/_NCTC_13227_/_J2315_/_CF5610)_(Burkholderia_cepacia_(strain_J2315))	B4E5X4	Putative_membrane_protein	Burkholderia_cenocepacia_(strain_ATCC_BAA-245_/_DSM_16553_/_LMG_16656_/_NCTC_13227_/_J2315_/_CF5610)_(Burkholderia_cepacia_(strain_J2315))	PF00571	Q8IYT8	ULK2	unc-51 like autophagy activating kinase 2	PF00069
Burkholderia_cenocepacia_(strain_ATCC_BAA-245_/_DSM_16553_/_LMG_16656_/_NCTC_13227_/_J2315_/_CF5610)_(Burkholderia_cepacia_(strain_J2315))	B4E5X4	Putative_membrane_protein	Burkholderia_cenocepacia_(strain_ATCC_BAA-245_/_DSM_16553_/_LMG_16656_/_NCTC_13227_/_J2315_/_CF5610)_(Burkholderia_cepacia_(strain_J2315))	PF00571	Q99570	PIK3R4	phosphoinositide-3-kinase regulatory subunit 4	PF00069
Burkholderia_cenocepacia_(strain_ATCC_BAA-245_/_DSM_16553_/_LMG_16656_/_NCTC_13227_/_J2315_/_CF5610)_(Burkholderia_cepacia_(strain_J2315))	B4E6U8	Two-component_regulatory_system,_response_regulator_protein	Burkholderia_cenocepacia_(strain_ATCC_BAA-245_/_DSM_16553_/_LMG_16656_/_NCTC_13227_/_J2315_/_CF5610)_(Burkholderia_cepacia_(strain_J2315))	PF00072	O75385	ULK1	unc-51 like autophagy activating kinase 1	PF00069
Burkholderia_cenocepacia_(strain_ATCC_BAA-245_/_DSM_16553_/_LMG_16656_/_NCTC_13227_/_J2315_/_CF5610)_(Burkholderia_cepacia_(strain_J2315))	B4E6U8	Two-component_regulatory_system,_response_regulator_protein	Burkholderia_cenocepacia_(strain_ATCC_BAA-245_/_DSM_16553_/_LMG_16656_/_NCTC_13227_/_J2315_/_CF5610)_(Burkholderia_cepacia_(strain_J2315))	PF00072	Q8IYT8	ULK2	unc-51 like autophagy activating kinase 2	PF00069
Burkholderia_cenocepacia_(strain_ATCC_BAA-245_/_DSM_16553_/_LMG_16656_/_NCTC_13227_/_J2315_/_CF5610)_(Burkholderia_cepacia_(strain_J2315))	B4E6U8	Two-component_regulatory_system,_response_regulator_protein	Burkholderia_cenocepacia_(strain_ATCC_BAA-245_/_DSM_16553_/_LMG_16656_/_NCTC_13227_/_J2315_/_CF5610)_(Burkholderia_cepacia_(strain_J2315))	PF00072	Q99570	PIK3R4	phosphoinositide-3-kinase regulatory subunit 4	PF00069
Burkholderia_cenocepacia_(strain_ATCC_BAA-245_/_DSM_16553_/_LMG_16656_/_NCTC_13227_/_J2315_/_CF5610)_(Burkholderia_cepacia_(strain_J2315))	B4E825	Flp_pilus_type_assembly-related_protein	Burkholderia_cenocepacia_(strain_ATCC_BAA-245_/_DSM_16553_/_LMG_16656_/_NCTC_13227_/_J2315_/_CF5610)_(Burkholderia_cepacia_(strain_J2315))	PF00072	O75385	ULK1	unc-51 like autophagy activating kinase 1	PF00069
Burkholderia_cenocepacia_(strain_ATCC_BAA-245_/_DSM_16553_/_LMG_16656_/_NCTC_13227_/_J2315_/_CF5610)_(Burkholderia_cepacia_(strain_J2315))	B4E825	Flp_pilus_type_assembly-related_protein	Burkholderia_cenocepacia_(strain_ATCC_BAA-245_/_DSM_16553_/_LMG_16656_/_NCTC_13227_/_J2315_/_CF5610)_(Burkholderia_cepacia_(strain_J2315))	PF00072	Q8IYT8	ULK2	unc-51 like autophagy activating kinase 2	PF00069
Burkholderia_cenocepacia_(strain_ATCC_BAA-245_/_DSM_16553_/_LMG_16656_/_NCTC_13227_/_J2315_/_CF5610)_(Burkholderia_cepacia_(strain_J2315))	B4E825	Flp_pilus_type_assembly-related_protein	Burkholderia_cenocepacia_(strain_ATCC_BAA-245_/_DSM_16553_/_LMG_16656_/_NCTC_13227_/_J2315_/_CF5610)_(Burkholderia_cepacia_(strain_J2315))	PF00072	Q99570	PIK3R4	phosphoinositide-3-kinase regulatory subunit 4	PF00069
Burkholderia_cenocepacia_(strain_ATCC_BAA-245_/_DSM_16553_/_LMG_16656_/_NCTC_13227_/_J2315_/_CF5610)_(Burkholderia_cepacia_(strain_J2315))	B4E8D7	Superoxide_dismutase_SodC	Burkholderia_cenocepacia_(strain_ATCC_BAA-245_/_DSM_16553_/_LMG_16656_/_NCTC_13227_/_J2315_/_CF5610)_(Burkholderia_cepacia_(strain_J2315))	PF00080	O75385	ULK1	unc-51 like autophagy activating kinase 1	PF00069
Burkholderia_cenocepacia_(strain_ATCC_BAA-245_/_DSM_16553_/_LMG_16656_/_NCTC_13227_/_J2315_/_CF5610)_(Burkholderia_cepacia_(strain_J2315))	B4E8D7	Superoxide_dismutase_SodC	Burkholderia_cenocepacia_(strain_ATCC_BAA-245_/_DSM_16553_/_LMG_16656_/_NCTC_13227_/_J2315_/_CF5610)_(Burkholderia_cepacia_(strain_J2315))	PF00080	Q8IYT8	ULK2	unc-51 like autophagy activating kinase 2	PF00069
Burkholderia_cenocepacia_(strain_ATCC_BAA-245_/_DSM_16553_/_LMG_16656_/_NCTC_13227_/_J2315_/_CF5610)_(Burkholderia_cepacia_(strain_J2315))	B4E8D7	Superoxide_dismutase_SodC	Burkholderia_cenocepacia_(strain_ATCC_BAA-245_/_DSM_16553_/_LMG_16656_/_NCTC_13227_/_J2315_/_CF5610)_(Burkholderia_cepacia_(strain_J2315))	PF00080	Q99570	PIK3R4	phosphoinositide-3-kinase regulatory subunit 4	PF00069
Burkholderia_cenocepacia_(strain_ATCC_BAA-245_/_DSM_16553_/_LMG_16656_/_NCTC_13227_/_J2315_/_CF5610)_(Burkholderia_cepacia_(strain_J2315))	B4E9P6	Putative_2',3'-cyclic-nucleotide_2'-phosphodiesterase_(EC_3.1.4.16)	Burkholderia_cenocepacia_(strain_ATCC_BAA-245_/_DSM_16553_/_LMG_16656_/_NCTC_13227_/_J2315_/_CF5610)_(Burkholderia_cepacia_(strain_J2315))	PF00149	O75385	ULK1	unc-51 like autophagy activating kinase 1	PF00069
Burkholderia_cenocepacia_(strain_ATCC_BAA-245_/_DSM_16553_/_LMG_16656_/_NCTC_13227_/_J2315_/_CF5610)_(Burkholderia_cepacia_(strain_J2315))	B4E9P6	Putative_2',3'-cyclic-nucleotide_2'-phosphodiesterase_(EC_3.1.4.16)	Burkholderia_cenocepacia_(strain_ATCC_BAA-245_/_DSM_16553_/_LMG_16656_/_NCTC_13227_/_J2315_/_CF5610)_(Burkholderia_cepacia_(strain_J2315))	PF00149	Q676U5	ATG16L1	autophagy related 16 like 1	PF00400
Burkholderia_cenocepacia_(strain_ATCC_BAA-245_/_DSM_16553_/_LMG_16656_/_NCTC_13227_/_J2315_/_CF5610)_(Burkholderia_cepacia_(strain_J2315))	B4E9P6	Putative_2',3'-cyclic-nucleotide_2'-phosphodiesterase_(EC_3.1.4.16)	Burkholderia_cenocepacia_(strain_ATCC_BAA-245_/_DSM_16553_/_LMG_16656_/_NCTC_13227_/_J2315_/_CF5610)_(Burkholderia_cepacia_(strain_J2315))	PF00149	Q8IYT8	ULK2	unc-51 like autophagy activating kinase 2	PF00069
Burkholderia_cenocepacia_(strain_ATCC_BAA-245_/_DSM_16553_/_LMG_16656_/_NCTC_13227_/_J2315_/_CF5610)_(Burkholderia_cepacia_(strain_J2315))	B4E9P6	Putative_2',3'-cyclic-nucleotide_2'-phosphodiesterase_(EC_3.1.4.16)	Burkholderia_cenocepacia_(strain_ATCC_BAA-245_/_DSM_16553_/_LMG_16656_/_NCTC_13227_/_J2315_/_CF5610)_(Burkholderia_cepacia_(strain_J2315))	PF00149	Q8NAA4	ATG16L2	autophagy related 16 like 2	PF00400
Burkholderia_cenocepacia_(strain_ATCC_BAA-245_/_DSM_16553_/_LMG_16656_/_NCTC_13227_/_J2315_/_CF5610)_(Burkholderia_cepacia_(strain_J2315))	B4E9P6	Putative_2',3'-cyclic-nucleotide_2'-phosphodiesterase_(EC_3.1.4.16)	Burkholderia_cenocepacia_(strain_ATCC_BAA-245_/_DSM_16553_/_LMG_16656_/_NCTC_13227_/_J2315_/_CF5610)_(Burkholderia_cepacia_(strain_J2315))	PF00149	Q99570	PIK3R4	phosphoinositide-3-kinase regulatory subunit 4	PF00400
Burkholderia_cenocepacia_(strain_ATCC_BAA-245_/_DSM_16553_/_LMG_16656_/_NCTC_13227_/_J2315_/_CF5610)_(Burkholderia_cepacia_(strain_J2315))	B4E9P6	Putative_2',3'-cyclic-nucleotide_2'-phosphodiesterase_(EC_3.1.4.16)	Burkholderia_cenocepacia_(strain_ATCC_BAA-245_/_DSM_16553_/_LMG_16656_/_NCTC_13227_/_J2315_/_CF5610)_(Burkholderia_cepacia_(strain_J2315))	PF00149	Q99570	PIK3R4	phosphoinositide-3-kinase regulatory subunit 4	PF00069
Burkholderia_cenocepacia_(strain_ATCC_BAA-245_/_DSM_16553_/_LMG_16656_/_NCTC_13227_/_J2315_/_CF5610)_(Burkholderia_cepacia_(strain_J2315))	B4E9Z0	Putative_transport-related,_membrane_protein	Burkholderia_cenocepacia_(strain_ATCC_BAA-245_/_DSM_16553_/_LMG_16656_/_NCTC_13227_/_J2315_/_CF5610)_(Burkholderia_cepacia_(strain_J2315))	PF00571	O75385	ULK1	unc-51 like autophagy activating kinase 1	PF00069
Burkholderia_cenocepacia_(strain_ATCC_BAA-245_/_DSM_16553_/_LMG_16656_/_NCTC_13227_/_J2315_/_CF5610)_(Burkholderia_cepacia_(strain_J2315))	B4E9Z0	Putative_transport-related,_membrane_protein	Burkholderia_cenocepacia_(strain_ATCC_BAA-245_/_DSM_16553_/_LMG_16656_/_NCTC_13227_/_J2315_/_CF5610)_(Burkholderia_cepacia_(strain_J2315))	PF00571	Q8IYT8	ULK2	unc-51 like autophagy activating kinase 2	PF00069
Burkholderia_cenocepacia_(strain_ATCC_BAA-245_/_DSM_16553_/_LMG_16656_/_NCTC_13227_/_J2315_/_CF5610)_(Burkholderia_cepacia_(strain_J2315))	B4E9Z0	Putative_transport-related,_membrane_protein	Burkholderia_cenocepacia_(strain_ATCC_BAA-245_/_DSM_16553_/_LMG_16656_/_NCTC_13227_/_J2315_/_CF5610)_(Burkholderia_cepacia_(strain_J2315))	PF00571	Q99570	PIK3R4	phosphoinositide-3-kinase regulatory subunit 4	PF00069
Burkholderia_cenocepacia_(strain_ATCC_BAA-245_/_DSM_16553_/_LMG_16656_/_NCTC_13227_/_J2315_/_CF5610)_(Burkholderia_cepacia_(strain_J2315))	B4EA13	Serine_peptidase,_subfamily_S1B	Burkholderia_cenocepacia_(strain_ATCC_BAA-245_/_DSM_16553_/_LMG_16656_/_NCTC_13227_/_J2315_/_CF5610)_(Burkholderia_cepacia_(strain_J2315))	PF00595	O75385	ULK1	unc-51 like autophagy activating kinase 1	PF00069
Burkholderia_cenocepacia_(strain_ATCC_BAA-245_/_DSM_16553_/_LMG_16656_/_NCTC_13227_/_J2315_/_CF5610)_(Burkholderia_cepacia_(strain_J2315))	B4EA13	Serine_peptidase,_subfamily_S1B	Burkholderia_cenocepacia_(strain_ATCC_BAA-245_/_DSM_16553_/_LMG_16656_/_NCTC_13227_/_J2315_/_CF5610)_(Burkholderia_cepacia_(strain_J2315))	PF00595	Q8IYT8	ULK2	unc-51 like autophagy activating kinase 2	PF00069
Burkholderia_cenocepacia_(strain_ATCC_BAA-245_/_DSM_16553_/_LMG_16656_/_NCTC_13227_/_J2315_/_CF5610)_(Burkholderia_cepacia_(strain_J2315))	B4EA13	Serine_peptidase,_subfamily_S1B	Burkholderia_cenocepacia_(strain_ATCC_BAA-245_/_DSM_16553_/_LMG_16656_/_NCTC_13227_/_J2315_/_CF5610)_(Burkholderia_cepacia_(strain_J2315))	PF00595	Q99570	PIK3R4	phosphoinositide-3-kinase regulatory subunit 4	PF00069
Burkholderia_cenocepacia_(strain_ATCC_BAA-245_/_DSM_16553_/_LMG_16656_/_NCTC_13227_/_J2315_/_CF5610)_(Burkholderia_cepacia_(strain_J2315))	B4EA65	Putative_exported_protein	Burkholderia_cenocepacia_(strain_ATCC_BAA-245_/_DSM_16553_/_LMG_16656_/_NCTC_13227_/_J2315_/_CF5610)_(Burkholderia_cepacia_(strain_J2315))	PF00581	O75385	ULK1	unc-51 like autophagy activating kinase 1	PF00069
Burkholderia_cenocepacia_(strain_ATCC_BAA-245_/_DSM_16553_/_LMG_16656_/_NCTC_13227_/_J2315_/_CF5610)_(Burkholderia_cepacia_(strain_J2315))	B4EA65	Putative_exported_protein	Burkholderia_cenocepacia_(strain_ATCC_BAA-245_/_DSM_16553_/_LMG_16656_/_NCTC_13227_/_J2315_/_CF5610)_(Burkholderia_cepacia_(strain_J2315))	PF00581	O95352	ATG7	autophagy related 7	PF00899
Burkholderia_cenocepacia_(strain_ATCC_BAA-245_/_DSM_16553_/_LMG_16656_/_NCTC_13227_/_J2315_/_CF5610)_(Burkholderia_cepacia_(strain_J2315))	B4EA65	Putative_exported_protein	Burkholderia_cenocepacia_(strain_ATCC_BAA-245_/_DSM_16553_/_LMG_16656_/_NCTC_13227_/_J2315_/_CF5610)_(Burkholderia_cepacia_(strain_J2315))	PF00581	Q8IYT8	ULK2	unc-51 like autophagy activating kinase 2	PF00069
Burkholderia_cenocepacia_(strain_ATCC_BAA-245_/_DSM_16553_/_LMG_16656_/_NCTC_13227_/_J2315_/_CF5610)_(Burkholderia_cepacia_(strain_J2315))	B4EA65	Putative_exported_protein	Burkholderia_cenocepacia_(strain_ATCC_BAA-245_/_DSM_16553_/_LMG_16656_/_NCTC_13227_/_J2315_/_CF5610)_(Burkholderia_cepacia_(strain_J2315))	PF00581	Q99570	PIK3R4	phosphoinositide-3-kinase regulatory subunit 4	PF00069
Burkholderia_cenocepacia_(strain_ATCC_BAA-245_/_DSM_16553_/_LMG_16656_/_NCTC_13227_/_J2315_/_CF5610)_(Burkholderia_cepacia_(strain_J2315))	B4EBI9	Putative_exported_protein	Burkholderia_cenocepacia_(strain_ATCC_BAA-245_/_DSM_16553_/_LMG_16656_/_NCTC_13227_/_J2315_/_CF5610)_(Burkholderia_cepacia_(strain_J2315))	PF00023	O75385	ULK1	unc-51 like autophagy activating kinase 1	PF00069
Burkholderia_cenocepacia_(strain_ATCC_BAA-245_/_DSM_16553_/_LMG_16656_/_NCTC_13227_/_J2315_/_CF5610)_(Burkholderia_cepacia_(strain_J2315))	B4EBI9	Putative_exported_protein	Burkholderia_cenocepacia_(strain_ATCC_BAA-245_/_DSM_16553_/_LMG_16656_/_NCTC_13227_/_J2315_/_CF5610)_(Burkholderia_cepacia_(strain_J2315))	PF00023	Q8IYT8	ULK2	unc-51 like autophagy activating kinase 2	PF00069
Burkholderia_cenocepacia_(strain_ATCC_BAA-245_/_DSM_16553_/_LMG_16656_/_NCTC_13227_/_J2315_/_CF5610)_(Burkholderia_cepacia_(strain_J2315))	B4EBI9	Putative_exported_protein	Burkholderia_cenocepacia_(strain_ATCC_BAA-245_/_DSM_16553_/_LMG_16656_/_NCTC_13227_/_J2315_/_CF5610)_(Burkholderia_cepacia_(strain_J2315))	PF00023	Q99570	PIK3R4	phosphoinositide-3-kinase regulatory subunit 4	PF00069
Burkholderia_cenocepacia_(strain_ATCC_BAA-245_/_DSM_16553_/_LMG_16656_/_NCTC_13227_/_J2315_/_CF5610)_(Burkholderia_cepacia_(strain_J2315))	B4EBR9	Thioredoxin_reductase_(EC_1.8.1.9)	Burkholderia_cenocepacia_(strain_ATCC_BAA-245_/_DSM_16553_/_LMG_16656_/_NCTC_13227_/_J2315_/_CF5610)_(Burkholderia_cepacia_(strain_J2315))	PF00070	O75385	ULK1	unc-51 like autophagy activating kinase 1	PF00069
Burkholderia_cenocepacia_(strain_ATCC_BAA-245_/_DSM_16553_/_LMG_16656_/_NCTC_13227_/_J2315_/_CF5610)_(Burkholderia_cepacia_(strain_J2315))	B4EBR9	Thioredoxin_reductase_(EC_1.8.1.9)	Burkholderia_cenocepacia_(strain_ATCC_BAA-245_/_DSM_16553_/_LMG_16656_/_NCTC_13227_/_J2315_/_CF5610)_(Burkholderia_cepacia_(strain_J2315))	PF00070	Q8IYT8	ULK2	unc-51 like autophagy activating kinase 2	PF00069
Burkholderia_cenocepacia_(strain_ATCC_BAA-245_/_DSM_16553_/_LMG_16656_/_NCTC_13227_/_J2315_/_CF5610)_(Burkholderia_cepacia_(strain_J2315))	B4EBR9	Thioredoxin_reductase_(EC_1.8.1.9)	Burkholderia_cenocepacia_(strain_ATCC_BAA-245_/_DSM_16553_/_LMG_16656_/_NCTC_13227_/_J2315_/_CF5610)_(Burkholderia_cepacia_(strain_J2315))	PF00070	Q99570	PIK3R4	phosphoinositide-3-kinase regulatory subunit 4	PF00069
Burkholderia_cenocepacia_(strain_ATCC_BAA-245_/_DSM_16553_/_LMG_16656_/_NCTC_13227_/_J2315_/_CF5610)_(Burkholderia_cepacia_(strain_J2315))	B4EBV3	Putative_oxidoreductases	Burkholderia_cenocepacia_(strain_ATCC_BAA-245_/_DSM_16553_/_LMG_16656_/_NCTC_13227_/_J2315_/_CF5610)_(Burkholderia_cepacia_(strain_J2315))	PF00070	O75385	ULK1	unc-51 like autophagy activating kinase 1	PF00069
Burkholderia_cenocepacia_(strain_ATCC_BAA-245_/_DSM_16553_/_LMG_16656_/_NCTC_13227_/_J2315_/_CF5610)_(Burkholderia_cepacia_(strain_J2315))	B4EBV3	Putative_oxidoreductases	Burkholderia_cenocepacia_(strain_ATCC_BAA-245_/_DSM_16553_/_LMG_16656_/_NCTC_13227_/_J2315_/_CF5610)_(Burkholderia_cepacia_(strain_J2315))	PF00070	Q8IYT8	ULK2	unc-51 like autophagy activating kinase 2	PF00069
Burkholderia_cenocepacia_(strain_ATCC_BAA-245_/_DSM_16553_/_LMG_16656_/_NCTC_13227_/_J2315_/_CF5610)_(Burkholderia_cepacia_(strain_J2315))	B4EBV3	Putative_oxidoreductases	Burkholderia_cenocepacia_(strain_ATCC_BAA-245_/_DSM_16553_/_LMG_16656_/_NCTC_13227_/_J2315_/_CF5610)_(Burkholderia_cepacia_(strain_J2315))	PF00070	Q99570	PIK3R4	phosphoinositide-3-kinase regulatory subunit 4	PF00069
Burkholderia_cenocepacia_(strain_ATCC_BAA-245_/_DSM_16553_/_LMG_16656_/_NCTC_13227_/_J2315_/_CF5610)_(Burkholderia_cepacia_(strain_J2315))	B4ECB8	Uncharacterized_protein	Burkholderia_cenocepacia_(strain_ATCC_BAA-245_/_DSM_16553_/_LMG_16656_/_NCTC_13227_/_J2315_/_CF5610)_(Burkholderia_cepacia_(strain_J2315))	PF00581	O75385	ULK1	unc-51 like autophagy activating kinase 1	PF00069
Burkholderia_cenocepacia_(strain_ATCC_BAA-245_/_DSM_16553_/_LMG_16656_/_NCTC_13227_/_J2315_/_CF5610)_(Burkholderia_cepacia_(strain_J2315))	B4ECB8	Uncharacterized_protein	Burkholderia_cenocepacia_(strain_ATCC_BAA-245_/_DSM_16553_/_LMG_16656_/_NCTC_13227_/_J2315_/_CF5610)_(Burkholderia_cepacia_(strain_J2315))	PF00581	O95352	ATG7	autophagy related 7	PF00899
Burkholderia_cenocepacia_(strain_ATCC_BAA-245_/_DSM_16553_/_LMG_16656_/_NCTC_13227_/_J2315_/_CF5610)_(Burkholderia_cepacia_(strain_J2315))	B4ECB8	Uncharacterized_protein	Burkholderia_cenocepacia_(strain_ATCC_BAA-245_/_DSM_16553_/_LMG_16656_/_NCTC_13227_/_J2315_/_CF5610)_(Burkholderia_cepacia_(strain_J2315))	PF00581	Q8IYT8	ULK2	unc-51 like autophagy activating kinase 2	PF00069
Burkholderia_cenocepacia_(strain_ATCC_BAA-245_/_DSM_16553_/_LMG_16656_/_NCTC_13227_/_J2315_/_CF5610)_(Burkholderia_cepacia_(strain_J2315))	B4ECB8	Uncharacterized_protein	Burkholderia_cenocepacia_(strain_ATCC_BAA-245_/_DSM_16553_/_LMG_16656_/_NCTC_13227_/_J2315_/_CF5610)_(Burkholderia_cepacia_(strain_J2315))	PF00581	Q99570	PIK3R4	phosphoinositide-3-kinase regulatory subunit 4	PF00069
Burkholderia_cenocepacia_(strain_ATCC_BAA-245_/_DSM_16553_/_LMG_16656_/_NCTC_13227_/_J2315_/_CF5610)_(Burkholderia_cepacia_(strain_J2315))	B4ECR0	Universal_stress_protein_family_protein	Burkholderia_cenocepacia_(strain_ATCC_BAA-245_/_DSM_16553_/_LMG_16656_/_NCTC_13227_/_J2315_/_CF5610)_(Burkholderia_cepacia_(strain_J2315))	PF00582	O75385	ULK1	unc-51 like autophagy activating kinase 1	PF00069
Burkholderia_cenocepacia_(strain_ATCC_BAA-245_/_DSM_16553_/_LMG_16656_/_NCTC_13227_/_J2315_/_CF5610)_(Burkholderia_cepacia_(strain_J2315))	B4ECR0	Universal_stress_protein_family_protein	Burkholderia_cenocepacia_(strain_ATCC_BAA-245_/_DSM_16553_/_LMG_16656_/_NCTC_13227_/_J2315_/_CF5610)_(Burkholderia_cepacia_(strain_J2315))	PF00582	Q8IYT8	ULK2	unc-51 like autophagy activating kinase 2	PF00069
Burkholderia_cenocepacia_(strain_ATCC_BAA-245_/_DSM_16553_/_LMG_16656_/_NCTC_13227_/_J2315_/_CF5610)_(Burkholderia_cepacia_(strain_J2315))	B4ECR0	Universal_stress_protein_family_protein	Burkholderia_cenocepacia_(strain_ATCC_BAA-245_/_DSM_16553_/_LMG_16656_/_NCTC_13227_/_J2315_/_CF5610)_(Burkholderia_cepacia_(strain_J2315))	PF00582	Q99570	PIK3R4	phosphoinositide-3-kinase regulatory subunit 4	PF00069
Burkholderia_cenocepacia_(strain_ATCC_BAA-245_/_DSM_16553_/_LMG_16656_/_NCTC_13227_/_J2315_/_CF5610)_(Burkholderia_cepacia_(strain_J2315))	B4EEY8	ATP_synthase_gamma_chain_(ATP_synthase_F1_sector_gamma_subunit)_(F-ATPase_gamma_subunit)	Burkholderia_cenocepacia_(strain_ATCC_BAA-245_/_DSM_16553_/_LMG_16656_/_NCTC_13227_/_J2315_/_CF5610)_(Burkholderia_cepacia_(strain_J2315))	PF00231	Q676U5	ATG16L1	autophagy related 16 like 1	PF00400
Burkholderia_cenocepacia_(strain_ATCC_BAA-245_/_DSM_16553_/_LMG_16656_/_NCTC_13227_/_J2315_/_CF5610)_(Burkholderia_cepacia_(strain_J2315))	B4EEY8	ATP_synthase_gamma_chain_(ATP_synthase_F1_sector_gamma_subunit)_(F-ATPase_gamma_subunit)	Burkholderia_cenocepacia_(strain_ATCC_BAA-245_/_DSM_16553_/_LMG_16656_/_NCTC_13227_/_J2315_/_CF5610)_(Burkholderia_cepacia_(strain_J2315))	PF00231	Q8NAA4	ATG16L2	autophagy related 16 like 2	PF00400
Burkholderia_cenocepacia_(strain_ATCC_BAA-245_/_DSM_16553_/_LMG_16656_/_NCTC_13227_/_J2315_/_CF5610)_(Burkholderia_cepacia_(strain_J2315))	B4EEY8	ATP_synthase_gamma_chain_(ATP_synthase_F1_sector_gamma_subunit)_(F-ATPase_gamma_subunit)	Burkholderia_cenocepacia_(strain_ATCC_BAA-245_/_DSM_16553_/_LMG_16656_/_NCTC_13227_/_J2315_/_CF5610)_(Burkholderia_cepacia_(strain_J2315))	PF00231	Q99570	PIK3R4	phosphoinositide-3-kinase regulatory subunit 4	PF00400
Burkholderia_cenocepacia_(strain_ATCC_BAA-245_/_DSM_16553_/_LMG_16656_/_NCTC_13227_/_J2315_/_CF5610)_(Burkholderia_cepacia_(strain_J2315))	B4EEZ4	Primosomal_protein_N'_(EC_3.6.4.-)_(ATP-dependent_helicase_PriA)	Burkholderia_cenocepacia_(strain_ATCC_BAA-245_/_DSM_16553_/_LMG_16656_/_NCTC_13227_/_J2315_/_CF5610)_(Burkholderia_cepacia_(strain_J2315))	PF00270	O75385	ULK1	unc-51 like autophagy activating kinase 1	PF00069
Burkholderia_cenocepacia_(strain_ATCC_BAA-245_/_DSM_16553_/_LMG_16656_/_NCTC_13227_/_J2315_/_CF5610)_(Burkholderia_cepacia_(strain_J2315))	B4EEZ4	Primosomal_protein_N'_(EC_3.6.4.-)_(ATP-dependent_helicase_PriA)	Burkholderia_cenocepacia_(strain_ATCC_BAA-245_/_DSM_16553_/_LMG_16656_/_NCTC_13227_/_J2315_/_CF5610)_(Burkholderia_cepacia_(strain_J2315))	PF00270	Q676U5	ATG16L1	autophagy related 16 like 1	PF00400
Burkholderia_cenocepacia_(strain_ATCC_BAA-245_/_DSM_16553_/_LMG_16656_/_NCTC_13227_/_J2315_/_CF5610)_(Burkholderia_cepacia_(strain_J2315))	B4EEZ4	Primosomal_protein_N'_(EC_3.6.4.-)_(ATP-dependent_helicase_PriA)	Burkholderia_cenocepacia_(strain_ATCC_BAA-245_/_DSM_16553_/_LMG_16656_/_NCTC_13227_/_J2315_/_CF5610)_(Burkholderia_cepacia_(strain_J2315))	PF00270	Q8IYT8	ULK2	unc-51 like autophagy activating kinase 2	PF00069
Burkholderia_cenocepacia_(strain_ATCC_BAA-245_/_DSM_16553_/_LMG_16656_/_NCTC_13227_/_J2315_/_CF5610)_(Burkholderia_cepacia_(strain_J2315))	B4EEZ4	Primosomal_protein_N'_(EC_3.6.4.-)_(ATP-dependent_helicase_PriA)	Burkholderia_cenocepacia_(strain_ATCC_BAA-245_/_DSM_16553_/_LMG_16656_/_NCTC_13227_/_J2315_/_CF5610)_(Burkholderia_cepacia_(strain_J2315))	PF00270	Q8NAA4	ATG16L2	autophagy related 16 like 2	PF00400
Burkholderia_cenocepacia_(strain_ATCC_BAA-245_/_DSM_16553_/_LMG_16656_/_NCTC_13227_/_J2315_/_CF5610)_(Burkholderia_cepacia_(strain_J2315))	B4EEZ4	Primosomal_protein_N'_(EC_3.6.4.-)_(ATP-dependent_helicase_PriA)	Burkholderia_cenocepacia_(strain_ATCC_BAA-245_/_DSM_16553_/_LMG_16656_/_NCTC_13227_/_J2315_/_CF5610)_(Burkholderia_cepacia_(strain_J2315))	PF00270	Q99570	PIK3R4	phosphoinositide-3-kinase regulatory subunit 4	PF00400
Burkholderia_cenocepacia_(strain_ATCC_BAA-245_/_DSM_16553_/_LMG_16656_/_NCTC_13227_/_J2315_/_CF5610)_(Burkholderia_cepacia_(strain_J2315))	B4EEZ4	Primosomal_protein_N'_(EC_3.6.4.-)_(ATP-dependent_helicase_PriA)	Burkholderia_cenocepacia_(strain_ATCC_BAA-245_/_DSM_16553_/_LMG_16656_/_NCTC_13227_/_J2315_/_CF5610)_(Burkholderia_cepacia_(strain_J2315))	PF00270	Q99570	PIK3R4	phosphoinositide-3-kinase regulatory subunit 4	PF00069
Burkholderia_cenocepacia_(strain_ATCC_BAA-245_/_DSM_16553_/_LMG_16656_/_NCTC_13227_/_J2315_/_CF5610)_(Burkholderia_cepacia_(strain_J2315))	B4EEZ4	Primosomal_protein_N'_(EC_3.6.4.-)_(ATP-dependent_helicase_PriA)	Burkholderia_cenocepacia_(strain_ATCC_BAA-245_/_DSM_16553_/_LMG_16656_/_NCTC_13227_/_J2315_/_CF5610)_(Burkholderia_cepacia_(strain_J2315))	PF00271	O75385	ULK1	unc-51 like autophagy activating kinase 1	PF00069
Burkholderia_cenocepacia_(strain_ATCC_BAA-245_/_DSM_16553_/_LMG_16656_/_NCTC_13227_/_J2315_/_CF5610)_(Burkholderia_cepacia_(strain_J2315))	B4EEZ4	Primosomal_protein_N'_(EC_3.6.4.-)_(ATP-dependent_helicase_PriA)	Burkholderia_cenocepacia_(strain_ATCC_BAA-245_/_DSM_16553_/_LMG_16656_/_NCTC_13227_/_J2315_/_CF5610)_(Burkholderia_cepacia_(strain_J2315))	PF00271	Q8IYT8	ULK2	unc-51 like autophagy activating kinase 2	PF00069
Burkholderia_cenocepacia_(strain_ATCC_BAA-245_/_DSM_16553_/_LMG_16656_/_NCTC_13227_/_J2315_/_CF5610)_(Burkholderia_cepacia_(strain_J2315))	B4EEZ4	Primosomal_protein_N'_(EC_3.6.4.-)_(ATP-dependent_helicase_PriA)	Burkholderia_cenocepacia_(strain_ATCC_BAA-245_/_DSM_16553_/_LMG_16656_/_NCTC_13227_/_J2315_/_CF5610)_(Burkholderia_cepacia_(strain_J2315))	PF00271	Q99570	PIK3R4	phosphoinositide-3-kinase regulatory subunit 4	PF00069
Burkholderia_cenocepacia_(strain_ATCC_BAA-245_/_DSM_16553_/_LMG_16656_/_NCTC_13227_/_J2315_/_CF5610)_(Burkholderia_cepacia_(strain_J2315))	B4EFU8	Sulfurtransferase	Burkholderia_cenocepacia_(strain_ATCC_BAA-245_/_DSM_16553_/_LMG_16656_/_NCTC_13227_/_J2315_/_CF5610)_(Burkholderia_cepacia_(strain_J2315))	PF00581	O75385	ULK1	unc-51 like autophagy activating kinase 1	PF00069
Burkholderia_cenocepacia_(strain_ATCC_BAA-245_/_DSM_16553_/_LMG_16656_/_NCTC_13227_/_J2315_/_CF5610)_(Burkholderia_cepacia_(strain_J2315))	B4EFU8	Sulfurtransferase	Burkholderia_cenocepacia_(strain_ATCC_BAA-245_/_DSM_16553_/_LMG_16656_/_NCTC_13227_/_J2315_/_CF5610)_(Burkholderia_cepacia_(strain_J2315))	PF00581	O95352	ATG7	autophagy related 7	PF00899
Burkholderia_cenocepacia_(strain_ATCC_BAA-245_/_DSM_16553_/_LMG_16656_/_NCTC_13227_/_J2315_/_CF5610)_(Burkholderia_cepacia_(strain_J2315))	B4EFU8	Sulfurtransferase	Burkholderia_cenocepacia_(strain_ATCC_BAA-245_/_DSM_16553_/_LMG_16656_/_NCTC_13227_/_J2315_/_CF5610)_(Burkholderia_cepacia_(strain_J2315))	PF00581	Q8IYT8	ULK2	unc-51 like autophagy activating kinase 2	PF00069
Burkholderia_cenocepacia_(strain_ATCC_BAA-245_/_DSM_16553_/_LMG_16656_/_NCTC_13227_/_J2315_/_CF5610)_(Burkholderia_cepacia_(strain_J2315))	B4EFU8	Sulfurtransferase	Burkholderia_cenocepacia_(strain_ATCC_BAA-245_/_DSM_16553_/_LMG_16656_/_NCTC_13227_/_J2315_/_CF5610)_(Burkholderia_cepacia_(strain_J2315))	PF00581	Q99570	PIK3R4	phosphoinositide-3-kinase regulatory subunit 4	PF00069
Burkholderia_cenocepacia_(strain_ATCC_BAA-245_/_DSM_16553_/_LMG_16656_/_NCTC_13227_/_J2315_/_CF5610)_(Burkholderia_cepacia_(strain_J2315))	B4EG15	Uncharacterized_protein	Burkholderia_cenocepacia_(strain_ATCC_BAA-245_/_DSM_16553_/_LMG_16656_/_NCTC_13227_/_J2315_/_CF5610)_(Burkholderia_cepacia_(strain_J2315))	PF00069	O75385	ULK1	unc-51 like autophagy activating kinase 1	PF00069
Burkholderia_cenocepacia_(strain_ATCC_BAA-245_/_DSM_16553_/_LMG_16656_/_NCTC_13227_/_J2315_/_CF5610)_(Burkholderia_cepacia_(strain_J2315))	B4EG15	Uncharacterized_protein	Burkholderia_cenocepacia_(strain_ATCC_BAA-245_/_DSM_16553_/_LMG_16656_/_NCTC_13227_/_J2315_/_CF5610)_(Burkholderia_cepacia_(strain_J2315))	PF00069	Q13501	SQSTM1	sequestosome 1	PF00564
Burkholderia_cenocepacia_(strain_ATCC_BAA-245_/_DSM_16553_/_LMG_16656_/_NCTC_13227_/_J2315_/_CF5610)_(Burkholderia_cepacia_(strain_J2315))	B4EG15	Uncharacterized_protein	Burkholderia_cenocepacia_(strain_ATCC_BAA-245_/_DSM_16553_/_LMG_16656_/_NCTC_13227_/_J2315_/_CF5610)_(Burkholderia_cepacia_(strain_J2315))	PF00069	Q676U5	ATG16L1	autophagy related 16 like 1	PF00400
Burkholderia_cenocepacia_(strain_ATCC_BAA-245_/_DSM_16553_/_LMG_16656_/_NCTC_13227_/_J2315_/_CF5610)_(Burkholderia_cepacia_(strain_J2315))	B4EG15	Uncharacterized_protein	Burkholderia_cenocepacia_(strain_ATCC_BAA-245_/_DSM_16553_/_LMG_16656_/_NCTC_13227_/_J2315_/_CF5610)_(Burkholderia_cepacia_(strain_J2315))	PF00069	Q8IYT8	ULK2	unc-51 like autophagy activating kinase 2	PF00069
Burkholderia_cenocepacia_(strain_ATCC_BAA-245_/_DSM_16553_/_LMG_16656_/_NCTC_13227_/_J2315_/_CF5610)_(Burkholderia_cepacia_(strain_J2315))	B4EG15	Uncharacterized_protein	Burkholderia_cenocepacia_(strain_ATCC_BAA-245_/_DSM_16553_/_LMG_16656_/_NCTC_13227_/_J2315_/_CF5610)_(Burkholderia_cepacia_(strain_J2315))	PF00069	Q8NAA4	ATG16L2	autophagy related 16 like 2	PF00400
Burkholderia_cenocepacia_(strain_ATCC_BAA-245_/_DSM_16553_/_LMG_16656_/_NCTC_13227_/_J2315_/_CF5610)_(Burkholderia_cepacia_(strain_J2315))	B4EG15	Uncharacterized_protein	Burkholderia_cenocepacia_(strain_ATCC_BAA-245_/_DSM_16553_/_LMG_16656_/_NCTC_13227_/_J2315_/_CF5610)_(Burkholderia_cepacia_(strain_J2315))	PF00069	Q99570	PIK3R4	phosphoinositide-3-kinase regulatory subunit 4	PF00400
Burkholderia_cenocepacia_(strain_ATCC_BAA-245_/_DSM_16553_/_LMG_16656_/_NCTC_13227_/_J2315_/_CF5610)_(Burkholderia_cepacia_(strain_J2315))	B4EG15	Uncharacterized_protein	Burkholderia_cenocepacia_(strain_ATCC_BAA-245_/_DSM_16553_/_LMG_16656_/_NCTC_13227_/_J2315_/_CF5610)_(Burkholderia_cepacia_(strain_J2315))	PF00069	Q99570	PIK3R4	phosphoinositide-3-kinase regulatory subunit 4	PF00069
Burkholderia_cenocepacia_(strain_ATCC_BAA-245_/_DSM_16553_/_LMG_16656_/_NCTC_13227_/_J2315_/_CF5610)_(Burkholderia_cepacia_(strain_J2315))	B4EG36	Universal_stress-related_protein	Burkholderia_cenocepacia_(strain_ATCC_BAA-245_/_DSM_16553_/_LMG_16656_/_NCTC_13227_/_J2315_/_CF5610)_(Burkholderia_cepacia_(strain_J2315))	PF00582	O75385	ULK1	unc-51 like autophagy activating kinase 1	PF00069
Burkholderia_cenocepacia_(strain_ATCC_BAA-245_/_DSM_16553_/_LMG_16656_/_NCTC_13227_/_J2315_/_CF5610)_(Burkholderia_cepacia_(strain_J2315))	B4EG36	Universal_stress-related_protein	Burkholderia_cenocepacia_(strain_ATCC_BAA-245_/_DSM_16553_/_LMG_16656_/_NCTC_13227_/_J2315_/_CF5610)_(Burkholderia_cepacia_(strain_J2315))	PF00582	Q8IYT8	ULK2	unc-51 like autophagy activating kinase 2	PF00069
Burkholderia_cenocepacia_(strain_ATCC_BAA-245_/_DSM_16553_/_LMG_16656_/_NCTC_13227_/_J2315_/_CF5610)_(Burkholderia_cepacia_(strain_J2315))	B4EG36	Universal_stress-related_protein	Burkholderia_cenocepacia_(strain_ATCC_BAA-245_/_DSM_16553_/_LMG_16656_/_NCTC_13227_/_J2315_/_CF5610)_(Burkholderia_cepacia_(strain_J2315))	PF00582	Q99570	PIK3R4	phosphoinositide-3-kinase regulatory subunit 4	PF00069
Burkholderia_cenocepacia_(strain_ATCC_BAA-245_/_DSM_16553_/_LMG_16656_/_NCTC_13227_/_J2315_/_CF5610)_(Burkholderia_cepacia_(strain_J2315))	B4EGF0	Uncharacterized_protein	Burkholderia_cenocepacia_(strain_ATCC_BAA-245_/_DSM_16553_/_LMG_16656_/_NCTC_13227_/_J2315_/_CF5610)_(Burkholderia_cepacia_(strain_J2315))	PF00069	O75385	ULK1	unc-51 like autophagy activating kinase 1	PF00069
Burkholderia_cenocepacia_(strain_ATCC_BAA-245_/_DSM_16553_/_LMG_16656_/_NCTC_13227_/_J2315_/_CF5610)_(Burkholderia_cepacia_(strain_J2315))	B4EGF0	Uncharacterized_protein	Burkholderia_cenocepacia_(strain_ATCC_BAA-245_/_DSM_16553_/_LMG_16656_/_NCTC_13227_/_J2315_/_CF5610)_(Burkholderia_cepacia_(strain_J2315))	PF00069	Q13501	SQSTM1	sequestosome 1	PF00564
Burkholderia_cenocepacia_(strain_ATCC_BAA-245_/_DSM_16553_/_LMG_16656_/_NCTC_13227_/_J2315_/_CF5610)_(Burkholderia_cepacia_(strain_J2315))	B4EGF0	Uncharacterized_protein	Burkholderia_cenocepacia_(strain_ATCC_BAA-245_/_DSM_16553_/_LMG_16656_/_NCTC_13227_/_J2315_/_CF5610)_(Burkholderia_cepacia_(strain_J2315))	PF00069	Q676U5	ATG16L1	autophagy related 16 like 1	PF00400
Burkholderia_cenocepacia_(strain_ATCC_BAA-245_/_DSM_16553_/_LMG_16656_/_NCTC_13227_/_J2315_/_CF5610)_(Burkholderia_cepacia_(strain_J2315))	B4EGF0	Uncharacterized_protein	Burkholderia_cenocepacia_(strain_ATCC_BAA-245_/_DSM_16553_/_LMG_16656_/_NCTC_13227_/_J2315_/_CF5610)_(Burkholderia_cepacia_(strain_J2315))	PF00069	Q8IYT8	ULK2	unc-51 like autophagy activating kinase 2	PF00069
Burkholderia_cenocepacia_(strain_ATCC_BAA-245_/_DSM_16553_/_LMG_16656_/_NCTC_13227_/_J2315_/_CF5610)_(Burkholderia_cepacia_(strain_J2315))	B4EGF0	Uncharacterized_protein	Burkholderia_cenocepacia_(strain_ATCC_BAA-245_/_DSM_16553_/_LMG_16656_/_NCTC_13227_/_J2315_/_CF5610)_(Burkholderia_cepacia_(strain_J2315))	PF00069	Q8NAA4	ATG16L2	autophagy related 16 like 2	PF00400
Burkholderia_cenocepacia_(strain_ATCC_BAA-245_/_DSM_16553_/_LMG_16656_/_NCTC_13227_/_J2315_/_CF5610)_(Burkholderia_cepacia_(strain_J2315))	B4EGF0	Uncharacterized_protein	Burkholderia_cenocepacia_(strain_ATCC_BAA-245_/_DSM_16553_/_LMG_16656_/_NCTC_13227_/_J2315_/_CF5610)_(Burkholderia_cepacia_(strain_J2315))	PF00069	Q99570	PIK3R4	phosphoinositide-3-kinase regulatory subunit 4	PF00400
Burkholderia_cenocepacia_(strain_ATCC_BAA-245_/_DSM_16553_/_LMG_16656_/_NCTC_13227_/_J2315_/_CF5610)_(Burkholderia_cepacia_(strain_J2315))	B4EGF0	Uncharacterized_protein	Burkholderia_cenocepacia_(strain_ATCC_BAA-245_/_DSM_16553_/_LMG_16656_/_NCTC_13227_/_J2315_/_CF5610)_(Burkholderia_cepacia_(strain_J2315))	PF00069	Q99570	PIK3R4	phosphoinositide-3-kinase regulatory subunit 4	PF00069
Burkholderia_cenocepacia_(strain_ATCC_BAA-245_/_DSM_16553_/_LMG_16656_/_NCTC_13227_/_J2315_/_CF5610)_(Burkholderia_cepacia_(strain_J2315))	B4EGF0	Uncharacterized_protein	Burkholderia_cenocepacia_(strain_ATCC_BAA-245_/_DSM_16553_/_LMG_16656_/_NCTC_13227_/_J2315_/_CF5610)_(Burkholderia_cepacia_(strain_J2315))	PF00560	O75385	ULK1	unc-51 like autophagy activating kinase 1	PF00069
Burkholderia_cenocepacia_(strain_ATCC_BAA-245_/_DSM_16553_/_LMG_16656_/_NCTC_13227_/_J2315_/_CF5610)_(Burkholderia_cepacia_(strain_J2315))	B4EGF0	Uncharacterized_protein	Burkholderia_cenocepacia_(strain_ATCC_BAA-245_/_DSM_16553_/_LMG_16656_/_NCTC_13227_/_J2315_/_CF5610)_(Burkholderia_cepacia_(strain_J2315))	PF00560	Q8IYT8	ULK2	unc-51 like autophagy activating kinase 2	PF00069
Burkholderia_cenocepacia_(strain_ATCC_BAA-245_/_DSM_16553_/_LMG_16656_/_NCTC_13227_/_J2315_/_CF5610)_(Burkholderia_cepacia_(strain_J2315))	B4EGF0	Uncharacterized_protein	Burkholderia_cenocepacia_(strain_ATCC_BAA-245_/_DSM_16553_/_LMG_16656_/_NCTC_13227_/_J2315_/_CF5610)_(Burkholderia_cepacia_(strain_J2315))	PF00560	Q99570	PIK3R4	phosphoinositide-3-kinase regulatory subunit 4	PF00069
Burkholderia_cenocepacia_(strain_ATCC_BAA-245_/_DSM_16553_/_LMG_16656_/_NCTC_13227_/_J2315_/_CF5610)_(Burkholderia_cepacia_(strain_J2315))	B4EHQ0	Hybrid_two-component_system_kinase-response_regulator_protein	Burkholderia_cenocepacia_(strain_ATCC_BAA-245_/_DSM_16553_/_LMG_16656_/_NCTC_13227_/_J2315_/_CF5610)_(Burkholderia_cepacia_(strain_J2315))	PF00072	O75385	ULK1	unc-51 like autophagy activating kinase 1	PF00069
Burkholderia_cenocepacia_(strain_ATCC_BAA-245_/_DSM_16553_/_LMG_16656_/_NCTC_13227_/_J2315_/_CF5610)_(Burkholderia_cepacia_(strain_J2315))	B4EHQ0	Hybrid_two-component_system_kinase-response_regulator_protein	Burkholderia_cenocepacia_(strain_ATCC_BAA-245_/_DSM_16553_/_LMG_16656_/_NCTC_13227_/_J2315_/_CF5610)_(Burkholderia_cepacia_(strain_J2315))	PF00072	Q8IYT8	ULK2	unc-51 like autophagy activating kinase 2	PF00069
Burkholderia_cenocepacia_(strain_ATCC_BAA-245_/_DSM_16553_/_LMG_16656_/_NCTC_13227_/_J2315_/_CF5610)_(Burkholderia_cepacia_(strain_J2315))	B4EHQ0	Hybrid_two-component_system_kinase-response_regulator_protein	Burkholderia_cenocepacia_(strain_ATCC_BAA-245_/_DSM_16553_/_LMG_16656_/_NCTC_13227_/_J2315_/_CF5610)_(Burkholderia_cepacia_(strain_J2315))	PF00072	Q99570	PIK3R4	phosphoinositide-3-kinase regulatory subunit 4	PF00069
Burkholderia_cenocepacia_(strain_ATCC_BAA-245_/_DSM_16553_/_LMG_16656_/_NCTC_13227_/_J2315_/_CF5610)_(Burkholderia_cepacia_(strain_J2315))	B4EHQ8	Hybrid_two-component_system_kinase-response_regulator_protein	Burkholderia_cenocepacia_(strain_ATCC_BAA-245_/_DSM_16553_/_LMG_16656_/_NCTC_13227_/_J2315_/_CF5610)_(Burkholderia_cepacia_(strain_J2315))	PF00072	O75385	ULK1	unc-51 like autophagy activating kinase 1	PF00069
Burkholderia_cenocepacia_(strain_ATCC_BAA-245_/_DSM_16553_/_LMG_16656_/_NCTC_13227_/_J2315_/_CF5610)_(Burkholderia_cepacia_(strain_J2315))	B4EHQ8	Hybrid_two-component_system_kinase-response_regulator_protein	Burkholderia_cenocepacia_(strain_ATCC_BAA-245_/_DSM_16553_/_LMG_16656_/_NCTC_13227_/_J2315_/_CF5610)_(Burkholderia_cepacia_(strain_J2315))	PF00072	Q8IYT8	ULK2	unc-51 like autophagy activating kinase 2	PF00069
Burkholderia_cenocepacia_(strain_ATCC_BAA-245_/_DSM_16553_/_LMG_16656_/_NCTC_13227_/_J2315_/_CF5610)_(Burkholderia_cepacia_(strain_J2315))	B4EHQ8	Hybrid_two-component_system_kinase-response_regulator_protein	Burkholderia_cenocepacia_(strain_ATCC_BAA-245_/_DSM_16553_/_LMG_16656_/_NCTC_13227_/_J2315_/_CF5610)_(Burkholderia_cepacia_(strain_J2315))	PF00072	Q99570	PIK3R4	phosphoinositide-3-kinase regulatory subunit 4	PF00069
Burkholderia_cenocepacia_(strain_ATCC_BAA-245_/_DSM_16553_/_LMG_16656_/_NCTC_13227_/_J2315_/_CF5610)_(Burkholderia_cepacia_(strain_J2315))	B4EHS3	Putative_phosphoesterase	Burkholderia_cenocepacia_(strain_ATCC_BAA-245_/_DSM_16553_/_LMG_16656_/_NCTC_13227_/_J2315_/_CF5610)_(Burkholderia_cepacia_(strain_J2315))	PF00149	O75385	ULK1	unc-51 like autophagy activating kinase 1	PF00069
Burkholderia_cenocepacia_(strain_ATCC_BAA-245_/_DSM_16553_/_LMG_16656_/_NCTC_13227_/_J2315_/_CF5610)_(Burkholderia_cepacia_(strain_J2315))	B4EHS3	Putative_phosphoesterase	Burkholderia_cenocepacia_(strain_ATCC_BAA-245_/_DSM_16553_/_LMG_16656_/_NCTC_13227_/_J2315_/_CF5610)_(Burkholderia_cepacia_(strain_J2315))	PF00149	Q676U5	ATG16L1	autophagy related 16 like 1	PF00400
Burkholderia_cenocepacia_(strain_ATCC_BAA-245_/_DSM_16553_/_LMG_16656_/_NCTC_13227_/_J2315_/_CF5610)_(Burkholderia_cepacia_(strain_J2315))	B4EHS3	Putative_phosphoesterase	Burkholderia_cenocepacia_(strain_ATCC_BAA-245_/_DSM_16553_/_LMG_16656_/_NCTC_13227_/_J2315_/_CF5610)_(Burkholderia_cepacia_(strain_J2315))	PF00149	Q8IYT8	ULK2	unc-51 like autophagy activating kinase 2	PF00069
Burkholderia_cenocepacia_(strain_ATCC_BAA-245_/_DSM_16553_/_LMG_16656_/_NCTC_13227_/_J2315_/_CF5610)_(Burkholderia_cepacia_(strain_J2315))	B4EHS3	Putative_phosphoesterase	Burkholderia_cenocepacia_(strain_ATCC_BAA-245_/_DSM_16553_/_LMG_16656_/_NCTC_13227_/_J2315_/_CF5610)_(Burkholderia_cepacia_(strain_J2315))	PF00149	Q8NAA4	ATG16L2	autophagy related 16 like 2	PF00400
Burkholderia_cenocepacia_(strain_ATCC_BAA-245_/_DSM_16553_/_LMG_16656_/_NCTC_13227_/_J2315_/_CF5610)_(Burkholderia_cepacia_(strain_J2315))	B4EHS3	Putative_phosphoesterase	Burkholderia_cenocepacia_(strain_ATCC_BAA-245_/_DSM_16553_/_LMG_16656_/_NCTC_13227_/_J2315_/_CF5610)_(Burkholderia_cepacia_(strain_J2315))	PF00149	Q99570	PIK3R4	phosphoinositide-3-kinase regulatory subunit 4	PF00400
Burkholderia_cenocepacia_(strain_ATCC_BAA-245_/_DSM_16553_/_LMG_16656_/_NCTC_13227_/_J2315_/_CF5610)_(Burkholderia_cepacia_(strain_J2315))	B4EHS3	Putative_phosphoesterase	Burkholderia_cenocepacia_(strain_ATCC_BAA-245_/_DSM_16553_/_LMG_16656_/_NCTC_13227_/_J2315_/_CF5610)_(Burkholderia_cepacia_(strain_J2315))	PF00149	Q99570	PIK3R4	phosphoinositide-3-kinase regulatory subunit 4	PF00069
Burkholderia_cenocepacia_(strain_ATCC_BAA-245_/_DSM_16553_/_LMG_16656_/_NCTC_13227_/_J2315_/_CF5610)_(Burkholderia_cepacia_(strain_J2315))	B4EIA2	Putative_universal_stress_protein	Burkholderia_cenocepacia_(strain_ATCC_BAA-245_/_DSM_16553_/_LMG_16656_/_NCTC_13227_/_J2315_/_CF5610)_(Burkholderia_cepacia_(strain_J2315))	PF00582	O75385	ULK1	unc-51 like autophagy activating kinase 1	PF00069
Burkholderia_cenocepacia_(strain_ATCC_BAA-245_/_DSM_16553_/_LMG_16656_/_NCTC_13227_/_J2315_/_CF5610)_(Burkholderia_cepacia_(strain_J2315))	B4EIA2	Putative_universal_stress_protein	Burkholderia_cenocepacia_(strain_ATCC_BAA-245_/_DSM_16553_/_LMG_16656_/_NCTC_13227_/_J2315_/_CF5610)_(Burkholderia_cepacia_(strain_J2315))	PF00582	Q8IYT8	ULK2	unc-51 like autophagy activating kinase 2	PF00069
Burkholderia_cenocepacia_(strain_ATCC_BAA-245_/_DSM_16553_/_LMG_16656_/_NCTC_13227_/_J2315_/_CF5610)_(Burkholderia_cepacia_(strain_J2315))	B4EIA2	Putative_universal_stress_protein	Burkholderia_cenocepacia_(strain_ATCC_BAA-245_/_DSM_16553_/_LMG_16656_/_NCTC_13227_/_J2315_/_CF5610)_(Burkholderia_cepacia_(strain_J2315))	PF00582	Q99570	PIK3R4	phosphoinositide-3-kinase regulatory subunit 4	PF00069
Burkholderia_cenocepacia_(strain_ATCC_BAA-245_/_DSM_16553_/_LMG_16656_/_NCTC_13227_/_J2315_/_CF5610)_(Burkholderia_cepacia_(strain_J2315))	B4EIA4	Putative_universal_stress_protein	Burkholderia_cenocepacia_(strain_ATCC_BAA-245_/_DSM_16553_/_LMG_16656_/_NCTC_13227_/_J2315_/_CF5610)_(Burkholderia_cepacia_(strain_J2315))	PF00582	O75385	ULK1	unc-51 like autophagy activating kinase 1	PF00069
Burkholderia_cenocepacia_(strain_ATCC_BAA-245_/_DSM_16553_/_LMG_16656_/_NCTC_13227_/_J2315_/_CF5610)_(Burkholderia_cepacia_(strain_J2315))	B4EIA4	Putative_universal_stress_protein	Burkholderia_cenocepacia_(strain_ATCC_BAA-245_/_DSM_16553_/_LMG_16656_/_NCTC_13227_/_J2315_/_CF5610)_(Burkholderia_cepacia_(strain_J2315))	PF00582	Q8IYT8	ULK2	unc-51 like autophagy activating kinase 2	PF00069
Burkholderia_cenocepacia_(strain_ATCC_BAA-245_/_DSM_16553_/_LMG_16656_/_NCTC_13227_/_J2315_/_CF5610)_(Burkholderia_cepacia_(strain_J2315))	B4EIA4	Putative_universal_stress_protein	Burkholderia_cenocepacia_(strain_ATCC_BAA-245_/_DSM_16553_/_LMG_16656_/_NCTC_13227_/_J2315_/_CF5610)_(Burkholderia_cepacia_(strain_J2315))	PF00582	Q99570	PIK3R4	phosphoinositide-3-kinase regulatory subunit 4	PF00069
Burkholderia_cenocepacia_(strain_ATCC_BAA-245_/_DSM_16553_/_LMG_16656_/_NCTC_13227_/_J2315_/_CF5610)_(Burkholderia_cepacia_(strain_J2315))	B4EIA6	Putative_universal_stress_protein	Burkholderia_cenocepacia_(strain_ATCC_BAA-245_/_DSM_16553_/_LMG_16656_/_NCTC_13227_/_J2315_/_CF5610)_(Burkholderia_cepacia_(strain_J2315))	PF00582	O75385	ULK1	unc-51 like autophagy activating kinase 1	PF00069
Burkholderia_cenocepacia_(strain_ATCC_BAA-245_/_DSM_16553_/_LMG_16656_/_NCTC_13227_/_J2315_/_CF5610)_(Burkholderia_cepacia_(strain_J2315))	B4EIA6	Putative_universal_stress_protein	Burkholderia_cenocepacia_(strain_ATCC_BAA-245_/_DSM_16553_/_LMG_16656_/_NCTC_13227_/_J2315_/_CF5610)_(Burkholderia_cepacia_(strain_J2315))	PF00582	Q8IYT8	ULK2	unc-51 like autophagy activating kinase 2	PF00069
Burkholderia_cenocepacia_(strain_ATCC_BAA-245_/_DSM_16553_/_LMG_16656_/_NCTC_13227_/_J2315_/_CF5610)_(Burkholderia_cepacia_(strain_J2315))	B4EIA6	Putative_universal_stress_protein	Burkholderia_cenocepacia_(strain_ATCC_BAA-245_/_DSM_16553_/_LMG_16656_/_NCTC_13227_/_J2315_/_CF5610)_(Burkholderia_cepacia_(strain_J2315))	PF00582	Q99570	PIK3R4	phosphoinositide-3-kinase regulatory subunit 4	PF00069
Burkholderia_cenocepacia_(strain_ATCC_BAA-245_/_DSM_16553_/_LMG_16656_/_NCTC_13227_/_J2315_/_CF5610)_(Burkholderia_cepacia_(strain_J2315))	B4EIH1	Putative_sulfurtransferase	Burkholderia_cenocepacia_(strain_ATCC_BAA-245_/_DSM_16553_/_LMG_16656_/_NCTC_13227_/_J2315_/_CF5610)_(Burkholderia_cepacia_(strain_J2315))	PF00581	O75385	ULK1	unc-51 like autophagy activating kinase 1	PF00069
Burkholderia_cenocepacia_(strain_ATCC_BAA-245_/_DSM_16553_/_LMG_16656_/_NCTC_13227_/_J2315_/_CF5610)_(Burkholderia_cepacia_(strain_J2315))	B4EIH1	Putative_sulfurtransferase	Burkholderia_cenocepacia_(strain_ATCC_BAA-245_/_DSM_16553_/_LMG_16656_/_NCTC_13227_/_J2315_/_CF5610)_(Burkholderia_cepacia_(strain_J2315))	PF00581	O95352	ATG7	autophagy related 7	PF00899
Burkholderia_cenocepacia_(strain_ATCC_BAA-245_/_DSM_16553_/_LMG_16656_/_NCTC_13227_/_J2315_/_CF5610)_(Burkholderia_cepacia_(strain_J2315))	B4EIH1	Putative_sulfurtransferase	Burkholderia_cenocepacia_(strain_ATCC_BAA-245_/_DSM_16553_/_LMG_16656_/_NCTC_13227_/_J2315_/_CF5610)_(Burkholderia_cepacia_(strain_J2315))	PF00581	Q8IYT8	ULK2	unc-51 like autophagy activating kinase 2	PF00069
Burkholderia_cenocepacia_(strain_ATCC_BAA-245_/_DSM_16553_/_LMG_16656_/_NCTC_13227_/_J2315_/_CF5610)_(Burkholderia_cepacia_(strain_J2315))	B4EIH1	Putative_sulfurtransferase	Burkholderia_cenocepacia_(strain_ATCC_BAA-245_/_DSM_16553_/_LMG_16656_/_NCTC_13227_/_J2315_/_CF5610)_(Burkholderia_cepacia_(strain_J2315))	PF00581	Q99570	PIK3R4	phosphoinositide-3-kinase regulatory subunit 4	PF00069
Burkholderia_cenocepacia_(strain_ATCC_BAA-245_/_DSM_16553_/_LMG_16656_/_NCTC_13227_/_J2315_/_CF5610)_(Burkholderia_cepacia_(strain_J2315))	B4EIR0	Putative_universal_stress_protein	Burkholderia_cenocepacia_(strain_ATCC_BAA-245_/_DSM_16553_/_LMG_16656_/_NCTC_13227_/_J2315_/_CF5610)_(Burkholderia_cepacia_(strain_J2315))	PF00582	O75385	ULK1	unc-51 like autophagy activating kinase 1	PF00069
Burkholderia_cenocepacia_(strain_ATCC_BAA-245_/_DSM_16553_/_LMG_16656_/_NCTC_13227_/_J2315_/_CF5610)_(Burkholderia_cepacia_(strain_J2315))	B4EIR0	Putative_universal_stress_protein	Burkholderia_cenocepacia_(strain_ATCC_BAA-245_/_DSM_16553_/_LMG_16656_/_NCTC_13227_/_J2315_/_CF5610)_(Burkholderia_cepacia_(strain_J2315))	PF00582	Q8IYT8	ULK2	unc-51 like autophagy activating kinase 2	PF00069
Burkholderia_cenocepacia_(strain_ATCC_BAA-245_/_DSM_16553_/_LMG_16656_/_NCTC_13227_/_J2315_/_CF5610)_(Burkholderia_cepacia_(strain_J2315))	B4EIR0	Putative_universal_stress_protein	Burkholderia_cenocepacia_(strain_ATCC_BAA-245_/_DSM_16553_/_LMG_16656_/_NCTC_13227_/_J2315_/_CF5610)_(Burkholderia_cepacia_(strain_J2315))	PF00582	Q99570	PIK3R4	phosphoinositide-3-kinase regulatory subunit 4	PF00069
Burkholderia_cenocepacia_(strain_ATCC_BAA-245_/_DSM_16553_/_LMG_16656_/_NCTC_13227_/_J2315_/_CF5610)_(Burkholderia_cepacia_(strain_J2315))	B4EIW7	Hybrid_two-component_system_kinase-response_regulator_protein	Burkholderia_cenocepacia_(strain_ATCC_BAA-245_/_DSM_16553_/_LMG_16656_/_NCTC_13227_/_J2315_/_CF5610)_(Burkholderia_cepacia_(strain_J2315))	PF00072	O75385	ULK1	unc-51 like autophagy activating kinase 1	PF00069
Burkholderia_cenocepacia_(strain_ATCC_BAA-245_/_DSM_16553_/_LMG_16656_/_NCTC_13227_/_J2315_/_CF5610)_(Burkholderia_cepacia_(strain_J2315))	B4EIW7	Hybrid_two-component_system_kinase-response_regulator_protein	Burkholderia_cenocepacia_(strain_ATCC_BAA-245_/_DSM_16553_/_LMG_16656_/_NCTC_13227_/_J2315_/_CF5610)_(Burkholderia_cepacia_(strain_J2315))	PF00072	Q8IYT8	ULK2	unc-51 like autophagy activating kinase 2	PF00069
Burkholderia_cenocepacia_(strain_ATCC_BAA-245_/_DSM_16553_/_LMG_16656_/_NCTC_13227_/_J2315_/_CF5610)_(Burkholderia_cepacia_(strain_J2315))	B4EIW7	Hybrid_two-component_system_kinase-response_regulator_protein	Burkholderia_cenocepacia_(strain_ATCC_BAA-245_/_DSM_16553_/_LMG_16656_/_NCTC_13227_/_J2315_/_CF5610)_(Burkholderia_cepacia_(strain_J2315))	PF00072	Q99570	PIK3R4	phosphoinositide-3-kinase regulatory subunit 4	PF00069
Burkholderia_cenocepacia_(strain_ATCC_BAA-245_/_DSM_16553_/_LMG_16656_/_NCTC_13227_/_J2315_/_CF5610)_(Burkholderia_cepacia_(strain_J2315))	B4EJI6	Putative_universal_stress_protein	Burkholderia_cenocepacia_(strain_ATCC_BAA-245_/_DSM_16553_/_LMG_16656_/_NCTC_13227_/_J2315_/_CF5610)_(Burkholderia_cepacia_(strain_J2315))	PF00582	O75385	ULK1	unc-51 like autophagy activating kinase 1	PF00069
Burkholderia_cenocepacia_(strain_ATCC_BAA-245_/_DSM_16553_/_LMG_16656_/_NCTC_13227_/_J2315_/_CF5610)_(Burkholderia_cepacia_(strain_J2315))	B4EJI6	Putative_universal_stress_protein	Burkholderia_cenocepacia_(strain_ATCC_BAA-245_/_DSM_16553_/_LMG_16656_/_NCTC_13227_/_J2315_/_CF5610)_(Burkholderia_cepacia_(strain_J2315))	PF00582	Q8IYT8	ULK2	unc-51 like autophagy activating kinase 2	PF00069
Burkholderia_cenocepacia_(strain_ATCC_BAA-245_/_DSM_16553_/_LMG_16656_/_NCTC_13227_/_J2315_/_CF5610)_(Burkholderia_cepacia_(strain_J2315))	B4EJI6	Putative_universal_stress_protein	Burkholderia_cenocepacia_(strain_ATCC_BAA-245_/_DSM_16553_/_LMG_16656_/_NCTC_13227_/_J2315_/_CF5610)_(Burkholderia_cepacia_(strain_J2315))	PF00582	Q99570	PIK3R4	phosphoinositide-3-kinase regulatory subunit 4	PF00069
Burkholderia_cenocepacia_(strain_ATCC_BAA-245_/_DSM_16553_/_LMG_16656_/_NCTC_13227_/_J2315_/_CF5610)_(Burkholderia_cepacia_(strain_J2315))	B4EJI8	Putative_membrane_protein	Burkholderia_cenocepacia_(strain_ATCC_BAA-245_/_DSM_16553_/_LMG_16656_/_NCTC_13227_/_J2315_/_CF5610)_(Burkholderia_cepacia_(strain_J2315))	PF00581	O75385	ULK1	unc-51 like autophagy activating kinase 1	PF00069
Burkholderia_cenocepacia_(strain_ATCC_BAA-245_/_DSM_16553_/_LMG_16656_/_NCTC_13227_/_J2315_/_CF5610)_(Burkholderia_cepacia_(strain_J2315))	B4EJI8	Putative_membrane_protein	Burkholderia_cenocepacia_(strain_ATCC_BAA-245_/_DSM_16553_/_LMG_16656_/_NCTC_13227_/_J2315_/_CF5610)_(Burkholderia_cepacia_(strain_J2315))	PF00581	O95352	ATG7	autophagy related 7	PF00899
Burkholderia_cenocepacia_(strain_ATCC_BAA-245_/_DSM_16553_/_LMG_16656_/_NCTC_13227_/_J2315_/_CF5610)_(Burkholderia_cepacia_(strain_J2315))	B4EJI8	Putative_membrane_protein	Burkholderia_cenocepacia_(strain_ATCC_BAA-245_/_DSM_16553_/_LMG_16656_/_NCTC_13227_/_J2315_/_CF5610)_(Burkholderia_cepacia_(strain_J2315))	PF00581	Q8IYT8	ULK2	unc-51 like autophagy activating kinase 2	PF00069
Burkholderia_cenocepacia_(strain_ATCC_BAA-245_/_DSM_16553_/_LMG_16656_/_NCTC_13227_/_J2315_/_CF5610)_(Burkholderia_cepacia_(strain_J2315))	B4EJI8	Putative_membrane_protein	Burkholderia_cenocepacia_(strain_ATCC_BAA-245_/_DSM_16553_/_LMG_16656_/_NCTC_13227_/_J2315_/_CF5610)_(Burkholderia_cepacia_(strain_J2315))	PF00581	Q99570	PIK3R4	phosphoinositide-3-kinase regulatory subunit 4	PF00069
Burkholderia_cenocepacia_(strain_ATCC_BAA-245_/_DSM_16553_/_LMG_16656_/_NCTC_13227_/_J2315_/_CF5610)_(Burkholderia_cepacia_(strain_J2315))	B4EJJ0	Putative_universal_stress_protein	Burkholderia_cenocepacia_(strain_ATCC_BAA-245_/_DSM_16553_/_LMG_16656_/_NCTC_13227_/_J2315_/_CF5610)_(Burkholderia_cepacia_(strain_J2315))	PF00582	O75385	ULK1	unc-51 like autophagy activating kinase 1	PF00069
Burkholderia_cenocepacia_(strain_ATCC_BAA-245_/_DSM_16553_/_LMG_16656_/_NCTC_13227_/_J2315_/_CF5610)_(Burkholderia_cepacia_(strain_J2315))	B4EJJ0	Putative_universal_stress_protein	Burkholderia_cenocepacia_(strain_ATCC_BAA-245_/_DSM_16553_/_LMG_16656_/_NCTC_13227_/_J2315_/_CF5610)_(Burkholderia_cepacia_(strain_J2315))	PF00582	Q8IYT8	ULK2	unc-51 like autophagy activating kinase 2	PF00069
Burkholderia_cenocepacia_(strain_ATCC_BAA-245_/_DSM_16553_/_LMG_16656_/_NCTC_13227_/_J2315_/_CF5610)_(Burkholderia_cepacia_(strain_J2315))	B4EJJ0	Putative_universal_stress_protein	Burkholderia_cenocepacia_(strain_ATCC_BAA-245_/_DSM_16553_/_LMG_16656_/_NCTC_13227_/_J2315_/_CF5610)_(Burkholderia_cepacia_(strain_J2315))	PF00582	Q99570	PIK3R4	phosphoinositide-3-kinase regulatory subunit 4	PF00069
Burkholderia_cenocepacia_(strain_ATCC_BAA-245_/_DSM_16553_/_LMG_16656_/_NCTC_13227_/_J2315_/_CF5610)_(Burkholderia_cepacia_(strain_J2315))	B4EJJ5	Histidine_kinase_(EC_2.7.13.3)	Burkholderia_cenocepacia_(strain_ATCC_BAA-245_/_DSM_16553_/_LMG_16656_/_NCTC_13227_/_J2315_/_CF5610)_(Burkholderia_cepacia_(strain_J2315))	PF00989	O75385	ULK1	unc-51 like autophagy activating kinase 1	PF00069
Burkholderia_cenocepacia_(strain_ATCC_BAA-245_/_DSM_16553_/_LMG_16656_/_NCTC_13227_/_J2315_/_CF5610)_(Burkholderia_cepacia_(strain_J2315))	B4EJJ5	Histidine_kinase_(EC_2.7.13.3)	Burkholderia_cenocepacia_(strain_ATCC_BAA-245_/_DSM_16553_/_LMG_16656_/_NCTC_13227_/_J2315_/_CF5610)_(Burkholderia_cepacia_(strain_J2315))	PF00989	Q8IYT8	ULK2	unc-51 like autophagy activating kinase 2	PF00069
Burkholderia_cenocepacia_(strain_ATCC_BAA-245_/_DSM_16553_/_LMG_16656_/_NCTC_13227_/_J2315_/_CF5610)_(Burkholderia_cepacia_(strain_J2315))	B4EJJ5	Histidine_kinase_(EC_2.7.13.3)	Burkholderia_cenocepacia_(strain_ATCC_BAA-245_/_DSM_16553_/_LMG_16656_/_NCTC_13227_/_J2315_/_CF5610)_(Burkholderia_cepacia_(strain_J2315))	PF00989	Q99570	PIK3R4	phosphoinositide-3-kinase regulatory subunit 4	PF00069
Burkholderia_cenocepacia_(strain_ATCC_BAA-245_/_DSM_16553_/_LMG_16656_/_NCTC_13227_/_J2315_/_CF5610)_(Burkholderia_cepacia_(strain_J2315))	B4EJJ5	Histidine_kinase_(EC_2.7.13.3)	Burkholderia_cenocepacia_(strain_ATCC_BAA-245_/_DSM_16553_/_LMG_16656_/_NCTC_13227_/_J2315_/_CF5610)_(Burkholderia_cepacia_(strain_J2315))	PF00072	O75385	ULK1	unc-51 like autophagy activating kinase 1	PF00069
Burkholderia_cenocepacia_(strain_ATCC_BAA-245_/_DSM_16553_/_LMG_16656_/_NCTC_13227_/_J2315_/_CF5610)_(Burkholderia_cepacia_(strain_J2315))	B4EJJ5	Histidine_kinase_(EC_2.7.13.3)	Burkholderia_cenocepacia_(strain_ATCC_BAA-245_/_DSM_16553_/_LMG_16656_/_NCTC_13227_/_J2315_/_CF5610)_(Burkholderia_cepacia_(strain_J2315))	PF00072	Q8IYT8	ULK2	unc-51 like autophagy activating kinase 2	PF00069
Burkholderia_cenocepacia_(strain_ATCC_BAA-245_/_DSM_16553_/_LMG_16656_/_NCTC_13227_/_J2315_/_CF5610)_(Burkholderia_cepacia_(strain_J2315))	B4EJJ5	Histidine_kinase_(EC_2.7.13.3)	Burkholderia_cenocepacia_(strain_ATCC_BAA-245_/_DSM_16553_/_LMG_16656_/_NCTC_13227_/_J2315_/_CF5610)_(Burkholderia_cepacia_(strain_J2315))	PF00072	Q99570	PIK3R4	phosphoinositide-3-kinase regulatory subunit 4	PF00069
Burkholderia_cenocepacia_(strain_ATCC_BAA-245_/_DSM_16553_/_LMG_16656_/_NCTC_13227_/_J2315_/_CF5610)_(Burkholderia_cepacia_(strain_J2315))	B4EKI3	Uncharacterized_protein	Burkholderia_cenocepacia_(strain_ATCC_BAA-245_/_DSM_16553_/_LMG_16656_/_NCTC_13227_/_J2315_/_CF5610)_(Burkholderia_cepacia_(strain_J2315))	PF00581	O75385	ULK1	unc-51 like autophagy activating kinase 1	PF00069
Burkholderia_cenocepacia_(strain_ATCC_BAA-245_/_DSM_16553_/_LMG_16656_/_NCTC_13227_/_J2315_/_CF5610)_(Burkholderia_cepacia_(strain_J2315))	B4EKI3	Uncharacterized_protein	Burkholderia_cenocepacia_(strain_ATCC_BAA-245_/_DSM_16553_/_LMG_16656_/_NCTC_13227_/_J2315_/_CF5610)_(Burkholderia_cepacia_(strain_J2315))	PF00581	O95352	ATG7	autophagy related 7	PF00899
Burkholderia_cenocepacia_(strain_ATCC_BAA-245_/_DSM_16553_/_LMG_16656_/_NCTC_13227_/_J2315_/_CF5610)_(Burkholderia_cepacia_(strain_J2315))	B4EKI3	Uncharacterized_protein	Burkholderia_cenocepacia_(strain_ATCC_BAA-245_/_DSM_16553_/_LMG_16656_/_NCTC_13227_/_J2315_/_CF5610)_(Burkholderia_cepacia_(strain_J2315))	PF00581	Q8IYT8	ULK2	unc-51 like autophagy activating kinase 2	PF00069
Burkholderia_cenocepacia_(strain_ATCC_BAA-245_/_DSM_16553_/_LMG_16656_/_NCTC_13227_/_J2315_/_CF5610)_(Burkholderia_cepacia_(strain_J2315))	B4EKI3	Uncharacterized_protein	Burkholderia_cenocepacia_(strain_ATCC_BAA-245_/_DSM_16553_/_LMG_16656_/_NCTC_13227_/_J2315_/_CF5610)_(Burkholderia_cepacia_(strain_J2315))	PF00581	Q99570	PIK3R4	phosphoinositide-3-kinase regulatory subunit 4	PF00069
Burkholderia_cenocepacia_(strain_ATCC_BAA-245_/_DSM_16553_/_LMG_16656_/_NCTC_13227_/_J2315_/_CF5610)_(Burkholderia_cepacia_(strain_J2315))	B4EKR2	Calcineurin-like_phosphoesterase	Burkholderia_cenocepacia_(strain_ATCC_BAA-245_/_DSM_16553_/_LMG_16656_/_NCTC_13227_/_J2315_/_CF5610)_(Burkholderia_cepacia_(strain_J2315))	PF00149	O75385	ULK1	unc-51 like autophagy activating kinase 1	PF00069
Burkholderia_cenocepacia_(strain_ATCC_BAA-245_/_DSM_16553_/_LMG_16656_/_NCTC_13227_/_J2315_/_CF5610)_(Burkholderia_cepacia_(strain_J2315))	B4EKR2	Calcineurin-like_phosphoesterase	Burkholderia_cenocepacia_(strain_ATCC_BAA-245_/_DSM_16553_/_LMG_16656_/_NCTC_13227_/_J2315_/_CF5610)_(Burkholderia_cepacia_(strain_J2315))	PF00149	Q676U5	ATG16L1	autophagy related 16 like 1	PF00400
Burkholderia_cenocepacia_(strain_ATCC_BAA-245_/_DSM_16553_/_LMG_16656_/_NCTC_13227_/_J2315_/_CF5610)_(Burkholderia_cepacia_(strain_J2315))	B4EKR2	Calcineurin-like_phosphoesterase	Burkholderia_cenocepacia_(strain_ATCC_BAA-245_/_DSM_16553_/_LMG_16656_/_NCTC_13227_/_J2315_/_CF5610)_(Burkholderia_cepacia_(strain_J2315))	PF00149	Q8IYT8	ULK2	unc-51 like autophagy activating kinase 2	PF00069
Burkholderia_cenocepacia_(strain_ATCC_BAA-245_/_DSM_16553_/_LMG_16656_/_NCTC_13227_/_J2315_/_CF5610)_(Burkholderia_cepacia_(strain_J2315))	B4EKR2	Calcineurin-like_phosphoesterase	Burkholderia_cenocepacia_(strain_ATCC_BAA-245_/_DSM_16553_/_LMG_16656_/_NCTC_13227_/_J2315_/_CF5610)_(Burkholderia_cepacia_(strain_J2315))	PF00149	Q8NAA4	ATG16L2	autophagy related 16 like 2	PF00400
Burkholderia_cenocepacia_(strain_ATCC_BAA-245_/_DSM_16553_/_LMG_16656_/_NCTC_13227_/_J2315_/_CF5610)_(Burkholderia_cepacia_(strain_J2315))	B4EKR2	Calcineurin-like_phosphoesterase	Burkholderia_cenocepacia_(strain_ATCC_BAA-245_/_DSM_16553_/_LMG_16656_/_NCTC_13227_/_J2315_/_CF5610)_(Burkholderia_cepacia_(strain_J2315))	PF00149	Q99570	PIK3R4	phosphoinositide-3-kinase regulatory subunit 4	PF00400
Burkholderia_cenocepacia_(strain_ATCC_BAA-245_/_DSM_16553_/_LMG_16656_/_NCTC_13227_/_J2315_/_CF5610)_(Burkholderia_cepacia_(strain_J2315))	B4EKR2	Calcineurin-like_phosphoesterase	Burkholderia_cenocepacia_(strain_ATCC_BAA-245_/_DSM_16553_/_LMG_16656_/_NCTC_13227_/_J2315_/_CF5610)_(Burkholderia_cepacia_(strain_J2315))	PF00149	Q99570	PIK3R4	phosphoinositide-3-kinase regulatory subunit 4	PF00069
Burkholderia_cenocepacia_(strain_ATCC_BAA-245_/_DSM_16553_/_LMG_16656_/_NCTC_13227_/_J2315_/_CF5610)_(Burkholderia_cepacia_(strain_J2315))	B4EKZ1	Putative_membrane_protein	Burkholderia_cenocepacia_(strain_ATCC_BAA-245_/_DSM_16553_/_LMG_16656_/_NCTC_13227_/_J2315_/_CF5610)_(Burkholderia_cepacia_(strain_J2315))	PF00581	O75385	ULK1	unc-51 like autophagy activating kinase 1	PF00069
Burkholderia_cenocepacia_(strain_ATCC_BAA-245_/_DSM_16553_/_LMG_16656_/_NCTC_13227_/_J2315_/_CF5610)_(Burkholderia_cepacia_(strain_J2315))	B4EKZ1	Putative_membrane_protein	Burkholderia_cenocepacia_(strain_ATCC_BAA-245_/_DSM_16553_/_LMG_16656_/_NCTC_13227_/_J2315_/_CF5610)_(Burkholderia_cepacia_(strain_J2315))	PF00581	O95352	ATG7	autophagy related 7	PF00899
Burkholderia_cenocepacia_(strain_ATCC_BAA-245_/_DSM_16553_/_LMG_16656_/_NCTC_13227_/_J2315_/_CF5610)_(Burkholderia_cepacia_(strain_J2315))	B4EKZ1	Putative_membrane_protein	Burkholderia_cenocepacia_(strain_ATCC_BAA-245_/_DSM_16553_/_LMG_16656_/_NCTC_13227_/_J2315_/_CF5610)_(Burkholderia_cepacia_(strain_J2315))	PF00581	Q8IYT8	ULK2	unc-51 like autophagy activating kinase 2	PF00069
Burkholderia_cenocepacia_(strain_ATCC_BAA-245_/_DSM_16553_/_LMG_16656_/_NCTC_13227_/_J2315_/_CF5610)_(Burkholderia_cepacia_(strain_J2315))	B4EKZ1	Putative_membrane_protein	Burkholderia_cenocepacia_(strain_ATCC_BAA-245_/_DSM_16553_/_LMG_16656_/_NCTC_13227_/_J2315_/_CF5610)_(Burkholderia_cepacia_(strain_J2315))	PF00581	Q99570	PIK3R4	phosphoinositide-3-kinase regulatory subunit 4	PF00069
Burkholderia_cenocepacia_(strain_ATCC_BAA-245_/_DSM_16553_/_LMG_16656_/_NCTC_13227_/_J2315_/_CF5610)_(Burkholderia_cepacia_(strain_J2315))	B4ELA1	Putative_membrane_protein	Burkholderia_cenocepacia_(strain_ATCC_BAA-245_/_DSM_16553_/_LMG_16656_/_NCTC_13227_/_J2315_/_CF5610)_(Burkholderia_cepacia_(strain_J2315))	PF00571	O75385	ULK1	unc-51 like autophagy activating kinase 1	PF00069
Burkholderia_cenocepacia_(strain_ATCC_BAA-245_/_DSM_16553_/_LMG_16656_/_NCTC_13227_/_J2315_/_CF5610)_(Burkholderia_cepacia_(strain_J2315))	B4ELA1	Putative_membrane_protein	Burkholderia_cenocepacia_(strain_ATCC_BAA-245_/_DSM_16553_/_LMG_16656_/_NCTC_13227_/_J2315_/_CF5610)_(Burkholderia_cepacia_(strain_J2315))	PF00571	Q8IYT8	ULK2	unc-51 like autophagy activating kinase 2	PF00069
Burkholderia_cenocepacia_(strain_ATCC_BAA-245_/_DSM_16553_/_LMG_16656_/_NCTC_13227_/_J2315_/_CF5610)_(Burkholderia_cepacia_(strain_J2315))	B4ELA1	Putative_membrane_protein	Burkholderia_cenocepacia_(strain_ATCC_BAA-245_/_DSM_16553_/_LMG_16656_/_NCTC_13227_/_J2315_/_CF5610)_(Burkholderia_cepacia_(strain_J2315))	PF00571	Q99570	PIK3R4	phosphoinositide-3-kinase regulatory subunit 4	PF00069
Burkholderia_cenocepacia_(strain_ATCC_BAA-245_/_DSM_16553_/_LMG_16656_/_NCTC_13227_/_J2315_/_CF5610)_(Burkholderia_cepacia_(strain_J2315))	B4ELA3	Putative_voltage-gated_clc-type_chloride_channel	Burkholderia_cenocepacia_(strain_ATCC_BAA-245_/_DSM_16553_/_LMG_16656_/_NCTC_13227_/_J2315_/_CF5610)_(Burkholderia_cepacia_(strain_J2315))	PF00571	O75385	ULK1	unc-51 like autophagy activating kinase 1	PF00069
Burkholderia_cenocepacia_(strain_ATCC_BAA-245_/_DSM_16553_/_LMG_16656_/_NCTC_13227_/_J2315_/_CF5610)_(Burkholderia_cepacia_(strain_J2315))	B4ELA3	Putative_voltage-gated_clc-type_chloride_channel	Burkholderia_cenocepacia_(strain_ATCC_BAA-245_/_DSM_16553_/_LMG_16656_/_NCTC_13227_/_J2315_/_CF5610)_(Burkholderia_cepacia_(strain_J2315))	PF00571	Q8IYT8	ULK2	unc-51 like autophagy activating kinase 2	PF00069
Burkholderia_cenocepacia_(strain_ATCC_BAA-245_/_DSM_16553_/_LMG_16656_/_NCTC_13227_/_J2315_/_CF5610)_(Burkholderia_cepacia_(strain_J2315))	B4ELA3	Putative_voltage-gated_clc-type_chloride_channel	Burkholderia_cenocepacia_(strain_ATCC_BAA-245_/_DSM_16553_/_LMG_16656_/_NCTC_13227_/_J2315_/_CF5610)_(Burkholderia_cepacia_(strain_J2315))	PF00571	Q99570	PIK3R4	phosphoinositide-3-kinase regulatory subunit 4	PF00069
Burkholderia_cenocepacia_(strain_ATCC_BAA-245_/_DSM_16553_/_LMG_16656_/_NCTC_13227_/_J2315_/_CF5610)_(Burkholderia_cepacia_(strain_J2315))	B4ELF6	Two-component_regulatory_system,_sensor_kinase_protein	Burkholderia_cenocepacia_(strain_ATCC_BAA-245_/_DSM_16553_/_LMG_16656_/_NCTC_13227_/_J2315_/_CF5610)_(Burkholderia_cepacia_(strain_J2315))	PF00072	O75385	ULK1	unc-51 like autophagy activating kinase 1	PF00069
Burkholderia_cenocepacia_(strain_ATCC_BAA-245_/_DSM_16553_/_LMG_16656_/_NCTC_13227_/_J2315_/_CF5610)_(Burkholderia_cepacia_(strain_J2315))	B4ELF6	Two-component_regulatory_system,_sensor_kinase_protein	Burkholderia_cenocepacia_(strain_ATCC_BAA-245_/_DSM_16553_/_LMG_16656_/_NCTC_13227_/_J2315_/_CF5610)_(Burkholderia_cepacia_(strain_J2315))	PF00072	Q8IYT8	ULK2	unc-51 like autophagy activating kinase 2	PF00069
Burkholderia_cenocepacia_(strain_ATCC_BAA-245_/_DSM_16553_/_LMG_16656_/_NCTC_13227_/_J2315_/_CF5610)_(Burkholderia_cepacia_(strain_J2315))	B4ELF6	Two-component_regulatory_system,_sensor_kinase_protein	Burkholderia_cenocepacia_(strain_ATCC_BAA-245_/_DSM_16553_/_LMG_16656_/_NCTC_13227_/_J2315_/_CF5610)_(Burkholderia_cepacia_(strain_J2315))	PF00072	Q99570	PIK3R4	phosphoinositide-3-kinase regulatory subunit 4	PF00069
Burkholderia_cenocepacia_(strain_ATCC_BAA-245_/_DSM_16553_/_LMG_16656_/_NCTC_13227_/_J2315_/_CF5610)_(Burkholderia_cepacia_(strain_J2315))	B4ELF7	Two-component_regulatory_system,_sensor_kinase_protein	Burkholderia_cenocepacia_(strain_ATCC_BAA-245_/_DSM_16553_/_LMG_16656_/_NCTC_13227_/_J2315_/_CF5610)_(Burkholderia_cepacia_(strain_J2315))	PF00072	O75385	ULK1	unc-51 like autophagy activating kinase 1	PF00069
Burkholderia_cenocepacia_(strain_ATCC_BAA-245_/_DSM_16553_/_LMG_16656_/_NCTC_13227_/_J2315_/_CF5610)_(Burkholderia_cepacia_(strain_J2315))	B4ELF7	Two-component_regulatory_system,_sensor_kinase_protein	Burkholderia_cenocepacia_(strain_ATCC_BAA-245_/_DSM_16553_/_LMG_16656_/_NCTC_13227_/_J2315_/_CF5610)_(Burkholderia_cepacia_(strain_J2315))	PF00072	Q8IYT8	ULK2	unc-51 like autophagy activating kinase 2	PF00069
Burkholderia_cenocepacia_(strain_ATCC_BAA-245_/_DSM_16553_/_LMG_16656_/_NCTC_13227_/_J2315_/_CF5610)_(Burkholderia_cepacia_(strain_J2315))	B4ELF7	Two-component_regulatory_system,_sensor_kinase_protein	Burkholderia_cenocepacia_(strain_ATCC_BAA-245_/_DSM_16553_/_LMG_16656_/_NCTC_13227_/_J2315_/_CF5610)_(Burkholderia_cepacia_(strain_J2315))	PF00072	Q99570	PIK3R4	phosphoinositide-3-kinase regulatory subunit 4	PF00069
Burkholderia_cenocepacia_(strain_ATCC_BAA-245_/_DSM_16553_/_LMG_16656_/_NCTC_13227_/_J2315_/_CF5610)_(Burkholderia_cepacia_(strain_J2315))	B4EM16	Two-component_regulatory_system,_sensor_kinase_protein	Burkholderia_cenocepacia_(strain_ATCC_BAA-245_/_DSM_16553_/_LMG_16656_/_NCTC_13227_/_J2315_/_CF5610)_(Burkholderia_cepacia_(strain_J2315))	PF00072	O75385	ULK1	unc-51 like autophagy activating kinase 1	PF00069
Burkholderia_cenocepacia_(strain_ATCC_BAA-245_/_DSM_16553_/_LMG_16656_/_NCTC_13227_/_J2315_/_CF5610)_(Burkholderia_cepacia_(strain_J2315))	B4EM16	Two-component_regulatory_system,_sensor_kinase_protein	Burkholderia_cenocepacia_(strain_ATCC_BAA-245_/_DSM_16553_/_LMG_16656_/_NCTC_13227_/_J2315_/_CF5610)_(Burkholderia_cepacia_(strain_J2315))	PF00072	Q8IYT8	ULK2	unc-51 like autophagy activating kinase 2	PF00069
Burkholderia_cenocepacia_(strain_ATCC_BAA-245_/_DSM_16553_/_LMG_16656_/_NCTC_13227_/_J2315_/_CF5610)_(Burkholderia_cepacia_(strain_J2315))	B4EM16	Two-component_regulatory_system,_sensor_kinase_protein	Burkholderia_cenocepacia_(strain_ATCC_BAA-245_/_DSM_16553_/_LMG_16656_/_NCTC_13227_/_J2315_/_CF5610)_(Burkholderia_cepacia_(strain_J2315))	PF00072	Q99570	PIK3R4	phosphoinositide-3-kinase regulatory subunit 4	PF00069
Burkholderia_cenocepacia_(strain_ATCC_BAA-245_/_DSM_16553_/_LMG_16656_/_NCTC_13227_/_J2315_/_CF5610)_(Burkholderia_cepacia_(strain_J2315))	B4EM92	Putative_universal_stress_protein	Burkholderia_cenocepacia_(strain_ATCC_BAA-245_/_DSM_16553_/_LMG_16656_/_NCTC_13227_/_J2315_/_CF5610)_(Burkholderia_cepacia_(strain_J2315))	PF00582	O75385	ULK1	unc-51 like autophagy activating kinase 1	PF00069
Burkholderia_cenocepacia_(strain_ATCC_BAA-245_/_DSM_16553_/_LMG_16656_/_NCTC_13227_/_J2315_/_CF5610)_(Burkholderia_cepacia_(strain_J2315))	B4EM92	Putative_universal_stress_protein	Burkholderia_cenocepacia_(strain_ATCC_BAA-245_/_DSM_16553_/_LMG_16656_/_NCTC_13227_/_J2315_/_CF5610)_(Burkholderia_cepacia_(strain_J2315))	PF00582	Q8IYT8	ULK2	unc-51 like autophagy activating kinase 2	PF00069
Burkholderia_cenocepacia_(strain_ATCC_BAA-245_/_DSM_16553_/_LMG_16656_/_NCTC_13227_/_J2315_/_CF5610)_(Burkholderia_cepacia_(strain_J2315))	B4EM92	Putative_universal_stress_protein	Burkholderia_cenocepacia_(strain_ATCC_BAA-245_/_DSM_16553_/_LMG_16656_/_NCTC_13227_/_J2315_/_CF5610)_(Burkholderia_cepacia_(strain_J2315))	PF00582	Q99570	PIK3R4	phosphoinositide-3-kinase regulatory subunit 4	PF00069
Burkholderia_cenocepacia_(strain_ATCC_BAA-245_/_DSM_16553_/_LMG_16656_/_NCTC_13227_/_J2315_/_CF5610)_(Burkholderia_cepacia_(strain_J2315))	B4EMC3	Calcineurin-like_phosphoesterase	Burkholderia_cenocepacia_(strain_ATCC_BAA-245_/_DSM_16553_/_LMG_16656_/_NCTC_13227_/_J2315_/_CF5610)_(Burkholderia_cepacia_(strain_J2315))	PF00149	O75385	ULK1	unc-51 like autophagy activating kinase 1	PF00069
Burkholderia_cenocepacia_(strain_ATCC_BAA-245_/_DSM_16553_/_LMG_16656_/_NCTC_13227_/_J2315_/_CF5610)_(Burkholderia_cepacia_(strain_J2315))	B4EMC3	Calcineurin-like_phosphoesterase	Burkholderia_cenocepacia_(strain_ATCC_BAA-245_/_DSM_16553_/_LMG_16656_/_NCTC_13227_/_J2315_/_CF5610)_(Burkholderia_cepacia_(strain_J2315))	PF00149	Q676U5	ATG16L1	autophagy related 16 like 1	PF00400
Burkholderia_cenocepacia_(strain_ATCC_BAA-245_/_DSM_16553_/_LMG_16656_/_NCTC_13227_/_J2315_/_CF5610)_(Burkholderia_cepacia_(strain_J2315))	B4EMC3	Calcineurin-like_phosphoesterase	Burkholderia_cenocepacia_(strain_ATCC_BAA-245_/_DSM_16553_/_LMG_16656_/_NCTC_13227_/_J2315_/_CF5610)_(Burkholderia_cepacia_(strain_J2315))	PF00149	Q8IYT8	ULK2	unc-51 like autophagy activating kinase 2	PF00069
Burkholderia_cenocepacia_(strain_ATCC_BAA-245_/_DSM_16553_/_LMG_16656_/_NCTC_13227_/_J2315_/_CF5610)_(Burkholderia_cepacia_(strain_J2315))	B4EMC3	Calcineurin-like_phosphoesterase	Burkholderia_cenocepacia_(strain_ATCC_BAA-245_/_DSM_16553_/_LMG_16656_/_NCTC_13227_/_J2315_/_CF5610)_(Burkholderia_cepacia_(strain_J2315))	PF00149	Q8NAA4	ATG16L2	autophagy related 16 like 2	PF00400
Burkholderia_cenocepacia_(strain_ATCC_BAA-245_/_DSM_16553_/_LMG_16656_/_NCTC_13227_/_J2315_/_CF5610)_(Burkholderia_cepacia_(strain_J2315))	B4EMC3	Calcineurin-like_phosphoesterase	Burkholderia_cenocepacia_(strain_ATCC_BAA-245_/_DSM_16553_/_LMG_16656_/_NCTC_13227_/_J2315_/_CF5610)_(Burkholderia_cepacia_(strain_J2315))	PF00149	Q99570	PIK3R4	phosphoinositide-3-kinase regulatory subunit 4	PF00400
Burkholderia_cenocepacia_(strain_ATCC_BAA-245_/_DSM_16553_/_LMG_16656_/_NCTC_13227_/_J2315_/_CF5610)_(Burkholderia_cepacia_(strain_J2315))	B4EMC3	Calcineurin-like_phosphoesterase	Burkholderia_cenocepacia_(strain_ATCC_BAA-245_/_DSM_16553_/_LMG_16656_/_NCTC_13227_/_J2315_/_CF5610)_(Burkholderia_cepacia_(strain_J2315))	PF00149	Q99570	PIK3R4	phosphoinositide-3-kinase regulatory subunit 4	PF00069
Burkholderia_cenocepacia_(strain_ATCC_BAA-245_/_DSM_16553_/_LMG_16656_/_NCTC_13227_/_J2315_/_CF5610)_(Burkholderia_cepacia_(strain_J2315))	B4EMU2	Calcineurin-like_phosphoesterase	Burkholderia_cenocepacia_(strain_ATCC_BAA-245_/_DSM_16553_/_LMG_16656_/_NCTC_13227_/_J2315_/_CF5610)_(Burkholderia_cepacia_(strain_J2315))	PF00149	O75385	ULK1	unc-51 like autophagy activating kinase 1	PF00069
Burkholderia_cenocepacia_(strain_ATCC_BAA-245_/_DSM_16553_/_LMG_16656_/_NCTC_13227_/_J2315_/_CF5610)_(Burkholderia_cepacia_(strain_J2315))	B4EMU2	Calcineurin-like_phosphoesterase	Burkholderia_cenocepacia_(strain_ATCC_BAA-245_/_DSM_16553_/_LMG_16656_/_NCTC_13227_/_J2315_/_CF5610)_(Burkholderia_cepacia_(strain_J2315))	PF00149	Q676U5	ATG16L1	autophagy related 16 like 1	PF00400
Burkholderia_cenocepacia_(strain_ATCC_BAA-245_/_DSM_16553_/_LMG_16656_/_NCTC_13227_/_J2315_/_CF5610)_(Burkholderia_cepacia_(strain_J2315))	B4EMU2	Calcineurin-like_phosphoesterase	Burkholderia_cenocepacia_(strain_ATCC_BAA-245_/_DSM_16553_/_LMG_16656_/_NCTC_13227_/_J2315_/_CF5610)_(Burkholderia_cepacia_(strain_J2315))	PF00149	Q8IYT8	ULK2	unc-51 like autophagy activating kinase 2	PF00069
Burkholderia_cenocepacia_(strain_ATCC_BAA-245_/_DSM_16553_/_LMG_16656_/_NCTC_13227_/_J2315_/_CF5610)_(Burkholderia_cepacia_(strain_J2315))	B4EMU2	Calcineurin-like_phosphoesterase	Burkholderia_cenocepacia_(strain_ATCC_BAA-245_/_DSM_16553_/_LMG_16656_/_NCTC_13227_/_J2315_/_CF5610)_(Burkholderia_cepacia_(strain_J2315))	PF00149	Q8NAA4	ATG16L2	autophagy related 16 like 2	PF00400
Burkholderia_cenocepacia_(strain_ATCC_BAA-245_/_DSM_16553_/_LMG_16656_/_NCTC_13227_/_J2315_/_CF5610)_(Burkholderia_cepacia_(strain_J2315))	B4EMU2	Calcineurin-like_phosphoesterase	Burkholderia_cenocepacia_(strain_ATCC_BAA-245_/_DSM_16553_/_LMG_16656_/_NCTC_13227_/_J2315_/_CF5610)_(Burkholderia_cepacia_(strain_J2315))	PF00149	Q99570	PIK3R4	phosphoinositide-3-kinase regulatory subunit 4	PF00400
Burkholderia_cenocepacia_(strain_ATCC_BAA-245_/_DSM_16553_/_LMG_16656_/_NCTC_13227_/_J2315_/_CF5610)_(Burkholderia_cepacia_(strain_J2315))	B4EMU2	Calcineurin-like_phosphoesterase	Burkholderia_cenocepacia_(strain_ATCC_BAA-245_/_DSM_16553_/_LMG_16656_/_NCTC_13227_/_J2315_/_CF5610)_(Burkholderia_cepacia_(strain_J2315))	PF00149	Q99570	PIK3R4	phosphoinositide-3-kinase regulatory subunit 4	PF00069
Burkholderia_cenocepacia_(strain_ATCC_BAA-245_/_DSM_16553_/_LMG_16656_/_NCTC_13227_/_J2315_/_CF5610)_(Burkholderia_cepacia_(strain_J2315))	B4EN01	Putative_ion_transporter	Burkholderia_cenocepacia_(strain_ATCC_BAA-245_/_DSM_16553_/_LMG_16656_/_NCTC_13227_/_J2315_/_CF5610)_(Burkholderia_cepacia_(strain_J2315))	PF00571	O75385	ULK1	unc-51 like autophagy activating kinase 1	PF00069
Burkholderia_cenocepacia_(strain_ATCC_BAA-245_/_DSM_16553_/_LMG_16656_/_NCTC_13227_/_J2315_/_CF5610)_(Burkholderia_cepacia_(strain_J2315))	B4EN01	Putative_ion_transporter	Burkholderia_cenocepacia_(strain_ATCC_BAA-245_/_DSM_16553_/_LMG_16656_/_NCTC_13227_/_J2315_/_CF5610)_(Burkholderia_cepacia_(strain_J2315))	PF00571	Q8IYT8	ULK2	unc-51 like autophagy activating kinase 2	PF00069
Burkholderia_cenocepacia_(strain_ATCC_BAA-245_/_DSM_16553_/_LMG_16656_/_NCTC_13227_/_J2315_/_CF5610)_(Burkholderia_cepacia_(strain_J2315))	B4EN01	Putative_ion_transporter	Burkholderia_cenocepacia_(strain_ATCC_BAA-245_/_DSM_16553_/_LMG_16656_/_NCTC_13227_/_J2315_/_CF5610)_(Burkholderia_cepacia_(strain_J2315))	PF00571	Q99570	PIK3R4	phosphoinositide-3-kinase regulatory subunit 4	PF00069
Burkholderia_cenocepacia_(strain_ATCC_BAA-245_/_DSM_16553_/_LMG_16656_/_NCTC_13227_/_J2315_/_CF5610)_(Burkholderia_cepacia_(strain_J2315))	B4ENH7	Uncharacterized_protein	Burkholderia_cenocepacia_(strain_ATCC_BAA-245_/_DSM_16553_/_LMG_16656_/_NCTC_13227_/_J2315_/_CF5610)_(Burkholderia_cepacia_(strain_J2315))	PF00571	O75385	ULK1	unc-51 like autophagy activating kinase 1	PF00069
Burkholderia_cenocepacia_(strain_ATCC_BAA-245_/_DSM_16553_/_LMG_16656_/_NCTC_13227_/_J2315_/_CF5610)_(Burkholderia_cepacia_(strain_J2315))	B4ENH7	Uncharacterized_protein	Burkholderia_cenocepacia_(strain_ATCC_BAA-245_/_DSM_16553_/_LMG_16656_/_NCTC_13227_/_J2315_/_CF5610)_(Burkholderia_cepacia_(strain_J2315))	PF00571	Q8IYT8	ULK2	unc-51 like autophagy activating kinase 2	PF00069
Burkholderia_cenocepacia_(strain_ATCC_BAA-245_/_DSM_16553_/_LMG_16656_/_NCTC_13227_/_J2315_/_CF5610)_(Burkholderia_cepacia_(strain_J2315))	B4ENH7	Uncharacterized_protein	Burkholderia_cenocepacia_(strain_ATCC_BAA-245_/_DSM_16553_/_LMG_16656_/_NCTC_13227_/_J2315_/_CF5610)_(Burkholderia_cepacia_(strain_J2315))	PF00571	Q99570	PIK3R4	phosphoinositide-3-kinase regulatory subunit 4	PF00069
Burkholderia_pseudomallei_(strain_1106a)	A3NQW1	Putative_2',3'-cyclic-nucleotide_2'-phosphodiesterase	Burkholderia_pseudomallei_(strain_1106a)	PF00149	O75385	ULK1	unc-51 like autophagy activating kinase 1	PF00069
Burkholderia_pseudomallei_(strain_1106a)	A3NQW1	Putative_2',3'-cyclic-nucleotide_2'-phosphodiesterase	Burkholderia_pseudomallei_(strain_1106a)	PF00149	Q676U5	ATG16L1	autophagy related 16 like 1	PF00400
Burkholderia_pseudomallei_(strain_1106a)	A3NQW1	Putative_2',3'-cyclic-nucleotide_2'-phosphodiesterase	Burkholderia_pseudomallei_(strain_1106a)	PF00149	Q8IYT8	ULK2	unc-51 like autophagy activating kinase 2	PF00069
Burkholderia_pseudomallei_(strain_1106a)	A3NQW1	Putative_2',3'-cyclic-nucleotide_2'-phosphodiesterase	Burkholderia_pseudomallei_(strain_1106a)	PF00149	Q8NAA4	ATG16L2	autophagy related 16 like 2	PF00400
Burkholderia_pseudomallei_(strain_1106a)	A3NQW1	Putative_2',3'-cyclic-nucleotide_2'-phosphodiesterase	Burkholderia_pseudomallei_(strain_1106a)	PF00149	Q99570	PIK3R4	phosphoinositide-3-kinase regulatory subunit 4	PF00400
Burkholderia_pseudomallei_(strain_1106a)	A3NQW1	Putative_2',3'-cyclic-nucleotide_2'-phosphodiesterase	Burkholderia_pseudomallei_(strain_1106a)	PF00149	Q99570	PIK3R4	phosphoinositide-3-kinase regulatory subunit 4	PF00069
Burkholderia_pseudomallei_(strain_1106a)	A3NR10	Rhodanese_domain_protein	Burkholderia_pseudomallei_(strain_1106a)	PF00581	O75385	ULK1	unc-51 like autophagy activating kinase 1	PF00069
Burkholderia_pseudomallei_(strain_1106a)	A3NR10	Rhodanese_domain_protein	Burkholderia_pseudomallei_(strain_1106a)	PF00581	O95352	ATG7	autophagy related 7	PF00899
Burkholderia_pseudomallei_(strain_1106a)	A3NR10	Rhodanese_domain_protein	Burkholderia_pseudomallei_(strain_1106a)	PF00581	Q8IYT8	ULK2	unc-51 like autophagy activating kinase 2	PF00069
Burkholderia_pseudomallei_(strain_1106a)	A3NR10	Rhodanese_domain_protein	Burkholderia_pseudomallei_(strain_1106a)	PF00581	Q99570	PIK3R4	phosphoinositide-3-kinase regulatory subunit 4	PF00069
Burkholderia_pseudomallei_(strain_1106a)	A3NRE5	Putative_serine/threonine_protein_kinase	Burkholderia_pseudomallei_(strain_1106a)	PF00069	O75385	ULK1	unc-51 like autophagy activating kinase 1	PF00069
Burkholderia_pseudomallei_(strain_1106a)	A3NRE5	Putative_serine/threonine_protein_kinase	Burkholderia_pseudomallei_(strain_1106a)	PF00069	Q13501	SQSTM1	sequestosome 1	PF00564
Burkholderia_pseudomallei_(strain_1106a)	A3NRE5	Putative_serine/threonine_protein_kinase	Burkholderia_pseudomallei_(strain_1106a)	PF00069	Q676U5	ATG16L1	autophagy related 16 like 1	PF00400
Burkholderia_pseudomallei_(strain_1106a)	A3NRE5	Putative_serine/threonine_protein_kinase	Burkholderia_pseudomallei_(strain_1106a)	PF00069	Q8IYT8	ULK2	unc-51 like autophagy activating kinase 2	PF00069
Burkholderia_pseudomallei_(strain_1106a)	A3NRE5	Putative_serine/threonine_protein_kinase	Burkholderia_pseudomallei_(strain_1106a)	PF00069	Q8NAA4	ATG16L2	autophagy related 16 like 2	PF00400
Burkholderia_pseudomallei_(strain_1106a)	A3NRE5	Putative_serine/threonine_protein_kinase	Burkholderia_pseudomallei_(strain_1106a)	PF00069	Q99570	PIK3R4	phosphoinositide-3-kinase regulatory subunit 4	PF00400
Burkholderia_pseudomallei_(strain_1106a)	A3NRE5	Putative_serine/threonine_protein_kinase	Burkholderia_pseudomallei_(strain_1106a)	PF00069	Q99570	PIK3R4	phosphoinositide-3-kinase regulatory subunit 4	PF00069
Burkholderia_pseudomallei_(strain_1106a)	A3NRR6	Ser/Thr_protein_phosphatase_family_protein	Burkholderia_pseudomallei_(strain_1106a)	PF00149	O75385	ULK1	unc-51 like autophagy activating kinase 1	PF00069
Burkholderia_pseudomallei_(strain_1106a)	A3NRR6	Ser/Thr_protein_phosphatase_family_protein	Burkholderia_pseudomallei_(strain_1106a)	PF00149	Q676U5	ATG16L1	autophagy related 16 like 1	PF00400
Burkholderia_pseudomallei_(strain_1106a)	A3NRR6	Ser/Thr_protein_phosphatase_family_protein	Burkholderia_pseudomallei_(strain_1106a)	PF00149	Q8IYT8	ULK2	unc-51 like autophagy activating kinase 2	PF00069
Burkholderia_pseudomallei_(strain_1106a)	A3NRR6	Ser/Thr_protein_phosphatase_family_protein	Burkholderia_pseudomallei_(strain_1106a)	PF00149	Q8NAA4	ATG16L2	autophagy related 16 like 2	PF00400
Burkholderia_pseudomallei_(strain_1106a)	A3NRR6	Ser/Thr_protein_phosphatase_family_protein	Burkholderia_pseudomallei_(strain_1106a)	PF00149	Q99570	PIK3R4	phosphoinositide-3-kinase regulatory subunit 4	PF00400
Burkholderia_pseudomallei_(strain_1106a)	A3NRR6	Ser/Thr_protein_phosphatase_family_protein	Burkholderia_pseudomallei_(strain_1106a)	PF00149	Q99570	PIK3R4	phosphoinositide-3-kinase regulatory subunit 4	PF00069
Burkholderia_pseudomallei_(strain_1106a)	A3NRV5	Sensory_box_histidine_kinase/response_regulator_(EC_2.7.3.-)	Burkholderia_pseudomallei_(strain_1106a)	PF00072	O75385	ULK1	unc-51 like autophagy activating kinase 1	PF00069
Burkholderia_pseudomallei_(strain_1106a)	A3NRV5	Sensory_box_histidine_kinase/response_regulator_(EC_2.7.3.-)	Burkholderia_pseudomallei_(strain_1106a)	PF00072	Q8IYT8	ULK2	unc-51 like autophagy activating kinase 2	PF00069
Burkholderia_pseudomallei_(strain_1106a)	A3NRV5	Sensory_box_histidine_kinase/response_regulator_(EC_2.7.3.-)	Burkholderia_pseudomallei_(strain_1106a)	PF00072	Q99570	PIK3R4	phosphoinositide-3-kinase regulatory subunit 4	PF00069
Burkholderia_pseudomallei_(strain_1106a)	A3NSM1	Copper/zinc_superoxide_dismutase_(EC_1.15.1.1)	Burkholderia_pseudomallei_(strain_1106a)	PF00080	O75385	ULK1	unc-51 like autophagy activating kinase 1	PF00069
Burkholderia_pseudomallei_(strain_1106a)	A3NSM1	Copper/zinc_superoxide_dismutase_(EC_1.15.1.1)	Burkholderia_pseudomallei_(strain_1106a)	PF00080	Q8IYT8	ULK2	unc-51 like autophagy activating kinase 2	PF00069
Burkholderia_pseudomallei_(strain_1106a)	A3NSM1	Copper/zinc_superoxide_dismutase_(EC_1.15.1.1)	Burkholderia_pseudomallei_(strain_1106a)	PF00080	Q99570	PIK3R4	phosphoinositide-3-kinase regulatory subunit 4	PF00069
Burkholderia_pseudomallei_(strain_1106a)	A3NU21	Poly(3-hydroxybutyrate)_depolymerase_(EC_3.1.1.75)	Burkholderia_pseudomallei_(strain_1106a)	PF00041	O75385	ULK1	unc-51 like autophagy activating kinase 1	PF00069
Burkholderia_pseudomallei_(strain_1106a)	A3NU21	Poly(3-hydroxybutyrate)_depolymerase_(EC_3.1.1.75)	Burkholderia_pseudomallei_(strain_1106a)	PF00041	Q8IYT8	ULK2	unc-51 like autophagy activating kinase 2	PF00069
Burkholderia_pseudomallei_(strain_1106a)	A3NU21	Poly(3-hydroxybutyrate)_depolymerase_(EC_3.1.1.75)	Burkholderia_pseudomallei_(strain_1106a)	PF00041	Q99570	PIK3R4	phosphoinositide-3-kinase regulatory subunit 4	PF00069
Burkholderia_pseudomallei_(strain_1106a)	A3NUN8	Uncharacterized_protein	Burkholderia_pseudomallei_(strain_1106a)	PF00072	O75385	ULK1	unc-51 like autophagy activating kinase 1	PF00069
Burkholderia_pseudomallei_(strain_1106a)	A3NUN8	Uncharacterized_protein	Burkholderia_pseudomallei_(strain_1106a)	PF00072	Q8IYT8	ULK2	unc-51 like autophagy activating kinase 2	PF00069
Burkholderia_pseudomallei_(strain_1106a)	A3NUN8	Uncharacterized_protein	Burkholderia_pseudomallei_(strain_1106a)	PF00072	Q99570	PIK3R4	phosphoinositide-3-kinase regulatory subunit 4	PF00069
Burkholderia_pseudomallei_(strain_1106a)	A3NVD2	Sulfurtransferase	Burkholderia_pseudomallei_(strain_1106a)	PF00581	O75385	ULK1	unc-51 like autophagy activating kinase 1	PF00069
Burkholderia_pseudomallei_(strain_1106a)	A3NVD2	Sulfurtransferase	Burkholderia_pseudomallei_(strain_1106a)	PF00581	O95352	ATG7	autophagy related 7	PF00899
Burkholderia_pseudomallei_(strain_1106a)	A3NVD2	Sulfurtransferase	Burkholderia_pseudomallei_(strain_1106a)	PF00581	Q8IYT8	ULK2	unc-51 like autophagy activating kinase 2	PF00069
Burkholderia_pseudomallei_(strain_1106a)	A3NVD2	Sulfurtransferase	Burkholderia_pseudomallei_(strain_1106a)	PF00581	Q99570	PIK3R4	phosphoinositide-3-kinase regulatory subunit 4	PF00069
Burkholderia_pseudomallei_(strain_1106a)	A3NVH1	Putative_sensor_histidine_kinase/response_regulator_MrgS_(EC_2.7.3.-)	Burkholderia_pseudomallei_(strain_1106a)	PF00072	O75385	ULK1	unc-51 like autophagy activating kinase 1	PF00069
Burkholderia_pseudomallei_(strain_1106a)	A3NVH1	Putative_sensor_histidine_kinase/response_regulator_MrgS_(EC_2.7.3.-)	Burkholderia_pseudomallei_(strain_1106a)	PF00072	Q8IYT8	ULK2	unc-51 like autophagy activating kinase 2	PF00069
Burkholderia_pseudomallei_(strain_1106a)	A3NVH1	Putative_sensor_histidine_kinase/response_regulator_MrgS_(EC_2.7.3.-)	Burkholderia_pseudomallei_(strain_1106a)	PF00072	Q99570	PIK3R4	phosphoinositide-3-kinase regulatory subunit 4	PF00069
Burkholderia_pseudomallei_(strain_1106a)	A3NVQ3	Chloride_transporter,_chloride_channel_(ClC)_family	Burkholderia_pseudomallei_(strain_1106a)	PF00571	O75385	ULK1	unc-51 like autophagy activating kinase 1	PF00069
Burkholderia_pseudomallei_(strain_1106a)	A3NVQ3	Chloride_transporter,_chloride_channel_(ClC)_family	Burkholderia_pseudomallei_(strain_1106a)	PF00571	Q8IYT8	ULK2	unc-51 like autophagy activating kinase 2	PF00069
Burkholderia_pseudomallei_(strain_1106a)	A3NVQ3	Chloride_transporter,_chloride_channel_(ClC)_family	Burkholderia_pseudomallei_(strain_1106a)	PF00571	Q99570	PIK3R4	phosphoinositide-3-kinase regulatory subunit 4	PF00069
Burkholderia_pseudomallei_(strain_1106a)	A3NW38	Ser/Thr_protein_phosphatase_family_protein	Burkholderia_pseudomallei_(strain_1106a)	PF00149	O75385	ULK1	unc-51 like autophagy activating kinase 1	PF00069
Burkholderia_pseudomallei_(strain_1106a)	A3NW38	Ser/Thr_protein_phosphatase_family_protein	Burkholderia_pseudomallei_(strain_1106a)	PF00149	Q676U5	ATG16L1	autophagy related 16 like 1	PF00400
Burkholderia_pseudomallei_(strain_1106a)	A3NW38	Ser/Thr_protein_phosphatase_family_protein	Burkholderia_pseudomallei_(strain_1106a)	PF00149	Q8IYT8	ULK2	unc-51 like autophagy activating kinase 2	PF00069
Burkholderia_pseudomallei_(strain_1106a)	A3NW38	Ser/Thr_protein_phosphatase_family_protein	Burkholderia_pseudomallei_(strain_1106a)	PF00149	Q8NAA4	ATG16L2	autophagy related 16 like 2	PF00400
Burkholderia_pseudomallei_(strain_1106a)	A3NW38	Ser/Thr_protein_phosphatase_family_protein	Burkholderia_pseudomallei_(strain_1106a)	PF00149	Q99570	PIK3R4	phosphoinositide-3-kinase regulatory subunit 4	PF00400
Burkholderia_pseudomallei_(strain_1106a)	A3NW38	Ser/Thr_protein_phosphatase_family_protein	Burkholderia_pseudomallei_(strain_1106a)	PF00149	Q99570	PIK3R4	phosphoinositide-3-kinase regulatory subunit 4	PF00069
Burkholderia_pseudomallei_(strain_1106a)	A3NW59	Ankyrin_repeat_protein	Burkholderia_pseudomallei_(strain_1106a)	PF00023	O75385	ULK1	unc-51 like autophagy activating kinase 1	PF00069
Burkholderia_pseudomallei_(strain_1106a)	A3NW59	Ankyrin_repeat_protein	Burkholderia_pseudomallei_(strain_1106a)	PF00023	Q8IYT8	ULK2	unc-51 like autophagy activating kinase 2	PF00069
Burkholderia_pseudomallei_(strain_1106a)	A3NW59	Ankyrin_repeat_protein	Burkholderia_pseudomallei_(strain_1106a)	PF00023	Q99570	PIK3R4	phosphoinositide-3-kinase regulatory subunit 4	PF00069
Burkholderia_pseudomallei_(strain_1106a)	A3NX72	Uncharacterized_protein	Burkholderia_pseudomallei_(strain_1106a)	PF00581	O75385	ULK1	unc-51 like autophagy activating kinase 1	PF00069
Burkholderia_pseudomallei_(strain_1106a)	A3NX72	Uncharacterized_protein	Burkholderia_pseudomallei_(strain_1106a)	PF00581	O95352	ATG7	autophagy related 7	PF00899
Burkholderia_pseudomallei_(strain_1106a)	A3NX72	Uncharacterized_protein	Burkholderia_pseudomallei_(strain_1106a)	PF00581	Q8IYT8	ULK2	unc-51 like autophagy activating kinase 2	PF00069
Burkholderia_pseudomallei_(strain_1106a)	A3NX72	Uncharacterized_protein	Burkholderia_pseudomallei_(strain_1106a)	PF00581	Q99570	PIK3R4	phosphoinositide-3-kinase regulatory subunit 4	PF00069
Burkholderia_pseudomallei_(strain_1106a)	A3NY63	Thioredoxin_reductase_(EC_1.8.1.9)	Burkholderia_pseudomallei_(strain_1106a)	PF00070	O75385	ULK1	unc-51 like autophagy activating kinase 1	PF00069
Burkholderia_pseudomallei_(strain_1106a)	A3NY63	Thioredoxin_reductase_(EC_1.8.1.9)	Burkholderia_pseudomallei_(strain_1106a)	PF00070	Q8IYT8	ULK2	unc-51 like autophagy activating kinase 2	PF00069
Burkholderia_pseudomallei_(strain_1106a)	A3NY63	Thioredoxin_reductase_(EC_1.8.1.9)	Burkholderia_pseudomallei_(strain_1106a)	PF00070	Q99570	PIK3R4	phosphoinositide-3-kinase regulatory subunit 4	PF00069
Burkholderia_pseudomallei_(strain_1106a)	A3NYB7	Rhodanese_domain_protein	Burkholderia_pseudomallei_(strain_1106a)	PF00581	O75385	ULK1	unc-51 like autophagy activating kinase 1	PF00069
Burkholderia_pseudomallei_(strain_1106a)	A3NYB7	Rhodanese_domain_protein	Burkholderia_pseudomallei_(strain_1106a)	PF00581	O95352	ATG7	autophagy related 7	PF00899
Burkholderia_pseudomallei_(strain_1106a)	A3NYB7	Rhodanese_domain_protein	Burkholderia_pseudomallei_(strain_1106a)	PF00581	Q8IYT8	ULK2	unc-51 like autophagy activating kinase 2	PF00069
Burkholderia_pseudomallei_(strain_1106a)	A3NYB7	Rhodanese_domain_protein	Burkholderia_pseudomallei_(strain_1106a)	PF00581	Q99570	PIK3R4	phosphoinositide-3-kinase regulatory subunit 4	PF00069
Burkholderia_pseudomallei_(strain_1106a)	A3NZ25	ATP-dependent_DNA_helicase_RecG_(EC_3.6.4.12)	Burkholderia_pseudomallei_(strain_1106a)	PF00271	O75385	ULK1	unc-51 like autophagy activating kinase 1	PF00069
Burkholderia_pseudomallei_(strain_1106a)	A3NZ25	ATP-dependent_DNA_helicase_RecG_(EC_3.6.4.12)	Burkholderia_pseudomallei_(strain_1106a)	PF00271	Q8IYT8	ULK2	unc-51 like autophagy activating kinase 2	PF00069
Burkholderia_pseudomallei_(strain_1106a)	A3NZ25	ATP-dependent_DNA_helicase_RecG_(EC_3.6.4.12)	Burkholderia_pseudomallei_(strain_1106a)	PF00271	Q99570	PIK3R4	phosphoinositide-3-kinase regulatory subunit 4	PF00069
Burkholderia_pseudomallei_(strain_1106a)	A3NZ25	ATP-dependent_DNA_helicase_RecG_(EC_3.6.4.12)	Burkholderia_pseudomallei_(strain_1106a)	PF00270	O75385	ULK1	unc-51 like autophagy activating kinase 1	PF00069
Burkholderia_pseudomallei_(strain_1106a)	A3NZ25	ATP-dependent_DNA_helicase_RecG_(EC_3.6.4.12)	Burkholderia_pseudomallei_(strain_1106a)	PF00270	Q676U5	ATG16L1	autophagy related 16 like 1	PF00400
Burkholderia_pseudomallei_(strain_1106a)	A3NZ25	ATP-dependent_DNA_helicase_RecG_(EC_3.6.4.12)	Burkholderia_pseudomallei_(strain_1106a)	PF00270	Q8IYT8	ULK2	unc-51 like autophagy activating kinase 2	PF00069
Burkholderia_pseudomallei_(strain_1106a)	A3NZ25	ATP-dependent_DNA_helicase_RecG_(EC_3.6.4.12)	Burkholderia_pseudomallei_(strain_1106a)	PF00270	Q8NAA4	ATG16L2	autophagy related 16 like 2	PF00400
Burkholderia_pseudomallei_(strain_1106a)	A3NZ25	ATP-dependent_DNA_helicase_RecG_(EC_3.6.4.12)	Burkholderia_pseudomallei_(strain_1106a)	PF00270	Q99570	PIK3R4	phosphoinositide-3-kinase regulatory subunit 4	PF00400
Burkholderia_pseudomallei_(strain_1106a)	A3NZ25	ATP-dependent_DNA_helicase_RecG_(EC_3.6.4.12)	Burkholderia_pseudomallei_(strain_1106a)	PF00270	Q99570	PIK3R4	phosphoinositide-3-kinase regulatory subunit 4	PF00069
Burkholderia_pseudomallei_(strain_1106a)	A3NZJ4	Putative_transporter	Burkholderia_pseudomallei_(strain_1106a)	PF00571	O75385	ULK1	unc-51 like autophagy activating kinase 1	PF00069
Burkholderia_pseudomallei_(strain_1106a)	A3NZJ4	Putative_transporter	Burkholderia_pseudomallei_(strain_1106a)	PF00571	Q8IYT8	ULK2	unc-51 like autophagy activating kinase 2	PF00069
Burkholderia_pseudomallei_(strain_1106a)	A3NZJ4	Putative_transporter	Burkholderia_pseudomallei_(strain_1106a)	PF00571	Q99570	PIK3R4	phosphoinositide-3-kinase regulatory subunit 4	PF00069
Burkholderia_pseudomallei_(strain_1106a)	A3P0J1	DEAD/DEAH_box_helicase	Burkholderia_pseudomallei_(strain_1106a)	PF00270	O75385	ULK1	unc-51 like autophagy activating kinase 1	PF00069
Burkholderia_pseudomallei_(strain_1106a)	A3P0J1	DEAD/DEAH_box_helicase	Burkholderia_pseudomallei_(strain_1106a)	PF00270	Q676U5	ATG16L1	autophagy related 16 like 1	PF00400
Burkholderia_pseudomallei_(strain_1106a)	A3P0J1	DEAD/DEAH_box_helicase	Burkholderia_pseudomallei_(strain_1106a)	PF00270	Q8IYT8	ULK2	unc-51 like autophagy activating kinase 2	PF00069
Burkholderia_pseudomallei_(strain_1106a)	A3P0J1	DEAD/DEAH_box_helicase	Burkholderia_pseudomallei_(strain_1106a)	PF00270	Q8NAA4	ATG16L2	autophagy related 16 like 2	PF00400
Burkholderia_pseudomallei_(strain_1106a)	A3P0J1	DEAD/DEAH_box_helicase	Burkholderia_pseudomallei_(strain_1106a)	PF00270	Q99570	PIK3R4	phosphoinositide-3-kinase regulatory subunit 4	PF00400
Burkholderia_pseudomallei_(strain_1106a)	A3P0J1	DEAD/DEAH_box_helicase	Burkholderia_pseudomallei_(strain_1106a)	PF00270	Q99570	PIK3R4	phosphoinositide-3-kinase regulatory subunit 4	PF00069
Burkholderia_pseudomallei_(strain_1106a)	A3P0Z1	ATP_synthase_gamma_chain_(ATP_synthase_F1_sector_gamma_subunit)_(F-ATPase_gamma_subunit)	Burkholderia_pseudomallei_(strain_1106a)	PF00231	Q676U5	ATG16L1	autophagy related 16 like 1	PF00400
Burkholderia_pseudomallei_(strain_1106a)	A3P0Z1	ATP_synthase_gamma_chain_(ATP_synthase_F1_sector_gamma_subunit)_(F-ATPase_gamma_subunit)	Burkholderia_pseudomallei_(strain_1106a)	PF00231	Q8NAA4	ATG16L2	autophagy related 16 like 2	PF00400
Burkholderia_pseudomallei_(strain_1106a)	A3P0Z1	ATP_synthase_gamma_chain_(ATP_synthase_F1_sector_gamma_subunit)_(F-ATPase_gamma_subunit)	Burkholderia_pseudomallei_(strain_1106a)	PF00231	Q99570	PIK3R4	phosphoinositide-3-kinase regulatory subunit 4	PF00400
Burkholderia_pseudomallei_(strain_1106a)	A3P170	Transcriptional_regulator,_Crp/Fnr_family	Burkholderia_pseudomallei_(strain_1106a)	PF00027	O75385	ULK1	unc-51 like autophagy activating kinase 1	PF00069
Burkholderia_pseudomallei_(strain_1106a)	A3P170	Transcriptional_regulator,_Crp/Fnr_family	Burkholderia_pseudomallei_(strain_1106a)	PF00027	Q8IYT8	ULK2	unc-51 like autophagy activating kinase 2	PF00069
Burkholderia_pseudomallei_(strain_1106a)	A3P170	Transcriptional_regulator,_Crp/Fnr_family	Burkholderia_pseudomallei_(strain_1106a)	PF00027	Q99570	PIK3R4	phosphoinositide-3-kinase regulatory subunit 4	PF00069
Burkholderia_pseudomallei_(strain_1106a)	A3P1J2	Response_regulator/sensor_histidine_kinase_(EC_2.7.3.-)	Burkholderia_pseudomallei_(strain_1106a)	PF00072	O75385	ULK1	unc-51 like autophagy activating kinase 1	PF00069
Burkholderia_pseudomallei_(strain_1106a)	A3P1J2	Response_regulator/sensor_histidine_kinase_(EC_2.7.3.-)	Burkholderia_pseudomallei_(strain_1106a)	PF00072	Q8IYT8	ULK2	unc-51 like autophagy activating kinase 2	PF00069
Burkholderia_pseudomallei_(strain_1106a)	A3P1J2	Response_regulator/sensor_histidine_kinase_(EC_2.7.3.-)	Burkholderia_pseudomallei_(strain_1106a)	PF00072	Q99570	PIK3R4	phosphoinositide-3-kinase regulatory subunit 4	PF00069
Burkholderia_pseudomallei_(strain_1106a)	A3P2M5	Ser/Thr_protein_phosphatase_family_protein	Burkholderia_pseudomallei_(strain_1106a)	PF00149	O75385	ULK1	unc-51 like autophagy activating kinase 1	PF00069
Burkholderia_pseudomallei_(strain_1106a)	A3P2M5	Ser/Thr_protein_phosphatase_family_protein	Burkholderia_pseudomallei_(strain_1106a)	PF00149	Q676U5	ATG16L1	autophagy related 16 like 1	PF00400
Burkholderia_pseudomallei_(strain_1106a)	A3P2M5	Ser/Thr_protein_phosphatase_family_protein	Burkholderia_pseudomallei_(strain_1106a)	PF00149	Q8IYT8	ULK2	unc-51 like autophagy activating kinase 2	PF00069
Burkholderia_pseudomallei_(strain_1106a)	A3P2M5	Ser/Thr_protein_phosphatase_family_protein	Burkholderia_pseudomallei_(strain_1106a)	PF00149	Q8NAA4	ATG16L2	autophagy related 16 like 2	PF00400
Burkholderia_pseudomallei_(strain_1106a)	A3P2M5	Ser/Thr_protein_phosphatase_family_protein	Burkholderia_pseudomallei_(strain_1106a)	PF00149	Q99570	PIK3R4	phosphoinositide-3-kinase regulatory subunit 4	PF00400
Burkholderia_pseudomallei_(strain_1106a)	A3P2M5	Ser/Thr_protein_phosphatase_family_protein	Burkholderia_pseudomallei_(strain_1106a)	PF00149	Q99570	PIK3R4	phosphoinositide-3-kinase regulatory subunit 4	PF00069
Burkholderia_pseudomallei_(strain_1106a)	A3P3J7	Sulfurtransferase	Burkholderia_pseudomallei_(strain_1106a)	PF00581	O75385	ULK1	unc-51 like autophagy activating kinase 1	PF00069
Burkholderia_pseudomallei_(strain_1106a)	A3P3J7	Sulfurtransferase	Burkholderia_pseudomallei_(strain_1106a)	PF00581	O95352	ATG7	autophagy related 7	PF00899
Burkholderia_pseudomallei_(strain_1106a)	A3P3J7	Sulfurtransferase	Burkholderia_pseudomallei_(strain_1106a)	PF00581	Q8IYT8	ULK2	unc-51 like autophagy activating kinase 2	PF00069
Burkholderia_pseudomallei_(strain_1106a)	A3P3J7	Sulfurtransferase	Burkholderia_pseudomallei_(strain_1106a)	PF00581	Q99570	PIK3R4	phosphoinositide-3-kinase regulatory subunit 4	PF00069
Burkholderia_pseudomallei_(strain_1106a)	A3P3W8	Cyclic_nucleotide-binding_protein	Burkholderia_pseudomallei_(strain_1106a)	PF00027	O75385	ULK1	unc-51 like autophagy activating kinase 1	PF00069
Burkholderia_pseudomallei_(strain_1106a)	A3P3W8	Cyclic_nucleotide-binding_protein	Burkholderia_pseudomallei_(strain_1106a)	PF00027	Q8IYT8	ULK2	unc-51 like autophagy activating kinase 2	PF00069
Burkholderia_pseudomallei_(strain_1106a)	A3P3W8	Cyclic_nucleotide-binding_protein	Burkholderia_pseudomallei_(strain_1106a)	PF00027	Q99570	PIK3R4	phosphoinositide-3-kinase regulatory subunit 4	PF00069
Burkholderia_pseudomallei_(strain_1106a)	A3P4D2	Universal_stress_family_protein	Burkholderia_pseudomallei_(strain_1106a)	PF00582	O75385	ULK1	unc-51 like autophagy activating kinase 1	PF00069
Burkholderia_pseudomallei_(strain_1106a)	A3P4D2	Universal_stress_family_protein	Burkholderia_pseudomallei_(strain_1106a)	PF00582	Q8IYT8	ULK2	unc-51 like autophagy activating kinase 2	PF00069
Burkholderia_pseudomallei_(strain_1106a)	A3P4D2	Universal_stress_family_protein	Burkholderia_pseudomallei_(strain_1106a)	PF00582	Q99570	PIK3R4	phosphoinositide-3-kinase regulatory subunit 4	PF00069
Burkholderia_pseudomallei_(strain_1106a)	A3P4D3	Universal_stress_family_protein	Burkholderia_pseudomallei_(strain_1106a)	PF00582	O75385	ULK1	unc-51 like autophagy activating kinase 1	PF00069
Burkholderia_pseudomallei_(strain_1106a)	A3P4D3	Universal_stress_family_protein	Burkholderia_pseudomallei_(strain_1106a)	PF00582	Q8IYT8	ULK2	unc-51 like autophagy activating kinase 2	PF00069
Burkholderia_pseudomallei_(strain_1106a)	A3P4D3	Universal_stress_family_protein	Burkholderia_pseudomallei_(strain_1106a)	PF00582	Q99570	PIK3R4	phosphoinositide-3-kinase regulatory subunit 4	PF00069
Burkholderia_pseudomallei_(strain_1106a)	A3P4D4	Universal_stress_family_protein	Burkholderia_pseudomallei_(strain_1106a)	PF00582	O75385	ULK1	unc-51 like autophagy activating kinase 1	PF00069
Burkholderia_pseudomallei_(strain_1106a)	A3P4D4	Universal_stress_family_protein	Burkholderia_pseudomallei_(strain_1106a)	PF00582	Q8IYT8	ULK2	unc-51 like autophagy activating kinase 2	PF00069
Burkholderia_pseudomallei_(strain_1106a)	A3P4D4	Universal_stress_family_protein	Burkholderia_pseudomallei_(strain_1106a)	PF00582	Q99570	PIK3R4	phosphoinositide-3-kinase regulatory subunit 4	PF00069
Burkholderia_pseudomallei_(strain_1106a)	A3P4J3	CBS_domain_protein	Burkholderia_pseudomallei_(strain_1106a)	PF00571	O75385	ULK1	unc-51 like autophagy activating kinase 1	PF00069
Burkholderia_pseudomallei_(strain_1106a)	A3P4J3	CBS_domain_protein	Burkholderia_pseudomallei_(strain_1106a)	PF00571	Q8IYT8	ULK2	unc-51 like autophagy activating kinase 2	PF00069
Burkholderia_pseudomallei_(strain_1106a)	A3P4J3	CBS_domain_protein	Burkholderia_pseudomallei_(strain_1106a)	PF00571	Q99570	PIK3R4	phosphoinositide-3-kinase regulatory subunit 4	PF00069
Burkholderia_pseudomallei_(strain_1106a)	A3P4K1	Ser/Thr_protein_phosphatase_family_protein	Burkholderia_pseudomallei_(strain_1106a)	PF00149	O75385	ULK1	unc-51 like autophagy activating kinase 1	PF00069
Burkholderia_pseudomallei_(strain_1106a)	A3P4K1	Ser/Thr_protein_phosphatase_family_protein	Burkholderia_pseudomallei_(strain_1106a)	PF00149	Q676U5	ATG16L1	autophagy related 16 like 1	PF00400
Burkholderia_pseudomallei_(strain_1106a)	A3P4K1	Ser/Thr_protein_phosphatase_family_protein	Burkholderia_pseudomallei_(strain_1106a)	PF00149	Q8IYT8	ULK2	unc-51 like autophagy activating kinase 2	PF00069
Burkholderia_pseudomallei_(strain_1106a)	A3P4K1	Ser/Thr_protein_phosphatase_family_protein	Burkholderia_pseudomallei_(strain_1106a)	PF00149	Q8NAA4	ATG16L2	autophagy related 16 like 2	PF00400
Burkholderia_pseudomallei_(strain_1106a)	A3P4K1	Ser/Thr_protein_phosphatase_family_protein	Burkholderia_pseudomallei_(strain_1106a)	PF00149	Q99570	PIK3R4	phosphoinositide-3-kinase regulatory subunit 4	PF00400
Burkholderia_pseudomallei_(strain_1106a)	A3P4K1	Ser/Thr_protein_phosphatase_family_protein	Burkholderia_pseudomallei_(strain_1106a)	PF00149	Q99570	PIK3R4	phosphoinositide-3-kinase regulatory subunit 4	PF00069
Burkholderia_pseudomallei_(strain_1106a)	A3P525	Chloride_transporter,_chloride_channel_(ClC)_family	Burkholderia_pseudomallei_(strain_1106a)	PF00571	O75385	ULK1	unc-51 like autophagy activating kinase 1	PF00069
Burkholderia_pseudomallei_(strain_1106a)	A3P525	Chloride_transporter,_chloride_channel_(ClC)_family	Burkholderia_pseudomallei_(strain_1106a)	PF00571	Q8IYT8	ULK2	unc-51 like autophagy activating kinase 2	PF00069
Burkholderia_pseudomallei_(strain_1106a)	A3P525	Chloride_transporter,_chloride_channel_(ClC)_family	Burkholderia_pseudomallei_(strain_1106a)	PF00571	Q99570	PIK3R4	phosphoinositide-3-kinase regulatory subunit 4	PF00069
Burkholderia_pseudomallei_(strain_1106a)	A3P527	Membrane_protein,_HPP_family/CBS_domain	Burkholderia_pseudomallei_(strain_1106a)	PF00571	O75385	ULK1	unc-51 like autophagy activating kinase 1	PF00069
Burkholderia_pseudomallei_(strain_1106a)	A3P527	Membrane_protein,_HPP_family/CBS_domain	Burkholderia_pseudomallei_(strain_1106a)	PF00571	Q8IYT8	ULK2	unc-51 like autophagy activating kinase 2	PF00069
Burkholderia_pseudomallei_(strain_1106a)	A3P527	Membrane_protein,_HPP_family/CBS_domain	Burkholderia_pseudomallei_(strain_1106a)	PF00571	Q99570	PIK3R4	phosphoinositide-3-kinase regulatory subunit 4	PF00069
Burkholderia_pseudomallei_(strain_1106a)	A3P696	Rhodanese_domain_protein	Burkholderia_pseudomallei_(strain_1106a)	PF00581	O75385	ULK1	unc-51 like autophagy activating kinase 1	PF00069
Burkholderia_pseudomallei_(strain_1106a)	A3P696	Rhodanese_domain_protein	Burkholderia_pseudomallei_(strain_1106a)	PF00581	O95352	ATG7	autophagy related 7	PF00899
Burkholderia_pseudomallei_(strain_1106a)	A3P696	Rhodanese_domain_protein	Burkholderia_pseudomallei_(strain_1106a)	PF00581	Q8IYT8	ULK2	unc-51 like autophagy activating kinase 2	PF00069
Burkholderia_pseudomallei_(strain_1106a)	A3P696	Rhodanese_domain_protein	Burkholderia_pseudomallei_(strain_1106a)	PF00581	Q99570	PIK3R4	phosphoinositide-3-kinase regulatory subunit 4	PF00069
Burkholderia_pseudomallei_(strain_1106a)	A3P810	Putative_transporter	Burkholderia_pseudomallei_(strain_1106a)	PF00571	O75385	ULK1	unc-51 like autophagy activating kinase 1	PF00069
Burkholderia_pseudomallei_(strain_1106a)	A3P810	Putative_transporter	Burkholderia_pseudomallei_(strain_1106a)	PF00571	Q8IYT8	ULK2	unc-51 like autophagy activating kinase 2	PF00069
Burkholderia_pseudomallei_(strain_1106a)	A3P810	Putative_transporter	Burkholderia_pseudomallei_(strain_1106a)	PF00571	Q99570	PIK3R4	phosphoinositide-3-kinase regulatory subunit 4	PF00069
Burkholderia_pseudomallei_(strain_1106a)	A3P8L4	Putative_ATP_synthase_F1,_gamma_subunit	Burkholderia_pseudomallei_(strain_1106a)	PF00231	Q676U5	ATG16L1	autophagy related 16 like 1	PF00400
Burkholderia_pseudomallei_(strain_1106a)	A3P8L4	Putative_ATP_synthase_F1,_gamma_subunit	Burkholderia_pseudomallei_(strain_1106a)	PF00231	Q8NAA4	ATG16L2	autophagy related 16 like 2	PF00400
Burkholderia_pseudomallei_(strain_1106a)	A3P8L4	Putative_ATP_synthase_F1,_gamma_subunit	Burkholderia_pseudomallei_(strain_1106a)	PF00231	Q99570	PIK3R4	phosphoinositide-3-kinase regulatory subunit 4	PF00400
Burkholderia_pseudomallei_(strain_1106a)	A3P956	Putative_serine/threonine_protein_kinase	Burkholderia_pseudomallei_(strain_1106a)	PF00069	O75385	ULK1	unc-51 like autophagy activating kinase 1	PF00069
Burkholderia_pseudomallei_(strain_1106a)	A3P956	Putative_serine/threonine_protein_kinase	Burkholderia_pseudomallei_(strain_1106a)	PF00069	Q13501	SQSTM1	sequestosome 1	PF00564
Burkholderia_pseudomallei_(strain_1106a)	A3P956	Putative_serine/threonine_protein_kinase	Burkholderia_pseudomallei_(strain_1106a)	PF00069	Q676U5	ATG16L1	autophagy related 16 like 1	PF00400
Burkholderia_pseudomallei_(strain_1106a)	A3P956	Putative_serine/threonine_protein_kinase	Burkholderia_pseudomallei_(strain_1106a)	PF00069	Q8IYT8	ULK2	unc-51 like autophagy activating kinase 2	PF00069
Burkholderia_pseudomallei_(strain_1106a)	A3P956	Putative_serine/threonine_protein_kinase	Burkholderia_pseudomallei_(strain_1106a)	PF00069	Q8NAA4	ATG16L2	autophagy related 16 like 2	PF00400
Burkholderia_pseudomallei_(strain_1106a)	A3P956	Putative_serine/threonine_protein_kinase	Burkholderia_pseudomallei_(strain_1106a)	PF00069	Q99570	PIK3R4	phosphoinositide-3-kinase regulatory subunit 4	PF00400
Burkholderia_pseudomallei_(strain_1106a)	A3P956	Putative_serine/threonine_protein_kinase	Burkholderia_pseudomallei_(strain_1106a)	PF00069	Q99570	PIK3R4	phosphoinositide-3-kinase regulatory subunit 4	PF00069
Burkholderia_pseudomallei_(strain_1106a)	A3P9B5	Uncharacterized_protein	Burkholderia_pseudomallei_(strain_1106a)	PF00581	O75385	ULK1	unc-51 like autophagy activating kinase 1	PF00069
Burkholderia_pseudomallei_(strain_1106a)	A3P9B5	Uncharacterized_protein	Burkholderia_pseudomallei_(strain_1106a)	PF00581	O95352	ATG7	autophagy related 7	PF00899
Burkholderia_pseudomallei_(strain_1106a)	A3P9B5	Uncharacterized_protein	Burkholderia_pseudomallei_(strain_1106a)	PF00581	Q8IYT8	ULK2	unc-51 like autophagy activating kinase 2	PF00069
Burkholderia_pseudomallei_(strain_1106a)	A3P9B5	Uncharacterized_protein	Burkholderia_pseudomallei_(strain_1106a)	PF00581	Q99570	PIK3R4	phosphoinositide-3-kinase regulatory subunit 4	PF00069
Burkholderia_pseudomallei_(strain_1106a)	A3P9P9	Histidine_kinase_(EC_2.7.13.3)	Burkholderia_pseudomallei_(strain_1106a)	PF00989	O75385	ULK1	unc-51 like autophagy activating kinase 1	PF00069
Burkholderia_pseudomallei_(strain_1106a)	A3P9P9	Histidine_kinase_(EC_2.7.13.3)	Burkholderia_pseudomallei_(strain_1106a)	PF00989	Q8IYT8	ULK2	unc-51 like autophagy activating kinase 2	PF00069
Burkholderia_pseudomallei_(strain_1106a)	A3P9P9	Histidine_kinase_(EC_2.7.13.3)	Burkholderia_pseudomallei_(strain_1106a)	PF00989	Q99570	PIK3R4	phosphoinositide-3-kinase regulatory subunit 4	PF00069
Burkholderia_pseudomallei_(strain_1106a)	A3P9P9	Histidine_kinase_(EC_2.7.13.3)	Burkholderia_pseudomallei_(strain_1106a)	PF00072	O75385	ULK1	unc-51 like autophagy activating kinase 1	PF00069
Burkholderia_pseudomallei_(strain_1106a)	A3P9P9	Histidine_kinase_(EC_2.7.13.3)	Burkholderia_pseudomallei_(strain_1106a)	PF00072	Q8IYT8	ULK2	unc-51 like autophagy activating kinase 2	PF00069
Burkholderia_pseudomallei_(strain_1106a)	A3P9P9	Histidine_kinase_(EC_2.7.13.3)	Burkholderia_pseudomallei_(strain_1106a)	PF00072	Q99570	PIK3R4	phosphoinositide-3-kinase regulatory subunit 4	PF00069
Burkholderia_pseudomallei_(strain_1106a)	A3P9R5	Efflux_ABC_transporter,_heavy_metal_transporter_(HMT)_family,_permease_protein/ATP-binding_protein/response_regulator	Burkholderia_pseudomallei_(strain_1106a)	PF00072	O75385	ULK1	unc-51 like autophagy activating kinase 1	PF00069
Burkholderia_pseudomallei_(strain_1106a)	A3P9R5	Efflux_ABC_transporter,_heavy_metal_transporter_(HMT)_family,_permease_protein/ATP-binding_protein/response_regulator	Burkholderia_pseudomallei_(strain_1106a)	PF00072	Q8IYT8	ULK2	unc-51 like autophagy activating kinase 2	PF00069
Burkholderia_pseudomallei_(strain_1106a)	A3P9R5	Efflux_ABC_transporter,_heavy_metal_transporter_(HMT)_family,_permease_protein/ATP-binding_protein/response_regulator	Burkholderia_pseudomallei_(strain_1106a)	PF00072	Q99570	PIK3R4	phosphoinositide-3-kinase regulatory subunit 4	PF00069
Burkholderia_pseudomallei_(strain_1106a)	A3P9U5	Pyridine_nucleotide-disulfide_oxidoreductase	Burkholderia_pseudomallei_(strain_1106a)	PF00070	O75385	ULK1	unc-51 like autophagy activating kinase 1	PF00069
Burkholderia_pseudomallei_(strain_1106a)	A3P9U5	Pyridine_nucleotide-disulfide_oxidoreductase	Burkholderia_pseudomallei_(strain_1106a)	PF00070	Q8IYT8	ULK2	unc-51 like autophagy activating kinase 2	PF00069
Burkholderia_pseudomallei_(strain_1106a)	A3P9U5	Pyridine_nucleotide-disulfide_oxidoreductase	Burkholderia_pseudomallei_(strain_1106a)	PF00070	Q99570	PIK3R4	phosphoinositide-3-kinase regulatory subunit 4	PF00069
Burkholderia_pseudomallei_(strain_1106a)	A3PA38	Sensor_histidine_kinase/response_regulator_(EC_2.7.3.-)	Burkholderia_pseudomallei_(strain_1106a)	PF00072	O75385	ULK1	unc-51 like autophagy activating kinase 1	PF00069
Burkholderia_pseudomallei_(strain_1106a)	A3PA38	Sensor_histidine_kinase/response_regulator_(EC_2.7.3.-)	Burkholderia_pseudomallei_(strain_1106a)	PF00072	Q8IYT8	ULK2	unc-51 like autophagy activating kinase 2	PF00069
Burkholderia_pseudomallei_(strain_1106a)	A3PA38	Sensor_histidine_kinase/response_regulator_(EC_2.7.3.-)	Burkholderia_pseudomallei_(strain_1106a)	PF00072	Q99570	PIK3R4	phosphoinositide-3-kinase regulatory subunit 4	PF00069
Burkholderia_pseudomallei_(strain_K96243)	Q63HS5	Sensory_kinase_protein	Burkholderia_pseudomallei_(strain_K96243)	PF00072	O75385	ULK1	unc-51 like autophagy activating kinase 1	PF00069
Burkholderia_pseudomallei_(strain_K96243)	Q63HS5	Sensory_kinase_protein	Burkholderia_pseudomallei_(strain_K96243)	PF00072	Q8IYT8	ULK2	unc-51 like autophagy activating kinase 2	PF00069
Burkholderia_pseudomallei_(strain_K96243)	Q63HS5	Sensory_kinase_protein	Burkholderia_pseudomallei_(strain_K96243)	PF00072	Q99570	PIK3R4	phosphoinositide-3-kinase regulatory subunit 4	PF00069
Burkholderia_pseudomallei_(strain_K96243)	Q63HZ0	Putative_fusion_protein,_pyridine_nucleotide-disulphide_oxidoreductase_and_patatin-like_phospholipase	Burkholderia_pseudomallei_(strain_K96243)	PF00070	O75385	ULK1	unc-51 like autophagy activating kinase 1	PF00069
Burkholderia_pseudomallei_(strain_K96243)	Q63HZ0	Putative_fusion_protein,_pyridine_nucleotide-disulphide_oxidoreductase_and_patatin-like_phospholipase	Burkholderia_pseudomallei_(strain_K96243)	PF00070	Q8IYT8	ULK2	unc-51 like autophagy activating kinase 2	PF00069
Burkholderia_pseudomallei_(strain_K96243)	Q63HZ0	Putative_fusion_protein,_pyridine_nucleotide-disulphide_oxidoreductase_and_patatin-like_phospholipase	Burkholderia_pseudomallei_(strain_K96243)	PF00070	Q99570	PIK3R4	phosphoinositide-3-kinase regulatory subunit 4	PF00069
Burkholderia_pseudomallei_(strain_K96243)	Q63I10	Putative_fusion_protein,_ATP-binding_transmembrane_ABC_transporter_and_regulatory_protein	Burkholderia_pseudomallei_(strain_K96243)	PF00072	O75385	ULK1	unc-51 like autophagy activating kinase 1	PF00069
Burkholderia_pseudomallei_(strain_K96243)	Q63I10	Putative_fusion_protein,_ATP-binding_transmembrane_ABC_transporter_and_regulatory_protein	Burkholderia_pseudomallei_(strain_K96243)	PF00072	Q8IYT8	ULK2	unc-51 like autophagy activating kinase 2	PF00069
Burkholderia_pseudomallei_(strain_K96243)	Q63I10	Putative_fusion_protein,_ATP-binding_transmembrane_ABC_transporter_and_regulatory_protein	Burkholderia_pseudomallei_(strain_K96243)	PF00072	Q99570	PIK3R4	phosphoinositide-3-kinase regulatory subunit 4	PF00069
Burkholderia_pseudomallei_(strain_K96243)	Q63I23	Histidine_kinase_(EC_2.7.13.3)	Burkholderia_pseudomallei_(strain_K96243)	PF00989	O75385	ULK1	unc-51 like autophagy activating kinase 1	PF00069
Burkholderia_pseudomallei_(strain_K96243)	Q63I23	Histidine_kinase_(EC_2.7.13.3)	Burkholderia_pseudomallei_(strain_K96243)	PF00989	Q8IYT8	ULK2	unc-51 like autophagy activating kinase 2	PF00069
Burkholderia_pseudomallei_(strain_K96243)	Q63I23	Histidine_kinase_(EC_2.7.13.3)	Burkholderia_pseudomallei_(strain_K96243)	PF00989	Q99570	PIK3R4	phosphoinositide-3-kinase regulatory subunit 4	PF00069
Burkholderia_pseudomallei_(strain_K96243)	Q63I23	Histidine_kinase_(EC_2.7.13.3)	Burkholderia_pseudomallei_(strain_K96243)	PF00072	O75385	ULK1	unc-51 like autophagy activating kinase 1	PF00069
Burkholderia_pseudomallei_(strain_K96243)	Q63I23	Histidine_kinase_(EC_2.7.13.3)	Burkholderia_pseudomallei_(strain_K96243)	PF00072	Q8IYT8	ULK2	unc-51 like autophagy activating kinase 2	PF00069
Burkholderia_pseudomallei_(strain_K96243)	Q63I23	Histidine_kinase_(EC_2.7.13.3)	Burkholderia_pseudomallei_(strain_K96243)	PF00072	Q99570	PIK3R4	phosphoinositide-3-kinase regulatory subunit 4	PF00069
Burkholderia_pseudomallei_(strain_K96243)	Q63ID6	Putative_DedA_family_transmembrane_protein	Burkholderia_pseudomallei_(strain_K96243)	PF00581	O75385	ULK1	unc-51 like autophagy activating kinase 1	PF00069
Burkholderia_pseudomallei_(strain_K96243)	Q63ID6	Putative_DedA_family_transmembrane_protein	Burkholderia_pseudomallei_(strain_K96243)	PF00581	O95352	ATG7	autophagy related 7	PF00899
Burkholderia_pseudomallei_(strain_K96243)	Q63ID6	Putative_DedA_family_transmembrane_protein	Burkholderia_pseudomallei_(strain_K96243)	PF00581	Q8IYT8	ULK2	unc-51 like autophagy activating kinase 2	PF00069
Burkholderia_pseudomallei_(strain_K96243)	Q63ID6	Putative_DedA_family_transmembrane_protein	Burkholderia_pseudomallei_(strain_K96243)	PF00581	Q99570	PIK3R4	phosphoinositide-3-kinase regulatory subunit 4	PF00069
Burkholderia_pseudomallei_(strain_K96243)	Q63IH1	Uncharacterized_protein	Burkholderia_pseudomallei_(strain_K96243)	PF00069	O75385	ULK1	unc-51 like autophagy activating kinase 1	PF00069
Burkholderia_pseudomallei_(strain_K96243)	Q63IH1	Uncharacterized_protein	Burkholderia_pseudomallei_(strain_K96243)	PF00069	Q13501	SQSTM1	sequestosome 1	PF00564
Burkholderia_pseudomallei_(strain_K96243)	Q63IH1	Uncharacterized_protein	Burkholderia_pseudomallei_(strain_K96243)	PF00069	Q676U5	ATG16L1	autophagy related 16 like 1	PF00400
Burkholderia_pseudomallei_(strain_K96243)	Q63IH1	Uncharacterized_protein	Burkholderia_pseudomallei_(strain_K96243)	PF00069	Q8IYT8	ULK2	unc-51 like autophagy activating kinase 2	PF00069
Burkholderia_pseudomallei_(strain_K96243)	Q63IH1	Uncharacterized_protein	Burkholderia_pseudomallei_(strain_K96243)	PF00069	Q8NAA4	ATG16L2	autophagy related 16 like 2	PF00400
Burkholderia_pseudomallei_(strain_K96243)	Q63IH1	Uncharacterized_protein	Burkholderia_pseudomallei_(strain_K96243)	PF00069	Q99570	PIK3R4	phosphoinositide-3-kinase regulatory subunit 4	PF00400
Burkholderia_pseudomallei_(strain_K96243)	Q63IH1	Uncharacterized_protein	Burkholderia_pseudomallei_(strain_K96243)	PF00069	Q99570	PIK3R4	phosphoinositide-3-kinase regulatory subunit 4	PF00069
Burkholderia_pseudomallei_(strain_K96243)	Q63IX1	ATP_synthase_gamma_chain_(EC_3.6.3.14)	Burkholderia_pseudomallei_(strain_K96243)	PF00231	Q676U5	ATG16L1	autophagy related 16 like 1	PF00400
Burkholderia_pseudomallei_(strain_K96243)	Q63IX1	ATP_synthase_gamma_chain_(EC_3.6.3.14)	Burkholderia_pseudomallei_(strain_K96243)	PF00231	Q8NAA4	ATG16L2	autophagy related 16 like 2	PF00400
Burkholderia_pseudomallei_(strain_K96243)	Q63IX1	ATP_synthase_gamma_chain_(EC_3.6.3.14)	Burkholderia_pseudomallei_(strain_K96243)	PF00231	Q99570	PIK3R4	phosphoinositide-3-kinase regulatory subunit 4	PF00400
Burkholderia_pseudomallei_(strain_K96243)	Q63JC3	Putative_membrane_protein	Burkholderia_pseudomallei_(strain_K96243)	PF00571	O75385	ULK1	unc-51 like autophagy activating kinase 1	PF00069
Burkholderia_pseudomallei_(strain_K96243)	Q63JC3	Putative_membrane_protein	Burkholderia_pseudomallei_(strain_K96243)	PF00571	Q8IYT8	ULK2	unc-51 like autophagy activating kinase 2	PF00069
Burkholderia_pseudomallei_(strain_K96243)	Q63JC3	Putative_membrane_protein	Burkholderia_pseudomallei_(strain_K96243)	PF00571	Q99570	PIK3R4	phosphoinositide-3-kinase regulatory subunit 4	PF00069
Burkholderia_pseudomallei_(strain_K96243)	Q63KL6	Uncharacterized_protein	Burkholderia_pseudomallei_(strain_K96243)	PF00581	O75385	ULK1	unc-51 like autophagy activating kinase 1	PF00069
Burkholderia_pseudomallei_(strain_K96243)	Q63KL6	Uncharacterized_protein	Burkholderia_pseudomallei_(strain_K96243)	PF00581	O95352	ATG7	autophagy related 7	PF00899
Burkholderia_pseudomallei_(strain_K96243)	Q63KL6	Uncharacterized_protein	Burkholderia_pseudomallei_(strain_K96243)	PF00581	Q8IYT8	ULK2	unc-51 like autophagy activating kinase 2	PF00069
Burkholderia_pseudomallei_(strain_K96243)	Q63KL6	Uncharacterized_protein	Burkholderia_pseudomallei_(strain_K96243)	PF00581	Q99570	PIK3R4	phosphoinositide-3-kinase regulatory subunit 4	PF00069
Burkholderia_pseudomallei_(strain_K96243)	Q63KN0	Putative_phosphatase_protein	Burkholderia_pseudomallei_(strain_K96243)	PF00149	O75385	ULK1	unc-51 like autophagy activating kinase 1	PF00069
Burkholderia_pseudomallei_(strain_K96243)	Q63KN0	Putative_phosphatase_protein	Burkholderia_pseudomallei_(strain_K96243)	PF00149	Q676U5	ATG16L1	autophagy related 16 like 1	PF00400
Burkholderia_pseudomallei_(strain_K96243)	Q63KN0	Putative_phosphatase_protein	Burkholderia_pseudomallei_(strain_K96243)	PF00149	Q8IYT8	ULK2	unc-51 like autophagy activating kinase 2	PF00069
Burkholderia_pseudomallei_(strain_K96243)	Q63KN0	Putative_phosphatase_protein	Burkholderia_pseudomallei_(strain_K96243)	PF00149	Q8NAA4	ATG16L2	autophagy related 16 like 2	PF00400
Burkholderia_pseudomallei_(strain_K96243)	Q63KN0	Putative_phosphatase_protein	Burkholderia_pseudomallei_(strain_K96243)	PF00149	Q99570	PIK3R4	phosphoinositide-3-kinase regulatory subunit 4	PF00400
Burkholderia_pseudomallei_(strain_K96243)	Q63KN0	Putative_phosphatase_protein	Burkholderia_pseudomallei_(strain_K96243)	PF00149	Q99570	PIK3R4	phosphoinositide-3-kinase regulatory subunit 4	PF00069
Burkholderia_pseudomallei_(strain_K96243)	Q63LK3	Putative_voltage-gated_clc-type_chloride_channel	Burkholderia_pseudomallei_(strain_K96243)	PF00571	O75385	ULK1	unc-51 like autophagy activating kinase 1	PF00069
Burkholderia_pseudomallei_(strain_K96243)	Q63LK3	Putative_voltage-gated_clc-type_chloride_channel	Burkholderia_pseudomallei_(strain_K96243)	PF00571	Q8IYT8	ULK2	unc-51 like autophagy activating kinase 2	PF00069
Burkholderia_pseudomallei_(strain_K96243)	Q63LK3	Putative_voltage-gated_clc-type_chloride_channel	Burkholderia_pseudomallei_(strain_K96243)	PF00571	Q99570	PIK3R4	phosphoinositide-3-kinase regulatory subunit 4	PF00069
Burkholderia_pseudomallei_(strain_K96243)	Q63LX3	Calcineurin-like_phosphoesterase	Burkholderia_pseudomallei_(strain_K96243)	PF00149	O75385	ULK1	unc-51 like autophagy activating kinase 1	PF00069
Burkholderia_pseudomallei_(strain_K96243)	Q63LX3	Calcineurin-like_phosphoesterase	Burkholderia_pseudomallei_(strain_K96243)	PF00149	Q676U5	ATG16L1	autophagy related 16 like 1	PF00400
Burkholderia_pseudomallei_(strain_K96243)	Q63LX3	Calcineurin-like_phosphoesterase	Burkholderia_pseudomallei_(strain_K96243)	PF00149	Q8IYT8	ULK2	unc-51 like autophagy activating kinase 2	PF00069
Burkholderia_pseudomallei_(strain_K96243)	Q63LX3	Calcineurin-like_phosphoesterase	Burkholderia_pseudomallei_(strain_K96243)	PF00149	Q8NAA4	ATG16L2	autophagy related 16 like 2	PF00400
Burkholderia_pseudomallei_(strain_K96243)	Q63LX3	Calcineurin-like_phosphoesterase	Burkholderia_pseudomallei_(strain_K96243)	PF00149	Q99570	PIK3R4	phosphoinositide-3-kinase regulatory subunit 4	PF00400
Burkholderia_pseudomallei_(strain_K96243)	Q63LX3	Calcineurin-like_phosphoesterase	Burkholderia_pseudomallei_(strain_K96243)	PF00149	Q99570	PIK3R4	phosphoinositide-3-kinase regulatory subunit 4	PF00069
Burkholderia_pseudomallei_(strain_K96243)	Q63LY0	Uncharacterized_protein	Burkholderia_pseudomallei_(strain_K96243)	PF00571	O75385	ULK1	unc-51 like autophagy activating kinase 1	PF00069
Burkholderia_pseudomallei_(strain_K96243)	Q63LY0	Uncharacterized_protein	Burkholderia_pseudomallei_(strain_K96243)	PF00571	Q8IYT8	ULK2	unc-51 like autophagy activating kinase 2	PF00069
Burkholderia_pseudomallei_(strain_K96243)	Q63LY0	Uncharacterized_protein	Burkholderia_pseudomallei_(strain_K96243)	PF00571	Q99570	PIK3R4	phosphoinositide-3-kinase regulatory subunit 4	PF00069
Burkholderia_pseudomallei_(strain_K96243)	Q63M21	Uncharacterized_protein	Burkholderia_pseudomallei_(strain_K96243)	PF00582	O75385	ULK1	unc-51 like autophagy activating kinase 1	PF00069
Burkholderia_pseudomallei_(strain_K96243)	Q63M21	Uncharacterized_protein	Burkholderia_pseudomallei_(strain_K96243)	PF00582	Q8IYT8	ULK2	unc-51 like autophagy activating kinase 2	PF00069
Burkholderia_pseudomallei_(strain_K96243)	Q63M21	Uncharacterized_protein	Burkholderia_pseudomallei_(strain_K96243)	PF00582	Q99570	PIK3R4	phosphoinositide-3-kinase regulatory subunit 4	PF00069
Burkholderia_pseudomallei_(strain_K96243)	Q63M22	Universal_stress_protein	Burkholderia_pseudomallei_(strain_K96243)	PF00582	O75385	ULK1	unc-51 like autophagy activating kinase 1	PF00069
Burkholderia_pseudomallei_(strain_K96243)	Q63M22	Universal_stress_protein	Burkholderia_pseudomallei_(strain_K96243)	PF00582	Q8IYT8	ULK2	unc-51 like autophagy activating kinase 2	PF00069
Burkholderia_pseudomallei_(strain_K96243)	Q63M22	Universal_stress_protein	Burkholderia_pseudomallei_(strain_K96243)	PF00582	Q99570	PIK3R4	phosphoinositide-3-kinase regulatory subunit 4	PF00069
Burkholderia_pseudomallei_(strain_K96243)	Q63M23	Uncharacterized_protein	Burkholderia_pseudomallei_(strain_K96243)	PF00582	O75385	ULK1	unc-51 like autophagy activating kinase 1	PF00069
Burkholderia_pseudomallei_(strain_K96243)	Q63M23	Uncharacterized_protein	Burkholderia_pseudomallei_(strain_K96243)	PF00582	Q8IYT8	ULK2	unc-51 like autophagy activating kinase 2	PF00069
Burkholderia_pseudomallei_(strain_K96243)	Q63M23	Uncharacterized_protein	Burkholderia_pseudomallei_(strain_K96243)	PF00582	Q99570	PIK3R4	phosphoinositide-3-kinase regulatory subunit 4	PF00069
Burkholderia_pseudomallei_(strain_K96243)	Q63MK5	Sulfurtransferase	Burkholderia_pseudomallei_(strain_K96243)	PF00581	O75385	ULK1	unc-51 like autophagy activating kinase 1	PF00069
Burkholderia_pseudomallei_(strain_K96243)	Q63MK5	Sulfurtransferase	Burkholderia_pseudomallei_(strain_K96243)	PF00581	O95352	ATG7	autophagy related 7	PF00899
Burkholderia_pseudomallei_(strain_K96243)	Q63MK5	Sulfurtransferase	Burkholderia_pseudomallei_(strain_K96243)	PF00581	Q8IYT8	ULK2	unc-51 like autophagy activating kinase 2	PF00069
Burkholderia_pseudomallei_(strain_K96243)	Q63MK5	Sulfurtransferase	Burkholderia_pseudomallei_(strain_K96243)	PF00581	Q99570	PIK3R4	phosphoinositide-3-kinase regulatory subunit 4	PF00069
Burkholderia_pseudomallei_(strain_K96243)	Q63N93	Putative_exported_protein	Burkholderia_pseudomallei_(strain_K96243)	PF00149	O75385	ULK1	unc-51 like autophagy activating kinase 1	PF00069
Burkholderia_pseudomallei_(strain_K96243)	Q63N93	Putative_exported_protein	Burkholderia_pseudomallei_(strain_K96243)	PF00149	Q676U5	ATG16L1	autophagy related 16 like 1	PF00400
Burkholderia_pseudomallei_(strain_K96243)	Q63N93	Putative_exported_protein	Burkholderia_pseudomallei_(strain_K96243)	PF00149	Q8IYT8	ULK2	unc-51 like autophagy activating kinase 2	PF00069
Burkholderia_pseudomallei_(strain_K96243)	Q63N93	Putative_exported_protein	Burkholderia_pseudomallei_(strain_K96243)	PF00149	Q8NAA4	ATG16L2	autophagy related 16 like 2	PF00400
Burkholderia_pseudomallei_(strain_K96243)	Q63N93	Putative_exported_protein	Burkholderia_pseudomallei_(strain_K96243)	PF00149	Q99570	PIK3R4	phosphoinositide-3-kinase regulatory subunit 4	PF00400
Burkholderia_pseudomallei_(strain_K96243)	Q63N93	Putative_exported_protein	Burkholderia_pseudomallei_(strain_K96243)	PF00149	Q99570	PIK3R4	phosphoinositide-3-kinase regulatory subunit 4	PF00069
Burkholderia_pseudomallei_(strain_K96243)	Q63P31	Putative_histidine_kinase/response_regulator_fusion_protein	Burkholderia_pseudomallei_(strain_K96243)	PF00072	O75385	ULK1	unc-51 like autophagy activating kinase 1	PF00069
Burkholderia_pseudomallei_(strain_K96243)	Q63P31	Putative_histidine_kinase/response_regulator_fusion_protein	Burkholderia_pseudomallei_(strain_K96243)	PF00072	Q8IYT8	ULK2	unc-51 like autophagy activating kinase 2	PF00069
Burkholderia_pseudomallei_(strain_K96243)	Q63P31	Putative_histidine_kinase/response_regulator_fusion_protein	Burkholderia_pseudomallei_(strain_K96243)	PF00072	Q99570	PIK3R4	phosphoinositide-3-kinase regulatory subunit 4	PF00069
Burkholderia_pseudomallei_(strain_K96243)	Q63PB4	Putative_anaerobic_growth_regulatory_protein	Burkholderia_pseudomallei_(strain_K96243)	PF00027	O75385	ULK1	unc-51 like autophagy activating kinase 1	PF00069
Burkholderia_pseudomallei_(strain_K96243)	Q63PB4	Putative_anaerobic_growth_regulatory_protein	Burkholderia_pseudomallei_(strain_K96243)	PF00027	Q8IYT8	ULK2	unc-51 like autophagy activating kinase 2	PF00069
Burkholderia_pseudomallei_(strain_K96243)	Q63PB4	Putative_anaerobic_growth_regulatory_protein	Burkholderia_pseudomallei_(strain_K96243)	PF00027	Q99570	PIK3R4	phosphoinositide-3-kinase regulatory subunit 4	PF00069
Burkholderia_pseudomallei_(strain_K96243)	Q63PH9	ATP_synthase_gamma_chain_(ATP_synthase_F1_sector_gamma_subunit)_(F-ATPase_gamma_subunit)	Burkholderia_pseudomallei_(strain_K96243)	PF00231	Q676U5	ATG16L1	autophagy related 16 like 1	PF00400
Burkholderia_pseudomallei_(strain_K96243)	Q63PH9	ATP_synthase_gamma_chain_(ATP_synthase_F1_sector_gamma_subunit)_(F-ATPase_gamma_subunit)	Burkholderia_pseudomallei_(strain_K96243)	PF00231	Q8NAA4	ATG16L2	autophagy related 16 like 2	PF00400
Burkholderia_pseudomallei_(strain_K96243)	Q63PH9	ATP_synthase_gamma_chain_(ATP_synthase_F1_sector_gamma_subunit)_(F-ATPase_gamma_subunit)	Burkholderia_pseudomallei_(strain_K96243)	PF00231	Q99570	PIK3R4	phosphoinositide-3-kinase regulatory subunit 4	PF00400
Burkholderia_pseudomallei_(strain_K96243)	Q63QL6	Putative_membrane_protein	Burkholderia_pseudomallei_(strain_K96243)	PF00571	O75385	ULK1	unc-51 like autophagy activating kinase 1	PF00069
Burkholderia_pseudomallei_(strain_K96243)	Q63QL6	Putative_membrane_protein	Burkholderia_pseudomallei_(strain_K96243)	PF00571	Q8IYT8	ULK2	unc-51 like autophagy activating kinase 2	PF00069
Burkholderia_pseudomallei_(strain_K96243)	Q63QL6	Putative_membrane_protein	Burkholderia_pseudomallei_(strain_K96243)	PF00571	Q99570	PIK3R4	phosphoinositide-3-kinase regulatory subunit 4	PF00069
Burkholderia_pseudomallei_(strain_K96243)	Q63R07	ATP-dependent_DNA_helicase_RecG_(EC_3.6.4.12)	Burkholderia_pseudomallei_(strain_K96243)	PF00271	O75385	ULK1	unc-51 like autophagy activating kinase 1	PF00069
Burkholderia_pseudomallei_(strain_K96243)	Q63R07	ATP-dependent_DNA_helicase_RecG_(EC_3.6.4.12)	Burkholderia_pseudomallei_(strain_K96243)	PF00271	Q8IYT8	ULK2	unc-51 like autophagy activating kinase 2	PF00069
Burkholderia_pseudomallei_(strain_K96243)	Q63R07	ATP-dependent_DNA_helicase_RecG_(EC_3.6.4.12)	Burkholderia_pseudomallei_(strain_K96243)	PF00271	Q99570	PIK3R4	phosphoinositide-3-kinase regulatory subunit 4	PF00069
Burkholderia_pseudomallei_(strain_K96243)	Q63R07	ATP-dependent_DNA_helicase_RecG_(EC_3.6.4.12)	Burkholderia_pseudomallei_(strain_K96243)	PF00270	O75385	ULK1	unc-51 like autophagy activating kinase 1	PF00069
Burkholderia_pseudomallei_(strain_K96243)	Q63R07	ATP-dependent_DNA_helicase_RecG_(EC_3.6.4.12)	Burkholderia_pseudomallei_(strain_K96243)	PF00270	Q676U5	ATG16L1	autophagy related 16 like 1	PF00400
Burkholderia_pseudomallei_(strain_K96243)	Q63R07	ATP-dependent_DNA_helicase_RecG_(EC_3.6.4.12)	Burkholderia_pseudomallei_(strain_K96243)	PF00270	Q8IYT8	ULK2	unc-51 like autophagy activating kinase 2	PF00069
Burkholderia_pseudomallei_(strain_K96243)	Q63R07	ATP-dependent_DNA_helicase_RecG_(EC_3.6.4.12)	Burkholderia_pseudomallei_(strain_K96243)	PF00270	Q8NAA4	ATG16L2	autophagy related 16 like 2	PF00400
Burkholderia_pseudomallei_(strain_K96243)	Q63R07	ATP-dependent_DNA_helicase_RecG_(EC_3.6.4.12)	Burkholderia_pseudomallei_(strain_K96243)	PF00270	Q99570	PIK3R4	phosphoinositide-3-kinase regulatory subunit 4	PF00400
Burkholderia_pseudomallei_(strain_K96243)	Q63R07	ATP-dependent_DNA_helicase_RecG_(EC_3.6.4.12)	Burkholderia_pseudomallei_(strain_K96243)	PF00270	Q99570	PIK3R4	phosphoinositide-3-kinase regulatory subunit 4	PF00069
Burkholderia_pseudomallei_(strain_K96243)	Q63RA3	Putative_capsule_expression_protein	Burkholderia_pseudomallei_(strain_K96243)	PF00571	O75385	ULK1	unc-51 like autophagy activating kinase 1	PF00069
Burkholderia_pseudomallei_(strain_K96243)	Q63RA3	Putative_capsule_expression_protein	Burkholderia_pseudomallei_(strain_K96243)	PF00571	Q8IYT8	ULK2	unc-51 like autophagy activating kinase 2	PF00069
Burkholderia_pseudomallei_(strain_K96243)	Q63RA3	Putative_capsule_expression_protein	Burkholderia_pseudomallei_(strain_K96243)	PF00571	Q99570	PIK3R4	phosphoinositide-3-kinase regulatory subunit 4	PF00069
Burkholderia_pseudomallei_(strain_K96243)	Q63RM3	Uncharacterized_protein	Burkholderia_pseudomallei_(strain_K96243)	PF00581	O75385	ULK1	unc-51 like autophagy activating kinase 1	PF00069
Burkholderia_pseudomallei_(strain_K96243)	Q63RM3	Uncharacterized_protein	Burkholderia_pseudomallei_(strain_K96243)	PF00581	O95352	ATG7	autophagy related 7	PF00899
Burkholderia_pseudomallei_(strain_K96243)	Q63RM3	Uncharacterized_protein	Burkholderia_pseudomallei_(strain_K96243)	PF00581	Q8IYT8	ULK2	unc-51 like autophagy activating kinase 2	PF00069
Burkholderia_pseudomallei_(strain_K96243)	Q63RM3	Uncharacterized_protein	Burkholderia_pseudomallei_(strain_K96243)	PF00581	Q99570	PIK3R4	phosphoinositide-3-kinase regulatory subunit 4	PF00069
Burkholderia_pseudomallei_(strain_K96243)	Q63RR6	Thioredoxin_reductase_(EC_1.8.1.9)	Burkholderia_pseudomallei_(strain_K96243)	PF00070	O75385	ULK1	unc-51 like autophagy activating kinase 1	PF00069
Burkholderia_pseudomallei_(strain_K96243)	Q63RR6	Thioredoxin_reductase_(EC_1.8.1.9)	Burkholderia_pseudomallei_(strain_K96243)	PF00070	Q8IYT8	ULK2	unc-51 like autophagy activating kinase 2	PF00069
Burkholderia_pseudomallei_(strain_K96243)	Q63RR6	Thioredoxin_reductase_(EC_1.8.1.9)	Burkholderia_pseudomallei_(strain_K96243)	PF00070	Q99570	PIK3R4	phosphoinositide-3-kinase regulatory subunit 4	PF00069
Burkholderia_pseudomallei_(strain_K96243)	Q63SK1	Uncharacterized_protein	Burkholderia_pseudomallei_(strain_K96243)	PF00581	O75385	ULK1	unc-51 like autophagy activating kinase 1	PF00069
Burkholderia_pseudomallei_(strain_K96243)	Q63SK1	Uncharacterized_protein	Burkholderia_pseudomallei_(strain_K96243)	PF00581	O95352	ATG7	autophagy related 7	PF00899
Burkholderia_pseudomallei_(strain_K96243)	Q63SK1	Uncharacterized_protein	Burkholderia_pseudomallei_(strain_K96243)	PF00581	Q8IYT8	ULK2	unc-51 like autophagy activating kinase 2	PF00069
Burkholderia_pseudomallei_(strain_K96243)	Q63SK1	Uncharacterized_protein	Burkholderia_pseudomallei_(strain_K96243)	PF00581	Q99570	PIK3R4	phosphoinositide-3-kinase regulatory subunit 4	PF00069
Burkholderia_pseudomallei_(strain_K96243)	Q63T94	Poly(3-hydroxybutyrate)_depolymerase_(EC_3.1.1.75)	Burkholderia_pseudomallei_(strain_K96243)	PF00041	O75385	ULK1	unc-51 like autophagy activating kinase 1	PF00069
Burkholderia_pseudomallei_(strain_K96243)	Q63T94	Poly(3-hydroxybutyrate)_depolymerase_(EC_3.1.1.75)	Burkholderia_pseudomallei_(strain_K96243)	PF00041	Q8IYT8	ULK2	unc-51 like autophagy activating kinase 2	PF00069
Burkholderia_pseudomallei_(strain_K96243)	Q63T94	Poly(3-hydroxybutyrate)_depolymerase_(EC_3.1.1.75)	Burkholderia_pseudomallei_(strain_K96243)	PF00041	Q99570	PIK3R4	phosphoinositide-3-kinase regulatory subunit 4	PF00069
Burkholderia_pseudomallei_(strain_K96243)	Q63TS2	Putative_fimbriae_assembly_protein	Burkholderia_pseudomallei_(strain_K96243)	PF00072	O75385	ULK1	unc-51 like autophagy activating kinase 1	PF00069
Burkholderia_pseudomallei_(strain_K96243)	Q63TS2	Putative_fimbriae_assembly_protein	Burkholderia_pseudomallei_(strain_K96243)	PF00072	Q8IYT8	ULK2	unc-51 like autophagy activating kinase 2	PF00069
Burkholderia_pseudomallei_(strain_K96243)	Q63TS2	Putative_fimbriae_assembly_protein	Burkholderia_pseudomallei_(strain_K96243)	PF00072	Q99570	PIK3R4	phosphoinositide-3-kinase regulatory subunit 4	PF00069
Burkholderia_pseudomallei_(strain_K96243)	Q63UG8	Putative_two-component_regulatory_system,_sensor_kinase_protein	Burkholderia_pseudomallei_(strain_K96243)	PF00072	O75385	ULK1	unc-51 like autophagy activating kinase 1	PF00069
Burkholderia_pseudomallei_(strain_K96243)	Q63UG8	Putative_two-component_regulatory_system,_sensor_kinase_protein	Burkholderia_pseudomallei_(strain_K96243)	PF00072	Q8IYT8	ULK2	unc-51 like autophagy activating kinase 2	PF00069
Burkholderia_pseudomallei_(strain_K96243)	Q63UG8	Putative_two-component_regulatory_system,_sensor_kinase_protein	Burkholderia_pseudomallei_(strain_K96243)	PF00072	Q99570	PIK3R4	phosphoinositide-3-kinase regulatory subunit 4	PF00069
Burkholderia_pseudomallei_(strain_K96243)	Q63UM6	Putative_transport-related,_membrane_protein	Burkholderia_pseudomallei_(strain_K96243)	PF00571	O75385	ULK1	unc-51 like autophagy activating kinase 1	PF00069
Burkholderia_pseudomallei_(strain_K96243)	Q63UM6	Putative_transport-related,_membrane_protein	Burkholderia_pseudomallei_(strain_K96243)	PF00571	Q8IYT8	ULK2	unc-51 like autophagy activating kinase 2	PF00069
Burkholderia_pseudomallei_(strain_K96243)	Q63UM6	Putative_transport-related,_membrane_protein	Burkholderia_pseudomallei_(strain_K96243)	PF00571	Q99570	PIK3R4	phosphoinositide-3-kinase regulatory subunit 4	PF00069
Burkholderia_pseudomallei_(strain_K96243)	Q63UY9	Uncharacterized_protein	Burkholderia_pseudomallei_(strain_K96243)	PF00149	O75385	ULK1	unc-51 like autophagy activating kinase 1	PF00069
Burkholderia_pseudomallei_(strain_K96243)	Q63UY9	Uncharacterized_protein	Burkholderia_pseudomallei_(strain_K96243)	PF00149	Q676U5	ATG16L1	autophagy related 16 like 1	PF00400
Burkholderia_pseudomallei_(strain_K96243)	Q63UY9	Uncharacterized_protein	Burkholderia_pseudomallei_(strain_K96243)	PF00149	Q8IYT8	ULK2	unc-51 like autophagy activating kinase 2	PF00069
Burkholderia_pseudomallei_(strain_K96243)	Q63UY9	Uncharacterized_protein	Burkholderia_pseudomallei_(strain_K96243)	PF00149	Q8NAA4	ATG16L2	autophagy related 16 like 2	PF00400
Burkholderia_pseudomallei_(strain_K96243)	Q63UY9	Uncharacterized_protein	Burkholderia_pseudomallei_(strain_K96243)	PF00149	Q99570	PIK3R4	phosphoinositide-3-kinase regulatory subunit 4	PF00400
Burkholderia_pseudomallei_(strain_K96243)	Q63UY9	Uncharacterized_protein	Burkholderia_pseudomallei_(strain_K96243)	PF00149	Q99570	PIK3R4	phosphoinositide-3-kinase regulatory subunit 4	PF00069
Burkholderia_pseudomallei_(strain_K96243)	Q63V04	Putative_exported_protein	Burkholderia_pseudomallei_(strain_K96243)	PF00023	O75385	ULK1	unc-51 like autophagy activating kinase 1	PF00069
Burkholderia_pseudomallei_(strain_K96243)	Q63V04	Putative_exported_protein	Burkholderia_pseudomallei_(strain_K96243)	PF00023	Q8IYT8	ULK2	unc-51 like autophagy activating kinase 2	PF00069
Burkholderia_pseudomallei_(strain_K96243)	Q63V04	Putative_exported_protein	Burkholderia_pseudomallei_(strain_K96243)	PF00023	Q99570	PIK3R4	phosphoinositide-3-kinase regulatory subunit 4	PF00069
Burkholderia_pseudomallei_(strain_K96243)	Q63W87	Putative_membrane-attached_superoxide_dismutase	Burkholderia_pseudomallei_(strain_K96243)	PF00080	O75385	ULK1	unc-51 like autophagy activating kinase 1	PF00069
Burkholderia_pseudomallei_(strain_K96243)	Q63W87	Putative_membrane-attached_superoxide_dismutase	Burkholderia_pseudomallei_(strain_K96243)	PF00080	Q8IYT8	ULK2	unc-51 like autophagy activating kinase 2	PF00069
Burkholderia_pseudomallei_(strain_K96243)	Q63W87	Putative_membrane-attached_superoxide_dismutase	Burkholderia_pseudomallei_(strain_K96243)	PF00080	Q99570	PIK3R4	phosphoinositide-3-kinase regulatory subunit 4	PF00069
Burkholderia_pseudomallei_(strain_K96243)	Q63WX6	Putative_helicase_family_protein	Burkholderia_pseudomallei_(strain_K96243)	PF00271	O75385	ULK1	unc-51 like autophagy activating kinase 1	PF00069
Burkholderia_pseudomallei_(strain_K96243)	Q63WX6	Putative_helicase_family_protein	Burkholderia_pseudomallei_(strain_K96243)	PF00271	Q8IYT8	ULK2	unc-51 like autophagy activating kinase 2	PF00069
Burkholderia_pseudomallei_(strain_K96243)	Q63WX6	Putative_helicase_family_protein	Burkholderia_pseudomallei_(strain_K96243)	PF00271	Q99570	PIK3R4	phosphoinositide-3-kinase regulatory subunit 4	PF00069
Burkholderia_pseudomallei_(strain_K96243)	Q63X08	Putative_two-component_regulator_histidine_sensor_kinase	Burkholderia_pseudomallei_(strain_K96243)	PF00072	O75385	ULK1	unc-51 like autophagy activating kinase 1	PF00069
Burkholderia_pseudomallei_(strain_K96243)	Q63X08	Putative_two-component_regulator_histidine_sensor_kinase	Burkholderia_pseudomallei_(strain_K96243)	PF00072	Q8IYT8	ULK2	unc-51 like autophagy activating kinase 2	PF00069
Burkholderia_pseudomallei_(strain_K96243)	Q63X08	Putative_two-component_regulator_histidine_sensor_kinase	Burkholderia_pseudomallei_(strain_K96243)	PF00072	Q99570	PIK3R4	phosphoinositide-3-kinase regulatory subunit 4	PF00069
Burkholderia_pseudomallei_(strain_K96243)	Q63X35	Calcineurin-like_phosphoesterase	Burkholderia_pseudomallei_(strain_K96243)	PF00149	O75385	ULK1	unc-51 like autophagy activating kinase 1	PF00069
Burkholderia_pseudomallei_(strain_K96243)	Q63X35	Calcineurin-like_phosphoesterase	Burkholderia_pseudomallei_(strain_K96243)	PF00149	Q676U5	ATG16L1	autophagy related 16 like 1	PF00400
Burkholderia_pseudomallei_(strain_K96243)	Q63X35	Calcineurin-like_phosphoesterase	Burkholderia_pseudomallei_(strain_K96243)	PF00149	Q8IYT8	ULK2	unc-51 like autophagy activating kinase 2	PF00069
Burkholderia_pseudomallei_(strain_K96243)	Q63X35	Calcineurin-like_phosphoesterase	Burkholderia_pseudomallei_(strain_K96243)	PF00149	Q8NAA4	ATG16L2	autophagy related 16 like 2	PF00400
Burkholderia_pseudomallei_(strain_K96243)	Q63X35	Calcineurin-like_phosphoesterase	Burkholderia_pseudomallei_(strain_K96243)	PF00149	Q99570	PIK3R4	phosphoinositide-3-kinase regulatory subunit 4	PF00400
Burkholderia_pseudomallei_(strain_K96243)	Q63X35	Calcineurin-like_phosphoesterase	Burkholderia_pseudomallei_(strain_K96243)	PF00149	Q99570	PIK3R4	phosphoinositide-3-kinase regulatory subunit 4	PF00069
Burkholderia_pseudomallei_(strain_K96243)	Q63XD9	Uncharacterized_protein	Burkholderia_pseudomallei_(strain_K96243)	PF00069	O75385	ULK1	unc-51 like autophagy activating kinase 1	PF00069
Burkholderia_pseudomallei_(strain_K96243)	Q63XD9	Uncharacterized_protein	Burkholderia_pseudomallei_(strain_K96243)	PF00069	Q13501	SQSTM1	sequestosome 1	PF00564
Burkholderia_pseudomallei_(strain_K96243)	Q63XD9	Uncharacterized_protein	Burkholderia_pseudomallei_(strain_K96243)	PF00069	Q676U5	ATG16L1	autophagy related 16 like 1	PF00400
Burkholderia_pseudomallei_(strain_K96243)	Q63XD9	Uncharacterized_protein	Burkholderia_pseudomallei_(strain_K96243)	PF00069	Q8IYT8	ULK2	unc-51 like autophagy activating kinase 2	PF00069
Burkholderia_pseudomallei_(strain_K96243)	Q63XD9	Uncharacterized_protein	Burkholderia_pseudomallei_(strain_K96243)	PF00069	Q8NAA4	ATG16L2	autophagy related 16 like 2	PF00400
Burkholderia_pseudomallei_(strain_K96243)	Q63XD9	Uncharacterized_protein	Burkholderia_pseudomallei_(strain_K96243)	PF00069	Q99570	PIK3R4	phosphoinositide-3-kinase regulatory subunit 4	PF00400
Burkholderia_pseudomallei_(strain_K96243)	Q63XD9	Uncharacterized_protein	Burkholderia_pseudomallei_(strain_K96243)	PF00069	Q99570	PIK3R4	phosphoinositide-3-kinase regulatory subunit 4	PF00069
Burkholderia_pseudomallei_(strain_K96243)	Q63XG8	Putative_membrane_protein	Burkholderia_pseudomallei_(strain_K96243)	PF00069	O75385	ULK1	unc-51 like autophagy activating kinase 1	PF00069
Burkholderia_pseudomallei_(strain_K96243)	Q63XG8	Putative_membrane_protein	Burkholderia_pseudomallei_(strain_K96243)	PF00069	Q13501	SQSTM1	sequestosome 1	PF00564
Burkholderia_pseudomallei_(strain_K96243)	Q63XG8	Putative_membrane_protein	Burkholderia_pseudomallei_(strain_K96243)	PF00069	Q676U5	ATG16L1	autophagy related 16 like 1	PF00400
Burkholderia_pseudomallei_(strain_K96243)	Q63XG8	Putative_membrane_protein	Burkholderia_pseudomallei_(strain_K96243)	PF00069	Q8IYT8	ULK2	unc-51 like autophagy activating kinase 2	PF00069
Burkholderia_pseudomallei_(strain_K96243)	Q63XG8	Putative_membrane_protein	Burkholderia_pseudomallei_(strain_K96243)	PF00069	Q8NAA4	ATG16L2	autophagy related 16 like 2	PF00400
Burkholderia_pseudomallei_(strain_K96243)	Q63XG8	Putative_membrane_protein	Burkholderia_pseudomallei_(strain_K96243)	PF00069	Q99570	PIK3R4	phosphoinositide-3-kinase regulatory subunit 4	PF00400
Burkholderia_pseudomallei_(strain_K96243)	Q63XG8	Putative_membrane_protein	Burkholderia_pseudomallei_(strain_K96243)	PF00069	Q99570	PIK3R4	phosphoinositide-3-kinase regulatory subunit 4	PF00069
Burkholderia_pseudomallei_(strain_K96243)	Q63XU6	Putative_exported_protein	Burkholderia_pseudomallei_(strain_K96243)	PF00581	O75385	ULK1	unc-51 like autophagy activating kinase 1	PF00069
Burkholderia_pseudomallei_(strain_K96243)	Q63XU6	Putative_exported_protein	Burkholderia_pseudomallei_(strain_K96243)	PF00581	O95352	ATG7	autophagy related 7	PF00899
Burkholderia_pseudomallei_(strain_K96243)	Q63XU6	Putative_exported_protein	Burkholderia_pseudomallei_(strain_K96243)	PF00581	Q8IYT8	ULK2	unc-51 like autophagy activating kinase 2	PF00069
Burkholderia_pseudomallei_(strain_K96243)	Q63XU6	Putative_exported_protein	Burkholderia_pseudomallei_(strain_K96243)	PF00581	Q99570	PIK3R4	phosphoinositide-3-kinase regulatory subunit 4	PF00069
Burkholderia_pseudomallei_(strain_K96243)	Q63XY9	Putative_2',3'-cyclic-nucleotide_2'-phosphodiesterase_(EC_3.1.4.16)	Burkholderia_pseudomallei_(strain_K96243)	PF00149	O75385	ULK1	unc-51 like autophagy activating kinase 1	PF00069
Burkholderia_pseudomallei_(strain_K96243)	Q63XY9	Putative_2',3'-cyclic-nucleotide_2'-phosphodiesterase_(EC_3.1.4.16)	Burkholderia_pseudomallei_(strain_K96243)	PF00149	Q676U5	ATG16L1	autophagy related 16 like 1	PF00400
Burkholderia_pseudomallei_(strain_K96243)	Q63XY9	Putative_2',3'-cyclic-nucleotide_2'-phosphodiesterase_(EC_3.1.4.16)	Burkholderia_pseudomallei_(strain_K96243)	PF00149	Q8IYT8	ULK2	unc-51 like autophagy activating kinase 2	PF00069
Burkholderia_pseudomallei_(strain_K96243)	Q63XY9	Putative_2',3'-cyclic-nucleotide_2'-phosphodiesterase_(EC_3.1.4.16)	Burkholderia_pseudomallei_(strain_K96243)	PF00149	Q8NAA4	ATG16L2	autophagy related 16 like 2	PF00400
Burkholderia_pseudomallei_(strain_K96243)	Q63XY9	Putative_2',3'-cyclic-nucleotide_2'-phosphodiesterase_(EC_3.1.4.16)	Burkholderia_pseudomallei_(strain_K96243)	PF00149	Q99570	PIK3R4	phosphoinositide-3-kinase regulatory subunit 4	PF00400
Burkholderia_pseudomallei_(strain_K96243)	Q63XY9	Putative_2',3'-cyclic-nucleotide_2'-phosphodiesterase_(EC_3.1.4.16)	Burkholderia_pseudomallei_(strain_K96243)	PF00149	Q99570	PIK3R4	phosphoinositide-3-kinase regulatory subunit 4	PF00069
Campylobacter_concisus_(strain_13826)	A7ZBR6	Hypothetical_membrane_protein	Campylobacter_concisus_(strain_13826)	PF00515	O75385	ULK1	unc-51 like autophagy activating kinase 1	PF00069
Campylobacter_concisus_(strain_13826)	A7ZBR6	Hypothetical_membrane_protein	Campylobacter_concisus_(strain_13826)	PF00515	Q676U5	ATG16L1	autophagy related 16 like 1	PF00400
Campylobacter_concisus_(strain_13826)	A7ZBR6	Hypothetical_membrane_protein	Campylobacter_concisus_(strain_13826)	PF00515	Q8IYT8	ULK2	unc-51 like autophagy activating kinase 2	PF00069
Campylobacter_concisus_(strain_13826)	A7ZBR6	Hypothetical_membrane_protein	Campylobacter_concisus_(strain_13826)	PF00515	Q8NAA4	ATG16L2	autophagy related 16 like 2	PF00400
Campylobacter_concisus_(strain_13826)	A7ZBR6	Hypothetical_membrane_protein	Campylobacter_concisus_(strain_13826)	PF00515	Q99570	PIK3R4	phosphoinositide-3-kinase regulatory subunit 4	PF00400
Campylobacter_concisus_(strain_13826)	A7ZBR6	Hypothetical_membrane_protein	Campylobacter_concisus_(strain_13826)	PF00515	Q99570	PIK3R4	phosphoinositide-3-kinase regulatory subunit 4	PF00069
Campylobacter_concisus_(strain_13826)	A7ZC36	ATP_synthase_gamma_chain_(ATP_synthase_F1_sector_gamma_subunit)_(F-ATPase_gamma_subunit)	Campylobacter_concisus_(strain_13826)	PF00231	Q676U5	ATG16L1	autophagy related 16 like 1	PF00400
Campylobacter_concisus_(strain_13826)	A7ZC36	ATP_synthase_gamma_chain_(ATP_synthase_F1_sector_gamma_subunit)_(F-ATPase_gamma_subunit)	Campylobacter_concisus_(strain_13826)	PF00231	Q8NAA4	ATG16L2	autophagy related 16 like 2	PF00400
Campylobacter_concisus_(strain_13826)	A7ZC36	ATP_synthase_gamma_chain_(ATP_synthase_F1_sector_gamma_subunit)_(F-ATPase_gamma_subunit)	Campylobacter_concisus_(strain_13826)	PF00231	Q99570	PIK3R4	phosphoinositide-3-kinase regulatory subunit 4	PF00400
Campylobacter_concisus_(strain_13826)	A7ZCC1	Metallophosphatase	Campylobacter_concisus_(strain_13826)	PF00149	O75385	ULK1	unc-51 like autophagy activating kinase 1	PF00069
Campylobacter_concisus_(strain_13826)	A7ZCC1	Metallophosphatase	Campylobacter_concisus_(strain_13826)	PF00149	Q676U5	ATG16L1	autophagy related 16 like 1	PF00400
Campylobacter_concisus_(strain_13826)	A7ZCC1	Metallophosphatase	Campylobacter_concisus_(strain_13826)	PF00149	Q8IYT8	ULK2	unc-51 like autophagy activating kinase 2	PF00069
Campylobacter_concisus_(strain_13826)	A7ZCC1	Metallophosphatase	Campylobacter_concisus_(strain_13826)	PF00149	Q8NAA4	ATG16L2	autophagy related 16 like 2	PF00400
Campylobacter_concisus_(strain_13826)	A7ZCC1	Metallophosphatase	Campylobacter_concisus_(strain_13826)	PF00149	Q99570	PIK3R4	phosphoinositide-3-kinase regulatory subunit 4	PF00400
Campylobacter_concisus_(strain_13826)	A7ZCC1	Metallophosphatase	Campylobacter_concisus_(strain_13826)	PF00149	Q99570	PIK3R4	phosphoinositide-3-kinase regulatory subunit 4	PF00069
Campylobacter_concisus_(strain_13826)	A7ZD16	Protein_translocase_subunit_SecA	Campylobacter_concisus_(strain_13826)	PF00271	O75385	ULK1	unc-51 like autophagy activating kinase 1	PF00069
Campylobacter_concisus_(strain_13826)	A7ZD16	Protein_translocase_subunit_SecA	Campylobacter_concisus_(strain_13826)	PF00271	Q8IYT8	ULK2	unc-51 like autophagy activating kinase 2	PF00069
Campylobacter_concisus_(strain_13826)	A7ZD16	Protein_translocase_subunit_SecA	Campylobacter_concisus_(strain_13826)	PF00271	Q99570	PIK3R4	phosphoinositide-3-kinase regulatory subunit 4	PF00069
Campylobacter_concisus_(strain_13826)	A7ZDB5	Magnesium_transporter_MgtE	Campylobacter_concisus_(strain_13826)	PF00571	O75385	ULK1	unc-51 like autophagy activating kinase 1	PF00069
Campylobacter_concisus_(strain_13826)	A7ZDB5	Magnesium_transporter_MgtE	Campylobacter_concisus_(strain_13826)	PF00571	Q8IYT8	ULK2	unc-51 like autophagy activating kinase 2	PF00069
Campylobacter_concisus_(strain_13826)	A7ZDB5	Magnesium_transporter_MgtE	Campylobacter_concisus_(strain_13826)	PF00571	Q99570	PIK3R4	phosphoinositide-3-kinase regulatory subunit 4	PF00069
Campylobacter_concisus_(strain_13826)	A7ZDQ9	Zinc_metalloprotease_(EC_3.4.24.-)	Campylobacter_concisus_(strain_13826)	PF00595	O75385	ULK1	unc-51 like autophagy activating kinase 1	PF00069
Campylobacter_concisus_(strain_13826)	A7ZDQ9	Zinc_metalloprotease_(EC_3.4.24.-)	Campylobacter_concisus_(strain_13826)	PF00595	Q8IYT8	ULK2	unc-51 like autophagy activating kinase 2	PF00069
Campylobacter_concisus_(strain_13826)	A7ZDQ9	Zinc_metalloprotease_(EC_3.4.24.-)	Campylobacter_concisus_(strain_13826)	PF00595	Q99570	PIK3R4	phosphoinositide-3-kinase regulatory subunit 4	PF00069
Campylobacter_concisus_(strain_13826)	A7ZE85	Sel1_domain_repeat-containing_protein	Campylobacter_concisus_(strain_13826)	PF00515	O75385	ULK1	unc-51 like autophagy activating kinase 1	PF00069
Campylobacter_concisus_(strain_13826)	A7ZE85	Sel1_domain_repeat-containing_protein	Campylobacter_concisus_(strain_13826)	PF00515	Q676U5	ATG16L1	autophagy related 16 like 1	PF00400
Campylobacter_concisus_(strain_13826)	A7ZE85	Sel1_domain_repeat-containing_protein	Campylobacter_concisus_(strain_13826)	PF00515	Q8IYT8	ULK2	unc-51 like autophagy activating kinase 2	PF00069
Campylobacter_concisus_(strain_13826)	A7ZE85	Sel1_domain_repeat-containing_protein	Campylobacter_concisus_(strain_13826)	PF00515	Q8NAA4	ATG16L2	autophagy related 16 like 2	PF00400
Campylobacter_concisus_(strain_13826)	A7ZE85	Sel1_domain_repeat-containing_protein	Campylobacter_concisus_(strain_13826)	PF00515	Q99570	PIK3R4	phosphoinositide-3-kinase regulatory subunit 4	PF00400
Campylobacter_concisus_(strain_13826)	A7ZE85	Sel1_domain_repeat-containing_protein	Campylobacter_concisus_(strain_13826)	PF00515	Q99570	PIK3R4	phosphoinositide-3-kinase regulatory subunit 4	PF00069
Campylobacter_concisus_(strain_13826)	A7ZEW4	RNA-binding_protein	Campylobacter_concisus_(strain_13826)	PF00076	O75385	ULK1	unc-51 like autophagy activating kinase 1	PF00069
Campylobacter_concisus_(strain_13826)	A7ZEW4	RNA-binding_protein	Campylobacter_concisus_(strain_13826)	PF00076	Q676U5	ATG16L1	autophagy related 16 like 1	PF00400
Campylobacter_concisus_(strain_13826)	A7ZEW4	RNA-binding_protein	Campylobacter_concisus_(strain_13826)	PF00076	Q8IYT8	ULK2	unc-51 like autophagy activating kinase 2	PF00069
Campylobacter_concisus_(strain_13826)	A7ZEW4	RNA-binding_protein	Campylobacter_concisus_(strain_13826)	PF00076	Q8NAA4	ATG16L2	autophagy related 16 like 2	PF00400
Campylobacter_concisus_(strain_13826)	A7ZEW4	RNA-binding_protein	Campylobacter_concisus_(strain_13826)	PF00076	Q99570	PIK3R4	phosphoinositide-3-kinase regulatory subunit 4	PF00400
Campylobacter_concisus_(strain_13826)	A7ZEW4	RNA-binding_protein	Campylobacter_concisus_(strain_13826)	PF00076	Q99570	PIK3R4	phosphoinositide-3-kinase regulatory subunit 4	PF00069
Campylobacter_concisus_(strain_13826)	A7ZFU7	Hypothetical_membrane_protein_(DUF21_domain),_possible_TlyC_family_hemolysin	Campylobacter_concisus_(strain_13826)	PF00571	O75385	ULK1	unc-51 like autophagy activating kinase 1	PF00069
Campylobacter_concisus_(strain_13826)	A7ZFU7	Hypothetical_membrane_protein_(DUF21_domain),_possible_TlyC_family_hemolysin	Campylobacter_concisus_(strain_13826)	PF00571	Q8IYT8	ULK2	unc-51 like autophagy activating kinase 2	PF00069
Campylobacter_concisus_(strain_13826)	A7ZFU7	Hypothetical_membrane_protein_(DUF21_domain),_possible_TlyC_family_hemolysin	Campylobacter_concisus_(strain_13826)	PF00571	Q99570	PIK3R4	phosphoinositide-3-kinase regulatory subunit 4	PF00069
Campylobacter_concisus_(strain_13826)	A8Z6I7	Uncharacterized_protein	Campylobacter_concisus_(strain_13826)	PF00581	O75385	ULK1	unc-51 like autophagy activating kinase 1	PF00069
Campylobacter_concisus_(strain_13826)	A8Z6I7	Uncharacterized_protein	Campylobacter_concisus_(strain_13826)	PF00581	O95352	ATG7	autophagy related 7	PF00899
Campylobacter_concisus_(strain_13826)	A8Z6I7	Uncharacterized_protein	Campylobacter_concisus_(strain_13826)	PF00581	Q8IYT8	ULK2	unc-51 like autophagy activating kinase 2	PF00069
Campylobacter_concisus_(strain_13826)	A8Z6I7	Uncharacterized_protein	Campylobacter_concisus_(strain_13826)	PF00581	Q99570	PIK3R4	phosphoinositide-3-kinase regulatory subunit 4	PF00069
Campylobacter_concisus_ATCC_51562	U2EQ02	Magnesium_transporter_MgtE	Campylobacter_concisus_ATCC_51562	PF00571	O75385	ULK1	unc-51 like autophagy activating kinase 1	PF00069
Campylobacter_concisus_ATCC_51562	U2EQ02	Magnesium_transporter_MgtE	Campylobacter_concisus_ATCC_51562	PF00571	Q8IYT8	ULK2	unc-51 like autophagy activating kinase 2	PF00069
Campylobacter_concisus_ATCC_51562	U2EQ02	Magnesium_transporter_MgtE	Campylobacter_concisus_ATCC_51562	PF00571	Q99570	PIK3R4	phosphoinositide-3-kinase regulatory subunit 4	PF00069
Campylobacter_concisus_ATCC_51562	U2EQ74	Protein_translocase_subunit_SecA	Campylobacter_concisus_ATCC_51562	PF00271	O75385	ULK1	unc-51 like autophagy activating kinase 1	PF00069
Campylobacter_concisus_ATCC_51562	U2EQ74	Protein_translocase_subunit_SecA	Campylobacter_concisus_ATCC_51562	PF00271	Q8IYT8	ULK2	unc-51 like autophagy activating kinase 2	PF00069
Campylobacter_concisus_ATCC_51562	U2EQ74	Protein_translocase_subunit_SecA	Campylobacter_concisus_ATCC_51562	PF00271	Q99570	PIK3R4	phosphoinositide-3-kinase regulatory subunit 4	PF00069
Campylobacter_concisus_ATCC_51562	U2F409	Zinc_metalloprotease_(EC_3.4.24.-)	Campylobacter_concisus_ATCC_51562	PF00595	O75385	ULK1	unc-51 like autophagy activating kinase 1	PF00069
Campylobacter_concisus_ATCC_51562	U2F409	Zinc_metalloprotease_(EC_3.4.24.-)	Campylobacter_concisus_ATCC_51562	PF00595	Q8IYT8	ULK2	unc-51 like autophagy activating kinase 2	PF00069
Campylobacter_concisus_ATCC_51562	U2F409	Zinc_metalloprotease_(EC_3.4.24.-)	Campylobacter_concisus_ATCC_51562	PF00595	Q99570	PIK3R4	phosphoinositide-3-kinase regulatory subunit 4	PF00069
Campylobacter_concisus_ATCC_51562	U2F4U6	Magnesium_and_cobalt_efflux_protein_CorC	Campylobacter_concisus_ATCC_51562	PF00571	O75385	ULK1	unc-51 like autophagy activating kinase 1	PF00069
Campylobacter_concisus_ATCC_51562	U2F4U6	Magnesium_and_cobalt_efflux_protein_CorC	Campylobacter_concisus_ATCC_51562	PF00571	Q8IYT8	ULK2	unc-51 like autophagy activating kinase 2	PF00069
Campylobacter_concisus_ATCC_51562	U2F4U6	Magnesium_and_cobalt_efflux_protein_CorC	Campylobacter_concisus_ATCC_51562	PF00571	Q99570	PIK3R4	phosphoinositide-3-kinase regulatory subunit 4	PF00069
Campylobacter_concisus_ATCC_51562	U2F8P4	Membrane_protein	Campylobacter_concisus_ATCC_51562	PF00515	O75385	ULK1	unc-51 like autophagy activating kinase 1	PF00069
Campylobacter_concisus_ATCC_51562	U2F8P4	Membrane_protein	Campylobacter_concisus_ATCC_51562	PF00515	Q676U5	ATG16L1	autophagy related 16 like 1	PF00400
Campylobacter_concisus_ATCC_51562	U2F8P4	Membrane_protein	Campylobacter_concisus_ATCC_51562	PF00515	Q8IYT8	ULK2	unc-51 like autophagy activating kinase 2	PF00069
Campylobacter_concisus_ATCC_51562	U2F8P4	Membrane_protein	Campylobacter_concisus_ATCC_51562	PF00515	Q8NAA4	ATG16L2	autophagy related 16 like 2	PF00400
Campylobacter_concisus_ATCC_51562	U2F8P4	Membrane_protein	Campylobacter_concisus_ATCC_51562	PF00515	Q99570	PIK3R4	phosphoinositide-3-kinase regulatory subunit 4	PF00400
Campylobacter_concisus_ATCC_51562	U2F8P4	Membrane_protein	Campylobacter_concisus_ATCC_51562	PF00515	Q99570	PIK3R4	phosphoinositide-3-kinase regulatory subunit 4	PF00069
Campylobacter_concisus_ATCC_51562	U2F8X0	Putative_phosphohydrolase	Campylobacter_concisus_ATCC_51562	PF00149	O75385	ULK1	unc-51 like autophagy activating kinase 1	PF00069
Campylobacter_concisus_ATCC_51562	U2F8X0	Putative_phosphohydrolase	Campylobacter_concisus_ATCC_51562	PF00149	Q676U5	ATG16L1	autophagy related 16 like 1	PF00400
Campylobacter_concisus_ATCC_51562	U2F8X0	Putative_phosphohydrolase	Campylobacter_concisus_ATCC_51562	PF00149	Q8IYT8	ULK2	unc-51 like autophagy activating kinase 2	PF00069
Campylobacter_concisus_ATCC_51562	U2F8X0	Putative_phosphohydrolase	Campylobacter_concisus_ATCC_51562	PF00149	Q8NAA4	ATG16L2	autophagy related 16 like 2	PF00400
Campylobacter_concisus_ATCC_51562	U2F8X0	Putative_phosphohydrolase	Campylobacter_concisus_ATCC_51562	PF00149	Q99570	PIK3R4	phosphoinositide-3-kinase regulatory subunit 4	PF00400
Campylobacter_concisus_ATCC_51562	U2F8X0	Putative_phosphohydrolase	Campylobacter_concisus_ATCC_51562	PF00149	Q99570	PIK3R4	phosphoinositide-3-kinase regulatory subunit 4	PF00069
Campylobacter_concisus_ATCC_51562	U2GDR8	Uncharacterized_protein	Campylobacter_concisus_ATCC_51562	PF00515	O75385	ULK1	unc-51 like autophagy activating kinase 1	PF00069
Campylobacter_concisus_ATCC_51562	U2GDR8	Uncharacterized_protein	Campylobacter_concisus_ATCC_51562	PF00515	Q676U5	ATG16L1	autophagy related 16 like 1	PF00400
Campylobacter_concisus_ATCC_51562	U2GDR8	Uncharacterized_protein	Campylobacter_concisus_ATCC_51562	PF00515	Q8IYT8	ULK2	unc-51 like autophagy activating kinase 2	PF00069
Campylobacter_concisus_ATCC_51562	U2GDR8	Uncharacterized_protein	Campylobacter_concisus_ATCC_51562	PF00515	Q8NAA4	ATG16L2	autophagy related 16 like 2	PF00400
Campylobacter_concisus_ATCC_51562	U2GDR8	Uncharacterized_protein	Campylobacter_concisus_ATCC_51562	PF00515	Q99570	PIK3R4	phosphoinositide-3-kinase regulatory subunit 4	PF00400
Campylobacter_concisus_ATCC_51562	U2GDR8	Uncharacterized_protein	Campylobacter_concisus_ATCC_51562	PF00515	Q99570	PIK3R4	phosphoinositide-3-kinase regulatory subunit 4	PF00069
Campylobacter_concisus_ATCC_51562	U2GE05	Uncharacterized_protein	Campylobacter_concisus_ATCC_51562	PF00076	O75385	ULK1	unc-51 like autophagy activating kinase 1	PF00069
Campylobacter_concisus_ATCC_51562	U2GE05	Uncharacterized_protein	Campylobacter_concisus_ATCC_51562	PF00076	Q676U5	ATG16L1	autophagy related 16 like 1	PF00400
Campylobacter_concisus_ATCC_51562	U2GE05	Uncharacterized_protein	Campylobacter_concisus_ATCC_51562	PF00076	Q8IYT8	ULK2	unc-51 like autophagy activating kinase 2	PF00069
Campylobacter_concisus_ATCC_51562	U2GE05	Uncharacterized_protein	Campylobacter_concisus_ATCC_51562	PF00076	Q8NAA4	ATG16L2	autophagy related 16 like 2	PF00400
Campylobacter_concisus_ATCC_51562	U2GE05	Uncharacterized_protein	Campylobacter_concisus_ATCC_51562	PF00076	Q99570	PIK3R4	phosphoinositide-3-kinase regulatory subunit 4	PF00400
Campylobacter_concisus_ATCC_51562	U2GE05	Uncharacterized_protein	Campylobacter_concisus_ATCC_51562	PF00076	Q99570	PIK3R4	phosphoinositide-3-kinase regulatory subunit 4	PF00069
Campylobacter_concisus_ATCC_51562	U2GK74	ATP_synthase_gamma_chain_(ATP_synthase_F1_sector_gamma_subunit)_(F-ATPase_gamma_subunit)	Campylobacter_concisus_ATCC_51562	PF00231	Q676U5	ATG16L1	autophagy related 16 like 1	PF00400
Campylobacter_concisus_ATCC_51562	U2GK74	ATP_synthase_gamma_chain_(ATP_synthase_F1_sector_gamma_subunit)_(F-ATPase_gamma_subunit)	Campylobacter_concisus_ATCC_51562	PF00231	Q8NAA4	ATG16L2	autophagy related 16 like 2	PF00400
Campylobacter_concisus_ATCC_51562	U2GK74	ATP_synthase_gamma_chain_(ATP_synthase_F1_sector_gamma_subunit)_(F-ATPase_gamma_subunit)	Campylobacter_concisus_ATCC_51562	PF00231	Q99570	PIK3R4	phosphoinositide-3-kinase regulatory subunit 4	PF00400
Campylobacter_concisus_ATCC_51562	U2GKK2	Uncharacterized_protein	Campylobacter_concisus_ATCC_51562	PF00581	O75385	ULK1	unc-51 like autophagy activating kinase 1	PF00069
Campylobacter_concisus_ATCC_51562	U2GKK2	Uncharacterized_protein	Campylobacter_concisus_ATCC_51562	PF00581	O95352	ATG7	autophagy related 7	PF00899
Campylobacter_concisus_ATCC_51562	U2GKK2	Uncharacterized_protein	Campylobacter_concisus_ATCC_51562	PF00581	Q8IYT8	ULK2	unc-51 like autophagy activating kinase 2	PF00069
Campylobacter_concisus_ATCC_51562	U2GKK2	Uncharacterized_protein	Campylobacter_concisus_ATCC_51562	PF00581	Q99570	PIK3R4	phosphoinositide-3-kinase regulatory subunit 4	PF00069
Campylobacter_concisus_UNSWCD	I1DMH5	Hemolysins_and_related_CBS_domain_containing_protein	Campylobacter_concisus_UNSWCD	PF00571	O75385	ULK1	unc-51 like autophagy activating kinase 1	PF00069
Campylobacter_concisus_UNSWCD	I1DMH5	Hemolysins_and_related_CBS_domain_containing_protein	Campylobacter_concisus_UNSWCD	PF00571	Q8IYT8	ULK2	unc-51 like autophagy activating kinase 2	PF00069
Campylobacter_concisus_UNSWCD	I1DMH5	Hemolysins_and_related_CBS_domain_containing_protein	Campylobacter_concisus_UNSWCD	PF00571	Q99570	PIK3R4	phosphoinositide-3-kinase regulatory subunit 4	PF00069
Campylobacter_concisus_UNSWCD	I1DMM8	Magnesium_transporter_MgtE	Campylobacter_concisus_UNSWCD	PF00571	O75385	ULK1	unc-51 like autophagy activating kinase 1	PF00069
Campylobacter_concisus_UNSWCD	I1DMM8	Magnesium_transporter_MgtE	Campylobacter_concisus_UNSWCD	PF00571	Q8IYT8	ULK2	unc-51 like autophagy activating kinase 2	PF00069
Campylobacter_concisus_UNSWCD	I1DMM8	Magnesium_transporter_MgtE	Campylobacter_concisus_UNSWCD	PF00571	Q99570	PIK3R4	phosphoinositide-3-kinase regulatory subunit 4	PF00069
Campylobacter_concisus_UNSWCD	I1DNF0	Zinc_metalloprotease_(EC_3.4.24.-)	Campylobacter_concisus_UNSWCD	PF00595	O75385	ULK1	unc-51 like autophagy activating kinase 1	PF00069
Campylobacter_concisus_UNSWCD	I1DNF0	Zinc_metalloprotease_(EC_3.4.24.-)	Campylobacter_concisus_UNSWCD	PF00595	Q8IYT8	ULK2	unc-51 like autophagy activating kinase 2	PF00069
Campylobacter_concisus_UNSWCD	I1DNF0	Zinc_metalloprotease_(EC_3.4.24.-)	Campylobacter_concisus_UNSWCD	PF00595	Q99570	PIK3R4	phosphoinositide-3-kinase regulatory subunit 4	PF00069
Campylobacter_concisus_UNSWCD	I1DNK3	Uncharacterized_protein	Campylobacter_concisus_UNSWCD	PF00515	O75385	ULK1	unc-51 like autophagy activating kinase 1	PF00069
Campylobacter_concisus_UNSWCD	I1DNK3	Uncharacterized_protein	Campylobacter_concisus_UNSWCD	PF00515	Q676U5	ATG16L1	autophagy related 16 like 1	PF00400
Campylobacter_concisus_UNSWCD	I1DNK3	Uncharacterized_protein	Campylobacter_concisus_UNSWCD	PF00515	Q8IYT8	ULK2	unc-51 like autophagy activating kinase 2	PF00069
Campylobacter_concisus_UNSWCD	I1DNK3	Uncharacterized_protein	Campylobacter_concisus_UNSWCD	PF00515	Q8NAA4	ATG16L2	autophagy related 16 like 2	PF00400
Campylobacter_concisus_UNSWCD	I1DNK3	Uncharacterized_protein	Campylobacter_concisus_UNSWCD	PF00515	Q99570	PIK3R4	phosphoinositide-3-kinase regulatory subunit 4	PF00400
Campylobacter_concisus_UNSWCD	I1DNK3	Uncharacterized_protein	Campylobacter_concisus_UNSWCD	PF00515	Q99570	PIK3R4	phosphoinositide-3-kinase regulatory subunit 4	PF00069
Campylobacter_concisus_UNSWCD	I1DPH6	Uncharacterized_protein	Campylobacter_concisus_UNSWCD	PF00581	O75385	ULK1	unc-51 like autophagy activating kinase 1	PF00069
Campylobacter_concisus_UNSWCD	I1DPH6	Uncharacterized_protein	Campylobacter_concisus_UNSWCD	PF00581	O95352	ATG7	autophagy related 7	PF00899
Campylobacter_concisus_UNSWCD	I1DPH6	Uncharacterized_protein	Campylobacter_concisus_UNSWCD	PF00581	Q8IYT8	ULK2	unc-51 like autophagy activating kinase 2	PF00069
Campylobacter_concisus_UNSWCD	I1DPH6	Uncharacterized_protein	Campylobacter_concisus_UNSWCD	PF00581	Q99570	PIK3R4	phosphoinositide-3-kinase regulatory subunit 4	PF00069
Campylobacter_concisus_UNSWCD	I1DQD9	Protein_translocase_subunit_SecA	Campylobacter_concisus_UNSWCD	PF00271	O75385	ULK1	unc-51 like autophagy activating kinase 1	PF00069
Campylobacter_concisus_UNSWCD	I1DQD9	Protein_translocase_subunit_SecA	Campylobacter_concisus_UNSWCD	PF00271	Q8IYT8	ULK2	unc-51 like autophagy activating kinase 2	PF00069
Campylobacter_concisus_UNSWCD	I1DQD9	Protein_translocase_subunit_SecA	Campylobacter_concisus_UNSWCD	PF00271	Q99570	PIK3R4	phosphoinositide-3-kinase regulatory subunit 4	PF00069
Campylobacter_concisus_UNSWCD	I1DQN8	Putative_phosphohydrolase	Campylobacter_concisus_UNSWCD	PF00149	O75385	ULK1	unc-51 like autophagy activating kinase 1	PF00069
Campylobacter_concisus_UNSWCD	I1DQN8	Putative_phosphohydrolase	Campylobacter_concisus_UNSWCD	PF00149	Q676U5	ATG16L1	autophagy related 16 like 1	PF00400
Campylobacter_concisus_UNSWCD	I1DQN8	Putative_phosphohydrolase	Campylobacter_concisus_UNSWCD	PF00149	Q8IYT8	ULK2	unc-51 like autophagy activating kinase 2	PF00069
Campylobacter_concisus_UNSWCD	I1DQN8	Putative_phosphohydrolase	Campylobacter_concisus_UNSWCD	PF00149	Q8NAA4	ATG16L2	autophagy related 16 like 2	PF00400
Campylobacter_concisus_UNSWCD	I1DQN8	Putative_phosphohydrolase	Campylobacter_concisus_UNSWCD	PF00149	Q99570	PIK3R4	phosphoinositide-3-kinase regulatory subunit 4	PF00400
Campylobacter_concisus_UNSWCD	I1DQN8	Putative_phosphohydrolase	Campylobacter_concisus_UNSWCD	PF00149	Q99570	PIK3R4	phosphoinositide-3-kinase regulatory subunit 4	PF00069
Campylobacter_concisus_UNSWCD	I1DR30	RNA-binding_protein	Campylobacter_concisus_UNSWCD	PF00076	O75385	ULK1	unc-51 like autophagy activating kinase 1	PF00069
Campylobacter_concisus_UNSWCD	I1DR30	RNA-binding_protein	Campylobacter_concisus_UNSWCD	PF00076	Q676U5	ATG16L1	autophagy related 16 like 1	PF00400
Campylobacter_concisus_UNSWCD	I1DR30	RNA-binding_protein	Campylobacter_concisus_UNSWCD	PF00076	Q8IYT8	ULK2	unc-51 like autophagy activating kinase 2	PF00069
Campylobacter_concisus_UNSWCD	I1DR30	RNA-binding_protein	Campylobacter_concisus_UNSWCD	PF00076	Q8NAA4	ATG16L2	autophagy related 16 like 2	PF00400
Campylobacter_concisus_UNSWCD	I1DR30	RNA-binding_protein	Campylobacter_concisus_UNSWCD	PF00076	Q99570	PIK3R4	phosphoinositide-3-kinase regulatory subunit 4	PF00400
Campylobacter_concisus_UNSWCD	I1DR30	RNA-binding_protein	Campylobacter_concisus_UNSWCD	PF00076	Q99570	PIK3R4	phosphoinositide-3-kinase regulatory subunit 4	PF00069
Campylobacter_concisus_UNSWCD	I1DRH0	Membrane_protein	Campylobacter_concisus_UNSWCD	PF00515	O75385	ULK1	unc-51 like autophagy activating kinase 1	PF00069
Campylobacter_concisus_UNSWCD	I1DRH0	Membrane_protein	Campylobacter_concisus_UNSWCD	PF00515	Q676U5	ATG16L1	autophagy related 16 like 1	PF00400
Campylobacter_concisus_UNSWCD	I1DRH0	Membrane_protein	Campylobacter_concisus_UNSWCD	PF00515	Q8IYT8	ULK2	unc-51 like autophagy activating kinase 2	PF00069
Campylobacter_concisus_UNSWCD	I1DRH0	Membrane_protein	Campylobacter_concisus_UNSWCD	PF00515	Q8NAA4	ATG16L2	autophagy related 16 like 2	PF00400
Campylobacter_concisus_UNSWCD	I1DRH0	Membrane_protein	Campylobacter_concisus_UNSWCD	PF00515	Q99570	PIK3R4	phosphoinositide-3-kinase regulatory subunit 4	PF00400
Campylobacter_concisus_UNSWCD	I1DRH0	Membrane_protein	Campylobacter_concisus_UNSWCD	PF00515	Q99570	PIK3R4	phosphoinositide-3-kinase regulatory subunit 4	PF00069
Campylobacter_concisus_UNSWCD	I1DRX5	Two-component_system_response_regulator	Campylobacter_concisus_UNSWCD	PF00072	O75385	ULK1	unc-51 like autophagy activating kinase 1	PF00069
Campylobacter_concisus_UNSWCD	I1DRX5	Two-component_system_response_regulator	Campylobacter_concisus_UNSWCD	PF00072	Q8IYT8	ULK2	unc-51 like autophagy activating kinase 2	PF00069
Campylobacter_concisus_UNSWCD	I1DRX5	Two-component_system_response_regulator	Campylobacter_concisus_UNSWCD	PF00072	Q99570	PIK3R4	phosphoinositide-3-kinase regulatory subunit 4	PF00069
Campylobacter_concisus_UNSWCD	I1DS51	Putative_fibronectin_domain-containing_lipoprotein	Campylobacter_concisus_UNSWCD	PF00041	O75385	ULK1	unc-51 like autophagy activating kinase 1	PF00069
Campylobacter_concisus_UNSWCD	I1DS51	Putative_fibronectin_domain-containing_lipoprotein	Campylobacter_concisus_UNSWCD	PF00041	Q8IYT8	ULK2	unc-51 like autophagy activating kinase 2	PF00069
Campylobacter_concisus_UNSWCD	I1DS51	Putative_fibronectin_domain-containing_lipoprotein	Campylobacter_concisus_UNSWCD	PF00041	Q99570	PIK3R4	phosphoinositide-3-kinase regulatory subunit 4	PF00069
Campylobacter_concisus_UNSWCD	I1DSE0	ATP_synthase_gamma_chain_(ATP_synthase_F1_sector_gamma_subunit)_(F-ATPase_gamma_subunit)	Campylobacter_concisus_UNSWCD	PF00231	Q676U5	ATG16L1	autophagy related 16 like 1	PF00400
Campylobacter_concisus_UNSWCD	I1DSE0	ATP_synthase_gamma_chain_(ATP_synthase_F1_sector_gamma_subunit)_(F-ATPase_gamma_subunit)	Campylobacter_concisus_UNSWCD	PF00231	Q8NAA4	ATG16L2	autophagy related 16 like 2	PF00400
Campylobacter_concisus_UNSWCD	I1DSE0	ATP_synthase_gamma_chain_(ATP_synthase_F1_sector_gamma_subunit)_(F-ATPase_gamma_subunit)	Campylobacter_concisus_UNSWCD	PF00231	Q99570	PIK3R4	phosphoinositide-3-kinase regulatory subunit 4	PF00400
Campylobacter_concisus_UNSWCS	U2ENZ1	Putative_secreted_protein	Campylobacter_concisus_UNSWCS	PF00515	O75385	ULK1	unc-51 like autophagy activating kinase 1	PF00069
Campylobacter_concisus_UNSWCS	U2ENZ1	Putative_secreted_protein	Campylobacter_concisus_UNSWCS	PF00515	Q676U5	ATG16L1	autophagy related 16 like 1	PF00400
Campylobacter_concisus_UNSWCS	U2ENZ1	Putative_secreted_protein	Campylobacter_concisus_UNSWCS	PF00515	Q8IYT8	ULK2	unc-51 like autophagy activating kinase 2	PF00069
Campylobacter_concisus_UNSWCS	U2ENZ1	Putative_secreted_protein	Campylobacter_concisus_UNSWCS	PF00515	Q8NAA4	ATG16L2	autophagy related 16 like 2	PF00400
Campylobacter_concisus_UNSWCS	U2ENZ1	Putative_secreted_protein	Campylobacter_concisus_UNSWCS	PF00515	Q99570	PIK3R4	phosphoinositide-3-kinase regulatory subunit 4	PF00400
Campylobacter_concisus_UNSWCS	U2ENZ1	Putative_secreted_protein	Campylobacter_concisus_UNSWCS	PF00515	Q99570	PIK3R4	phosphoinositide-3-kinase regulatory subunit 4	PF00069
Campylobacter_concisus_UNSWCS	U2ERT7	Putative_transmembrane_protein	Campylobacter_concisus_UNSWCS	PF00515	O75385	ULK1	unc-51 like autophagy activating kinase 1	PF00069
Campylobacter_concisus_UNSWCS	U2ERT7	Putative_transmembrane_protein	Campylobacter_concisus_UNSWCS	PF00515	Q676U5	ATG16L1	autophagy related 16 like 1	PF00400
Campylobacter_concisus_UNSWCS	U2ERT7	Putative_transmembrane_protein	Campylobacter_concisus_UNSWCS	PF00515	Q8IYT8	ULK2	unc-51 like autophagy activating kinase 2	PF00069
Campylobacter_concisus_UNSWCS	U2ERT7	Putative_transmembrane_protein	Campylobacter_concisus_UNSWCS	PF00515	Q8NAA4	ATG16L2	autophagy related 16 like 2	PF00400
Campylobacter_concisus_UNSWCS	U2ERT7	Putative_transmembrane_protein	Campylobacter_concisus_UNSWCS	PF00515	Q99570	PIK3R4	phosphoinositide-3-kinase regulatory subunit 4	PF00400
Campylobacter_concisus_UNSWCS	U2ERT7	Putative_transmembrane_protein	Campylobacter_concisus_UNSWCS	PF00515	Q99570	PIK3R4	phosphoinositide-3-kinase regulatory subunit 4	PF00069
Campylobacter_concisus_UNSWCS	U2F286	Protein_translocase_subunit_SecA	Campylobacter_concisus_UNSWCS	PF00271	O75385	ULK1	unc-51 like autophagy activating kinase 1	PF00069
Campylobacter_concisus_UNSWCS	U2F286	Protein_translocase_subunit_SecA	Campylobacter_concisus_UNSWCS	PF00271	Q8IYT8	ULK2	unc-51 like autophagy activating kinase 2	PF00069
Campylobacter_concisus_UNSWCS	U2F286	Protein_translocase_subunit_SecA	Campylobacter_concisus_UNSWCS	PF00271	Q99570	PIK3R4	phosphoinositide-3-kinase regulatory subunit 4	PF00069
Campylobacter_concisus_UNSWCS	U2FBS8	Putative_fibronectin_domain_protein-containing_lipoprotein	Campylobacter_concisus_UNSWCS	PF00041	O75385	ULK1	unc-51 like autophagy activating kinase 1	PF00069
Campylobacter_concisus_UNSWCS	U2FBS8	Putative_fibronectin_domain_protein-containing_lipoprotein	Campylobacter_concisus_UNSWCS	PF00041	Q8IYT8	ULK2	unc-51 like autophagy activating kinase 2	PF00069
Campylobacter_concisus_UNSWCS	U2FBS8	Putative_fibronectin_domain_protein-containing_lipoprotein	Campylobacter_concisus_UNSWCS	PF00041	Q99570	PIK3R4	phosphoinositide-3-kinase regulatory subunit 4	PF00069
Campylobacter_concisus_UNSWCS	U2FIE9	Uncharacterized_protein	Campylobacter_concisus_UNSWCS	PF00581	O75385	ULK1	unc-51 like autophagy activating kinase 1	PF00069
Campylobacter_concisus_UNSWCS	U2FIE9	Uncharacterized_protein	Campylobacter_concisus_UNSWCS	PF00581	O95352	ATG7	autophagy related 7	PF00899
Campylobacter_concisus_UNSWCS	U2FIE9	Uncharacterized_protein	Campylobacter_concisus_UNSWCS	PF00581	Q8IYT8	ULK2	unc-51 like autophagy activating kinase 2	PF00069
Campylobacter_concisus_UNSWCS	U2FIE9	Uncharacterized_protein	Campylobacter_concisus_UNSWCS	PF00581	Q99570	PIK3R4	phosphoinositide-3-kinase regulatory subunit 4	PF00069
Campylobacter_concisus_UNSWCS	U2GID1	Uncharacterized_protein	Campylobacter_concisus_UNSWCS	PF00515	O75385	ULK1	unc-51 like autophagy activating kinase 1	PF00069
Campylobacter_concisus_UNSWCS	U2GID1	Uncharacterized_protein	Campylobacter_concisus_UNSWCS	PF00515	Q676U5	ATG16L1	autophagy related 16 like 1	PF00400
Campylobacter_concisus_UNSWCS	U2GID1	Uncharacterized_protein	Campylobacter_concisus_UNSWCS	PF00515	Q8IYT8	ULK2	unc-51 like autophagy activating kinase 2	PF00069
Campylobacter_concisus_UNSWCS	U2GID1	Uncharacterized_protein	Campylobacter_concisus_UNSWCS	PF00515	Q8NAA4	ATG16L2	autophagy related 16 like 2	PF00400
Campylobacter_concisus_UNSWCS	U2GID1	Uncharacterized_protein	Campylobacter_concisus_UNSWCS	PF00515	Q99570	PIK3R4	phosphoinositide-3-kinase regulatory subunit 4	PF00400
Campylobacter_concisus_UNSWCS	U2GID1	Uncharacterized_protein	Campylobacter_concisus_UNSWCS	PF00515	Q99570	PIK3R4	phosphoinositide-3-kinase regulatory subunit 4	PF00069
Campylobacter_concisus_UNSWCS	U2GL11	Putative_phosphohydrolase	Campylobacter_concisus_UNSWCS	PF00149	O75385	ULK1	unc-51 like autophagy activating kinase 1	PF00069
Campylobacter_concisus_UNSWCS	U2GL11	Putative_phosphohydrolase	Campylobacter_concisus_UNSWCS	PF00149	Q676U5	ATG16L1	autophagy related 16 like 1	PF00400
Campylobacter_concisus_UNSWCS	U2GL11	Putative_phosphohydrolase	Campylobacter_concisus_UNSWCS	PF00149	Q8IYT8	ULK2	unc-51 like autophagy activating kinase 2	PF00069
Campylobacter_concisus_UNSWCS	U2GL11	Putative_phosphohydrolase	Campylobacter_concisus_UNSWCS	PF00149	Q8NAA4	ATG16L2	autophagy related 16 like 2	PF00400
Campylobacter_concisus_UNSWCS	U2GL11	Putative_phosphohydrolase	Campylobacter_concisus_UNSWCS	PF00149	Q99570	PIK3R4	phosphoinositide-3-kinase regulatory subunit 4	PF00400
Campylobacter_concisus_UNSWCS	U2GL11	Putative_phosphohydrolase	Campylobacter_concisus_UNSWCS	PF00149	Q99570	PIK3R4	phosphoinositide-3-kinase regulatory subunit 4	PF00069
Campylobacter_concisus_UNSWCS	U2GMH7	Magnesium_transporter_MgtE	Campylobacter_concisus_UNSWCS	PF00571	O75385	ULK1	unc-51 like autophagy activating kinase 1	PF00069
Campylobacter_concisus_UNSWCS	U2GMH7	Magnesium_transporter_MgtE	Campylobacter_concisus_UNSWCS	PF00571	Q8IYT8	ULK2	unc-51 like autophagy activating kinase 2	PF00069
Campylobacter_concisus_UNSWCS	U2GMH7	Magnesium_transporter_MgtE	Campylobacter_concisus_UNSWCS	PF00571	Q99570	PIK3R4	phosphoinositide-3-kinase regulatory subunit 4	PF00069
Campylobacter_concisus_UNSWCS	U2GQ26	Uncharacterized_protein	Campylobacter_concisus_UNSWCS	PF00072	O75385	ULK1	unc-51 like autophagy activating kinase 1	PF00069
Campylobacter_concisus_UNSWCS	U2GQ26	Uncharacterized_protein	Campylobacter_concisus_UNSWCS	PF00072	Q8IYT8	ULK2	unc-51 like autophagy activating kinase 2	PF00069
Campylobacter_concisus_UNSWCS	U2GQ26	Uncharacterized_protein	Campylobacter_concisus_UNSWCS	PF00072	Q99570	PIK3R4	phosphoinositide-3-kinase regulatory subunit 4	PF00069
Campylobacter_concisus_UNSWCS	U2GRJ9	ATP_synthase_gamma_chain_(ATP_synthase_F1_sector_gamma_subunit)_(F-ATPase_gamma_subunit)	Campylobacter_concisus_UNSWCS	PF00231	Q676U5	ATG16L1	autophagy related 16 like 1	PF00400
Campylobacter_concisus_UNSWCS	U2GRJ9	ATP_synthase_gamma_chain_(ATP_synthase_F1_sector_gamma_subunit)_(F-ATPase_gamma_subunit)	Campylobacter_concisus_UNSWCS	PF00231	Q8NAA4	ATG16L2	autophagy related 16 like 2	PF00400
Campylobacter_concisus_UNSWCS	U2GRJ9	ATP_synthase_gamma_chain_(ATP_synthase_F1_sector_gamma_subunit)_(F-ATPase_gamma_subunit)	Campylobacter_concisus_UNSWCS	PF00231	Q99570	PIK3R4	phosphoinositide-3-kinase regulatory subunit 4	PF00400
Campylobacter_concisus_UNSWCS	U2GSK5	Zinc_metalloprotease_(EC_3.4.24.-)	Campylobacter_concisus_UNSWCS	PF00595	O75385	ULK1	unc-51 like autophagy activating kinase 1	PF00069
Campylobacter_concisus_UNSWCS	U2GSK5	Zinc_metalloprotease_(EC_3.4.24.-)	Campylobacter_concisus_UNSWCS	PF00595	Q8IYT8	ULK2	unc-51 like autophagy activating kinase 2	PF00069
Campylobacter_concisus_UNSWCS	U2GSK5	Zinc_metalloprotease_(EC_3.4.24.-)	Campylobacter_concisus_UNSWCS	PF00595	Q99570	PIK3R4	phosphoinositide-3-kinase regulatory subunit 4	PF00069
Campylobacter_concisus_UNSWCS	U2GTA0	Putative_RNA-binding_protein	Campylobacter_concisus_UNSWCS	PF00076	O75385	ULK1	unc-51 like autophagy activating kinase 1	PF00069
Campylobacter_concisus_UNSWCS	U2GTA0	Putative_RNA-binding_protein	Campylobacter_concisus_UNSWCS	PF00076	Q676U5	ATG16L1	autophagy related 16 like 1	PF00400
Campylobacter_concisus_UNSWCS	U2GTA0	Putative_RNA-binding_protein	Campylobacter_concisus_UNSWCS	PF00076	Q8IYT8	ULK2	unc-51 like autophagy activating kinase 2	PF00069
Campylobacter_concisus_UNSWCS	U2GTA0	Putative_RNA-binding_protein	Campylobacter_concisus_UNSWCS	PF00076	Q8NAA4	ATG16L2	autophagy related 16 like 2	PF00400
Campylobacter_concisus_UNSWCS	U2GTA0	Putative_RNA-binding_protein	Campylobacter_concisus_UNSWCS	PF00076	Q99570	PIK3R4	phosphoinositide-3-kinase regulatory subunit 4	PF00400
Campylobacter_concisus_UNSWCS	U2GTA0	Putative_RNA-binding_protein	Campylobacter_concisus_UNSWCS	PF00076	Q99570	PIK3R4	phosphoinositide-3-kinase regulatory subunit 4	PF00069
Campylobacter_concisus_UNSWCS	U2GW38	Magnesium_and_cobalt_efflux_protein_CorC	Campylobacter_concisus_UNSWCS	PF00571	O75385	ULK1	unc-51 like autophagy activating kinase 1	PF00069
Campylobacter_concisus_UNSWCS	U2GW38	Magnesium_and_cobalt_efflux_protein_CorC	Campylobacter_concisus_UNSWCS	PF00571	Q8IYT8	ULK2	unc-51 like autophagy activating kinase 2	PF00069
Campylobacter_concisus_UNSWCS	U2GW38	Magnesium_and_cobalt_efflux_protein_CorC	Campylobacter_concisus_UNSWCS	PF00571	Q99570	PIK3R4	phosphoinositide-3-kinase regulatory subunit 4	PF00069
Candidatus_Sodalis_pierantonius_str._SOPE	W0HHT0	Phosphate_regulon_sensor_protein_PhoR_(SphS)_(EC_2.7.13.3)	Candidatus_Sodalis_pierantonius_str._SOPE	PF00989	O75385	ULK1	unc-51 like autophagy activating kinase 1	PF00069
Candidatus_Sodalis_pierantonius_str._SOPE	W0HHT0	Phosphate_regulon_sensor_protein_PhoR_(SphS)_(EC_2.7.13.3)	Candidatus_Sodalis_pierantonius_str._SOPE	PF00989	Q8IYT8	ULK2	unc-51 like autophagy activating kinase 2	PF00069
Candidatus_Sodalis_pierantonius_str._SOPE	W0HHT0	Phosphate_regulon_sensor_protein_PhoR_(SphS)_(EC_2.7.13.3)	Candidatus_Sodalis_pierantonius_str._SOPE	PF00989	Q99570	PIK3R4	phosphoinositide-3-kinase regulatory subunit 4	PF00069
Candidatus_Sodalis_pierantonius_str._SOPE	W0HHX7	HtrA_protease/chaperone_protein	Candidatus_Sodalis_pierantonius_str._SOPE	PF00595	O75385	ULK1	unc-51 like autophagy activating kinase 1	PF00069
Candidatus_Sodalis_pierantonius_str._SOPE	W0HHX7	HtrA_protease/chaperone_protein	Candidatus_Sodalis_pierantonius_str._SOPE	PF00595	Q8IYT8	ULK2	unc-51 like autophagy activating kinase 2	PF00069
Candidatus_Sodalis_pierantonius_str._SOPE	W0HHX7	HtrA_protease/chaperone_protein	Candidatus_Sodalis_pierantonius_str._SOPE	PF00595	Q99570	PIK3R4	phosphoinositide-3-kinase regulatory subunit 4	PF00069
Candidatus_Sodalis_pierantonius_str._SOPE	W0HHY2	Histidine_kinase_(EC_2.7.13.3)	Candidatus_Sodalis_pierantonius_str._SOPE	PF00072	O75385	ULK1	unc-51 like autophagy activating kinase 1	PF00069
Candidatus_Sodalis_pierantonius_str._SOPE	W0HHY2	Histidine_kinase_(EC_2.7.13.3)	Candidatus_Sodalis_pierantonius_str._SOPE	PF00072	Q8IYT8	ULK2	unc-51 like autophagy activating kinase 2	PF00069
Candidatus_Sodalis_pierantonius_str._SOPE	W0HHY2	Histidine_kinase_(EC_2.7.13.3)	Candidatus_Sodalis_pierantonius_str._SOPE	PF00072	Q99570	PIK3R4	phosphoinositide-3-kinase regulatory subunit 4	PF00069
Candidatus_Sodalis_pierantonius_str._SOPE	W0HJ65	Histidine_kinase_(EC_2.7.13.3)	Candidatus_Sodalis_pierantonius_str._SOPE	PF00072	O75385	ULK1	unc-51 like autophagy activating kinase 1	PF00069
Candidatus_Sodalis_pierantonius_str._SOPE	W0HJ65	Histidine_kinase_(EC_2.7.13.3)	Candidatus_Sodalis_pierantonius_str._SOPE	PF00072	Q8IYT8	ULK2	unc-51 like autophagy activating kinase 2	PF00069
Candidatus_Sodalis_pierantonius_str._SOPE	W0HJ65	Histidine_kinase_(EC_2.7.13.3)	Candidatus_Sodalis_pierantonius_str._SOPE	PF00072	Q99570	PIK3R4	phosphoinositide-3-kinase regulatory subunit 4	PF00069
Candidatus_Sodalis_pierantonius_str._SOPE	W0HJZ0	ATP_synthase_gamma_chain_(ATP_synthase_F1_sector_gamma_subunit)_(F-ATPase_gamma_subunit)	Candidatus_Sodalis_pierantonius_str._SOPE	PF00231	Q676U5	ATG16L1	autophagy related 16 like 1	PF00400
Candidatus_Sodalis_pierantonius_str._SOPE	W0HJZ0	ATP_synthase_gamma_chain_(ATP_synthase_F1_sector_gamma_subunit)_(F-ATPase_gamma_subunit)	Candidatus_Sodalis_pierantonius_str._SOPE	PF00231	Q8NAA4	ATG16L2	autophagy related 16 like 2	PF00400
Candidatus_Sodalis_pierantonius_str._SOPE	W0HJZ0	ATP_synthase_gamma_chain_(ATP_synthase_F1_sector_gamma_subunit)_(F-ATPase_gamma_subunit)	Candidatus_Sodalis_pierantonius_str._SOPE	PF00231	Q99570	PIK3R4	phosphoinositide-3-kinase regulatory subunit 4	PF00400
Candidatus_Sodalis_pierantonius_str._SOPE	W0HL67	Outer_membrane_stress_sensor_protease_DegQ_serine_protease	Candidatus_Sodalis_pierantonius_str._SOPE	PF00595	O75385	ULK1	unc-51 like autophagy activating kinase 1	PF00069
Candidatus_Sodalis_pierantonius_str._SOPE	W0HL67	Outer_membrane_stress_sensor_protease_DegQ_serine_protease	Candidatus_Sodalis_pierantonius_str._SOPE	PF00595	Q8IYT8	ULK2	unc-51 like autophagy activating kinase 2	PF00069
Candidatus_Sodalis_pierantonius_str._SOPE	W0HL67	Outer_membrane_stress_sensor_protease_DegQ_serine_protease	Candidatus_Sodalis_pierantonius_str._SOPE	PF00595	Q99570	PIK3R4	phosphoinositide-3-kinase regulatory subunit 4	PF00069
Candidatus_Sodalis_pierantonius_str._SOPE	W0HLH2	Phosphocarrier_protein_kinase/phosphorylase2C_nitrogen_regulation_associated	Candidatus_Sodalis_pierantonius_str._SOPE	PF01590	O75385	ULK1	unc-51 like autophagy activating kinase 1	PF00069
Candidatus_Sodalis_pierantonius_str._SOPE	W0HLH2	Phosphocarrier_protein_kinase/phosphorylase2C_nitrogen_regulation_associated	Candidatus_Sodalis_pierantonius_str._SOPE	PF01590	Q8IYT8	ULK2	unc-51 like autophagy activating kinase 2	PF00069
Candidatus_Sodalis_pierantonius_str._SOPE	W0HLH2	Phosphocarrier_protein_kinase/phosphorylase2C_nitrogen_regulation_associated	Candidatus_Sodalis_pierantonius_str._SOPE	PF01590	Q99570	PIK3R4	phosphoinositide-3-kinase regulatory subunit 4	PF00069
Candidatus_Sodalis_pierantonius_str._SOPE	W0HLI3	Histidine_kinase_(EC_2.7.13.3)	Candidatus_Sodalis_pierantonius_str._SOPE	PF00072	O75385	ULK1	unc-51 like autophagy activating kinase 1	PF00069
Candidatus_Sodalis_pierantonius_str._SOPE	W0HLI3	Histidine_kinase_(EC_2.7.13.3)	Candidatus_Sodalis_pierantonius_str._SOPE	PF00072	Q8IYT8	ULK2	unc-51 like autophagy activating kinase 2	PF00069
Candidatus_Sodalis_pierantonius_str._SOPE	W0HLI3	Histidine_kinase_(EC_2.7.13.3)	Candidatus_Sodalis_pierantonius_str._SOPE	PF00072	Q99570	PIK3R4	phosphoinositide-3-kinase regulatory subunit 4	PF00069
Candidatus_Sodalis_pierantonius_str._SOPE	W0HLI3	Histidine_kinase_(EC_2.7.13.3)	Candidatus_Sodalis_pierantonius_str._SOPE	PF00989	O75385	ULK1	unc-51 like autophagy activating kinase 1	PF00069
Candidatus_Sodalis_pierantonius_str._SOPE	W0HLI3	Histidine_kinase_(EC_2.7.13.3)	Candidatus_Sodalis_pierantonius_str._SOPE	PF00989	Q8IYT8	ULK2	unc-51 like autophagy activating kinase 2	PF00069
Candidatus_Sodalis_pierantonius_str._SOPE	W0HLI3	Histidine_kinase_(EC_2.7.13.3)	Candidatus_Sodalis_pierantonius_str._SOPE	PF00989	Q99570	PIK3R4	phosphoinositide-3-kinase regulatory subunit 4	PF00069
Candidatus_Sodalis_pierantonius_str._SOPE	W0HLK3	Zinc_metalloprotease_(EC_3.4.24.-)	Candidatus_Sodalis_pierantonius_str._SOPE	PF00595	O75385	ULK1	unc-51 like autophagy activating kinase 1	PF00069
Candidatus_Sodalis_pierantonius_str._SOPE	W0HLK3	Zinc_metalloprotease_(EC_3.4.24.-)	Candidatus_Sodalis_pierantonius_str._SOPE	PF00595	Q8IYT8	ULK2	unc-51 like autophagy activating kinase 2	PF00069
Candidatus_Sodalis_pierantonius_str._SOPE	W0HLK3	Zinc_metalloprotease_(EC_3.4.24.-)	Candidatus_Sodalis_pierantonius_str._SOPE	PF00595	Q99570	PIK3R4	phosphoinositide-3-kinase regulatory subunit 4	PF00069
Candidatus_Sodalis_pierantonius_str._SOPE	W0HM84	Rhodanese-related_sulfurtransferase	Candidatus_Sodalis_pierantonius_str._SOPE	PF00581	O75385	ULK1	unc-51 like autophagy activating kinase 1	PF00069
Candidatus_Sodalis_pierantonius_str._SOPE	W0HM84	Rhodanese-related_sulfurtransferase	Candidatus_Sodalis_pierantonius_str._SOPE	PF00581	O95352	ATG7	autophagy related 7	PF00899
Candidatus_Sodalis_pierantonius_str._SOPE	W0HM84	Rhodanese-related_sulfurtransferase	Candidatus_Sodalis_pierantonius_str._SOPE	PF00581	Q8IYT8	ULK2	unc-51 like autophagy activating kinase 2	PF00069
Candidatus_Sodalis_pierantonius_str._SOPE	W0HM84	Rhodanese-related_sulfurtransferase	Candidatus_Sodalis_pierantonius_str._SOPE	PF00581	Q99570	PIK3R4	phosphoinositide-3-kinase regulatory subunit 4	PF00069
Candidatus_Sodalis_pierantonius_str._SOPE	W0HMK2	Primosomal_protein_N'_(EC_3.6.4.-)_(ATP-dependent_helicase_PriA)	Candidatus_Sodalis_pierantonius_str._SOPE	PF00270	O75385	ULK1	unc-51 like autophagy activating kinase 1	PF00069
Candidatus_Sodalis_pierantonius_str._SOPE	W0HMK2	Primosomal_protein_N'_(EC_3.6.4.-)_(ATP-dependent_helicase_PriA)	Candidatus_Sodalis_pierantonius_str._SOPE	PF00270	Q676U5	ATG16L1	autophagy related 16 like 1	PF00400
Candidatus_Sodalis_pierantonius_str._SOPE	W0HMK2	Primosomal_protein_N'_(EC_3.6.4.-)_(ATP-dependent_helicase_PriA)	Candidatus_Sodalis_pierantonius_str._SOPE	PF00270	Q8IYT8	ULK2	unc-51 like autophagy activating kinase 2	PF00069
Candidatus_Sodalis_pierantonius_str._SOPE	W0HMK2	Primosomal_protein_N'_(EC_3.6.4.-)_(ATP-dependent_helicase_PriA)	Candidatus_Sodalis_pierantonius_str._SOPE	PF00270	Q8NAA4	ATG16L2	autophagy related 16 like 2	PF00400
Candidatus_Sodalis_pierantonius_str._SOPE	W0HMK2	Primosomal_protein_N'_(EC_3.6.4.-)_(ATP-dependent_helicase_PriA)	Candidatus_Sodalis_pierantonius_str._SOPE	PF00270	Q99570	PIK3R4	phosphoinositide-3-kinase regulatory subunit 4	PF00400
Candidatus_Sodalis_pierantonius_str._SOPE	W0HMK2	Primosomal_protein_N'_(EC_3.6.4.-)_(ATP-dependent_helicase_PriA)	Candidatus_Sodalis_pierantonius_str._SOPE	PF00270	Q99570	PIK3R4	phosphoinositide-3-kinase regulatory subunit 4	PF00069
Candidatus_Sodalis_pierantonius_str._SOPE	W0HMK2	Primosomal_protein_N'_(EC_3.6.4.-)_(ATP-dependent_helicase_PriA)	Candidatus_Sodalis_pierantonius_str._SOPE	PF00271	O75385	ULK1	unc-51 like autophagy activating kinase 1	PF00069
Candidatus_Sodalis_pierantonius_str._SOPE	W0HMK2	Primosomal_protein_N'_(EC_3.6.4.-)_(ATP-dependent_helicase_PriA)	Candidatus_Sodalis_pierantonius_str._SOPE	PF00271	Q8IYT8	ULK2	unc-51 like autophagy activating kinase 2	PF00069
Candidatus_Sodalis_pierantonius_str._SOPE	W0HMK2	Primosomal_protein_N'_(EC_3.6.4.-)_(ATP-dependent_helicase_PriA)	Candidatus_Sodalis_pierantonius_str._SOPE	PF00271	Q99570	PIK3R4	phosphoinositide-3-kinase regulatory subunit 4	PF00069
Candidatus_Sodalis_pierantonius_str._SOPE	W0HMQ0	Carboxy-terminal_protease_(EC_3.4.21.102)	Candidatus_Sodalis_pierantonius_str._SOPE	PF00595	O75385	ULK1	unc-51 like autophagy activating kinase 1	PF00069
Candidatus_Sodalis_pierantonius_str._SOPE	W0HMQ0	Carboxy-terminal_protease_(EC_3.4.21.102)	Candidatus_Sodalis_pierantonius_str._SOPE	PF00595	Q8IYT8	ULK2	unc-51 like autophagy activating kinase 2	PF00069
Candidatus_Sodalis_pierantonius_str._SOPE	W0HMQ0	Carboxy-terminal_protease_(EC_3.4.21.102)	Candidatus_Sodalis_pierantonius_str._SOPE	PF00595	Q99570	PIK3R4	phosphoinositide-3-kinase regulatory subunit 4	PF00069
Candidatus_Sodalis_pierantonius_str._SOPE	W0HN85	Lipoprotein_NlpI	Candidatus_Sodalis_pierantonius_str._SOPE	PF00515	O75385	ULK1	unc-51 like autophagy activating kinase 1	PF00069
Candidatus_Sodalis_pierantonius_str._SOPE	W0HN85	Lipoprotein_NlpI	Candidatus_Sodalis_pierantonius_str._SOPE	PF00515	Q676U5	ATG16L1	autophagy related 16 like 1	PF00400
Candidatus_Sodalis_pierantonius_str._SOPE	W0HN85	Lipoprotein_NlpI	Candidatus_Sodalis_pierantonius_str._SOPE	PF00515	Q8IYT8	ULK2	unc-51 like autophagy activating kinase 2	PF00069
Candidatus_Sodalis_pierantonius_str._SOPE	W0HN85	Lipoprotein_NlpI	Candidatus_Sodalis_pierantonius_str._SOPE	PF00515	Q8NAA4	ATG16L2	autophagy related 16 like 2	PF00400
Candidatus_Sodalis_pierantonius_str._SOPE	W0HN85	Lipoprotein_NlpI	Candidatus_Sodalis_pierantonius_str._SOPE	PF00515	Q99570	PIK3R4	phosphoinositide-3-kinase regulatory subunit 4	PF00400
Candidatus_Sodalis_pierantonius_str._SOPE	W0HN85	Lipoprotein_NlpI	Candidatus_Sodalis_pierantonius_str._SOPE	PF00515	Q99570	PIK3R4	phosphoinositide-3-kinase regulatory subunit 4	PF00069
Candidatus_Sodalis_pierantonius_str._SOPE	W0HNR7	Putative_inner_membrane_protein	Candidatus_Sodalis_pierantonius_str._SOPE	PF00571	O75385	ULK1	unc-51 like autophagy activating kinase 1	PF00069
Candidatus_Sodalis_pierantonius_str._SOPE	W0HNR7	Putative_inner_membrane_protein	Candidatus_Sodalis_pierantonius_str._SOPE	PF00571	Q8IYT8	ULK2	unc-51 like autophagy activating kinase 2	PF00069
Candidatus_Sodalis_pierantonius_str._SOPE	W0HNR7	Putative_inner_membrane_protein	Candidatus_Sodalis_pierantonius_str._SOPE	PF00571	Q99570	PIK3R4	phosphoinositide-3-kinase regulatory subunit 4	PF00069
Chlamydia_trachomatis_serovar_L2_(strain_434/Bu_/_ATCC_VR-902B)	A0A0H3MAM5	Putative_serine/threonine-protein_kinase_(TTSS_effector_protein)	Chlamydia_trachomatis_serovar_L2_(strain_434/Bu_/_ATCC_VR-902B)	PF00069	O75385	ULK1	unc-51 like autophagy activating kinase 1	PF00069
Chlamydia_trachomatis_serovar_L2_(strain_434/Bu_/_ATCC_VR-902B)	A0A0H3MAM5	Putative_serine/threonine-protein_kinase_(TTSS_effector_protein)	Chlamydia_trachomatis_serovar_L2_(strain_434/Bu_/_ATCC_VR-902B)	PF00069	Q13501	SQSTM1	sequestosome 1	PF00564
Chlamydia_trachomatis_serovar_L2_(strain_434/Bu_/_ATCC_VR-902B)	A0A0H3MAM5	Putative_serine/threonine-protein_kinase_(TTSS_effector_protein)	Chlamydia_trachomatis_serovar_L2_(strain_434/Bu_/_ATCC_VR-902B)	PF00069	Q676U5	ATG16L1	autophagy related 16 like 1	PF00400
Chlamydia_trachomatis_serovar_L2_(strain_434/Bu_/_ATCC_VR-902B)	A0A0H3MAM5	Putative_serine/threonine-protein_kinase_(TTSS_effector_protein)	Chlamydia_trachomatis_serovar_L2_(strain_434/Bu_/_ATCC_VR-902B)	PF00069	Q8IYT8	ULK2	unc-51 like autophagy activating kinase 2	PF00069
Chlamydia_trachomatis_serovar_L2_(strain_434/Bu_/_ATCC_VR-902B)	A0A0H3MAM5	Putative_serine/threonine-protein_kinase_(TTSS_effector_protein)	Chlamydia_trachomatis_serovar_L2_(strain_434/Bu_/_ATCC_VR-902B)	PF00069	Q8NAA4	ATG16L2	autophagy related 16 like 2	PF00400
Chlamydia_trachomatis_serovar_L2_(strain_434/Bu_/_ATCC_VR-902B)	A0A0H3MAM5	Putative_serine/threonine-protein_kinase_(TTSS_effector_protein)	Chlamydia_trachomatis_serovar_L2_(strain_434/Bu_/_ATCC_VR-902B)	PF00069	Q99570	PIK3R4	phosphoinositide-3-kinase regulatory subunit 4	PF00400
Chlamydia_trachomatis_serovar_L2_(strain_434/Bu_/_ATCC_VR-902B)	A0A0H3MAM5	Putative_serine/threonine-protein_kinase_(TTSS_effector_protein)	Chlamydia_trachomatis_serovar_L2_(strain_434/Bu_/_ATCC_VR-902B)	PF00069	Q99570	PIK3R4	phosphoinositide-3-kinase regulatory subunit 4	PF00069
Chlamydia_trachomatis_serovar_L2_(strain_434/Bu_/_ATCC_VR-902B)	A0A0H3MBN8	Magnesium_transporter_MgtE	Chlamydia_trachomatis_serovar_L2_(strain_434/Bu_/_ATCC_VR-902B)	PF00571	O75385	ULK1	unc-51 like autophagy activating kinase 1	PF00069
Chlamydia_trachomatis_serovar_L2_(strain_434/Bu_/_ATCC_VR-902B)	A0A0H3MBN8	Magnesium_transporter_MgtE	Chlamydia_trachomatis_serovar_L2_(strain_434/Bu_/_ATCC_VR-902B)	PF00571	Q8IYT8	ULK2	unc-51 like autophagy activating kinase 2	PF00069
Chlamydia_trachomatis_serovar_L2_(strain_434/Bu_/_ATCC_VR-902B)	A0A0H3MBN8	Magnesium_transporter_MgtE	Chlamydia_trachomatis_serovar_L2_(strain_434/Bu_/_ATCC_VR-902B)	PF00571	Q99570	PIK3R4	phosphoinositide-3-kinase regulatory subunit 4	PF00069
Chlamydia_trachomatis_serovar_L2_(strain_434/Bu_/_ATCC_VR-902B)	A0A0H3MBT0	Transcription_regulator,_crp_family	Chlamydia_trachomatis_serovar_L2_(strain_434/Bu_/_ATCC_VR-902B)	PF00027	O75385	ULK1	unc-51 like autophagy activating kinase 1	PF00069
Chlamydia_trachomatis_serovar_L2_(strain_434/Bu_/_ATCC_VR-902B)	A0A0H3MBT0	Transcription_regulator,_crp_family	Chlamydia_trachomatis_serovar_L2_(strain_434/Bu_/_ATCC_VR-902B)	PF00027	Q8IYT8	ULK2	unc-51 like autophagy activating kinase 2	PF00069
Chlamydia_trachomatis_serovar_L2_(strain_434/Bu_/_ATCC_VR-902B)	A0A0H3MBT0	Transcription_regulator,_crp_family	Chlamydia_trachomatis_serovar_L2_(strain_434/Bu_/_ATCC_VR-902B)	PF00027	Q99570	PIK3R4	phosphoinositide-3-kinase regulatory subunit 4	PF00069
Chlamydia_trachomatis_serovar_L2_(strain_434/Bu_/_ATCC_VR-902B)	A0A0H3MDK2	Putative_cation_efflux_protein	Chlamydia_trachomatis_serovar_L2_(strain_434/Bu_/_ATCC_VR-902B)	PF00571	O75385	ULK1	unc-51 like autophagy activating kinase 1	PF00069
Chlamydia_trachomatis_serovar_L2_(strain_434/Bu_/_ATCC_VR-902B)	A0A0H3MDK2	Putative_cation_efflux_protein	Chlamydia_trachomatis_serovar_L2_(strain_434/Bu_/_ATCC_VR-902B)	PF00571	Q8IYT8	ULK2	unc-51 like autophagy activating kinase 2	PF00069
Chlamydia_trachomatis_serovar_L2_(strain_434/Bu_/_ATCC_VR-902B)	A0A0H3MDK2	Putative_cation_efflux_protein	Chlamydia_trachomatis_serovar_L2_(strain_434/Bu_/_ATCC_VR-902B)	PF00571	Q99570	PIK3R4	phosphoinositide-3-kinase regulatory subunit 4	PF00069
Chlamydia_trachomatis_serovar_L2_(strain_434/Bu_/_ATCC_VR-902B)	A0A0H3MDM0	Carboxy-terminal_processing_protease	Chlamydia_trachomatis_serovar_L2_(strain_434/Bu_/_ATCC_VR-902B)	PF00595	O75385	ULK1	unc-51 like autophagy activating kinase 1	PF00069
Chlamydia_trachomatis_serovar_L2_(strain_434/Bu_/_ATCC_VR-902B)	A0A0H3MDM0	Carboxy-terminal_processing_protease	Chlamydia_trachomatis_serovar_L2_(strain_434/Bu_/_ATCC_VR-902B)	PF00595	Q8IYT8	ULK2	unc-51 like autophagy activating kinase 2	PF00069
Chlamydia_trachomatis_serovar_L2_(strain_434/Bu_/_ATCC_VR-902B)	A0A0H3MDM0	Carboxy-terminal_processing_protease	Chlamydia_trachomatis_serovar_L2_(strain_434/Bu_/_ATCC_VR-902B)	PF00595	Q99570	PIK3R4	phosphoinositide-3-kinase regulatory subunit 4	PF00069
Chlamydia_trachomatis_serovar_L2_(strain_434/Bu_/_ATCC_VR-902B)	A0A0H3MG51	Phosphopeptide_binding_protein_(Predicted_to_be_a_TTSS_protein)	Chlamydia_trachomatis_serovar_L2_(strain_434/Bu_/_ATCC_VR-902B)	PF00498	O75385	ULK1	unc-51 like autophagy activating kinase 1	PF00069
Chlamydia_trachomatis_serovar_L2_(strain_434/Bu_/_ATCC_VR-902B)	A0A0H3MG51	Phosphopeptide_binding_protein_(Predicted_to_be_a_TTSS_protein)	Chlamydia_trachomatis_serovar_L2_(strain_434/Bu_/_ATCC_VR-902B)	PF00498	Q8IYT8	ULK2	unc-51 like autophagy activating kinase 2	PF00069
Chlamydia_trachomatis_serovar_L2_(strain_434/Bu_/_ATCC_VR-902B)	A0A0H3MG51	Phosphopeptide_binding_protein_(Predicted_to_be_a_TTSS_protein)	Chlamydia_trachomatis_serovar_L2_(strain_434/Bu_/_ATCC_VR-902B)	PF00498	Q99570	PIK3R4	phosphoinositide-3-kinase regulatory subunit 4	PF00069
Chlamydia_trachomatis_serovar_L2_(strain_434/Bu_/_ATCC_VR-902B)	A0A0H3MG73	Putative_exported_protein	Chlamydia_trachomatis_serovar_L2_(strain_434/Bu_/_ATCC_VR-902B)	PF00515	O75385	ULK1	unc-51 like autophagy activating kinase 1	PF00069
Chlamydia_trachomatis_serovar_L2_(strain_434/Bu_/_ATCC_VR-902B)	A0A0H3MG73	Putative_exported_protein	Chlamydia_trachomatis_serovar_L2_(strain_434/Bu_/_ATCC_VR-902B)	PF00515	Q676U5	ATG16L1	autophagy related 16 like 1	PF00400
Chlamydia_trachomatis_serovar_L2_(strain_434/Bu_/_ATCC_VR-902B)	A0A0H3MG73	Putative_exported_protein	Chlamydia_trachomatis_serovar_L2_(strain_434/Bu_/_ATCC_VR-902B)	PF00515	Q8IYT8	ULK2	unc-51 like autophagy activating kinase 2	PF00069
Chlamydia_trachomatis_serovar_L2_(strain_434/Bu_/_ATCC_VR-902B)	A0A0H3MG73	Putative_exported_protein	Chlamydia_trachomatis_serovar_L2_(strain_434/Bu_/_ATCC_VR-902B)	PF00515	Q8NAA4	ATG16L2	autophagy related 16 like 2	PF00400
Chlamydia_trachomatis_serovar_L2_(strain_434/Bu_/_ATCC_VR-902B)	A0A0H3MG73	Putative_exported_protein	Chlamydia_trachomatis_serovar_L2_(strain_434/Bu_/_ATCC_VR-902B)	PF00515	Q99570	PIK3R4	phosphoinositide-3-kinase regulatory subunit 4	PF00400
Chlamydia_trachomatis_serovar_L2_(strain_434/Bu_/_ATCC_VR-902B)	A0A0H3MG73	Putative_exported_protein	Chlamydia_trachomatis_serovar_L2_(strain_434/Bu_/_ATCC_VR-902B)	PF00515	Q99570	PIK3R4	phosphoinositide-3-kinase regulatory subunit 4	PF00069
Chlamydia_trachomatis_serovar_L2_(strain_434/Bu_/_ATCC_VR-902B)	A0A0H3MHE4	Putative_metallo-phosphoesterase	Chlamydia_trachomatis_serovar_L2_(strain_434/Bu_/_ATCC_VR-902B)	PF00149	O75385	ULK1	unc-51 like autophagy activating kinase 1	PF00069
Chlamydia_trachomatis_serovar_L2_(strain_434/Bu_/_ATCC_VR-902B)	A0A0H3MHE4	Putative_metallo-phosphoesterase	Chlamydia_trachomatis_serovar_L2_(strain_434/Bu_/_ATCC_VR-902B)	PF00149	Q676U5	ATG16L1	autophagy related 16 like 1	PF00400
Chlamydia_trachomatis_serovar_L2_(strain_434/Bu_/_ATCC_VR-902B)	A0A0H3MHE4	Putative_metallo-phosphoesterase	Chlamydia_trachomatis_serovar_L2_(strain_434/Bu_/_ATCC_VR-902B)	PF00149	Q8IYT8	ULK2	unc-51 like autophagy activating kinase 2	PF00069
Chlamydia_trachomatis_serovar_L2_(strain_434/Bu_/_ATCC_VR-902B)	A0A0H3MHE4	Putative_metallo-phosphoesterase	Chlamydia_trachomatis_serovar_L2_(strain_434/Bu_/_ATCC_VR-902B)	PF00149	Q8NAA4	ATG16L2	autophagy related 16 like 2	PF00400
Chlamydia_trachomatis_serovar_L2_(strain_434/Bu_/_ATCC_VR-902B)	A0A0H3MHE4	Putative_metallo-phosphoesterase	Chlamydia_trachomatis_serovar_L2_(strain_434/Bu_/_ATCC_VR-902B)	PF00149	Q99570	PIK3R4	phosphoinositide-3-kinase regulatory subunit 4	PF00400
Chlamydia_trachomatis_serovar_L2_(strain_434/Bu_/_ATCC_VR-902B)	A0A0H3MHE4	Putative_metallo-phosphoesterase	Chlamydia_trachomatis_serovar_L2_(strain_434/Bu_/_ATCC_VR-902B)	PF00149	Q99570	PIK3R4	phosphoinositide-3-kinase regulatory subunit 4	PF00069
Chlamydia_trachomatis_serovar_L2_(strain_434/Bu_/_ATCC_VR-902B)	A0A0H3MK26	Primosomal_protein_N'_(EC_3.6.4.-)_(ATP-dependent_helicase_PriA)	Chlamydia_trachomatis_serovar_L2_(strain_434/Bu_/_ATCC_VR-902B)	PF00271	O75385	ULK1	unc-51 like autophagy activating kinase 1	PF00069
Chlamydia_trachomatis_serovar_L2_(strain_434/Bu_/_ATCC_VR-902B)	A0A0H3MK26	Primosomal_protein_N'_(EC_3.6.4.-)_(ATP-dependent_helicase_PriA)	Chlamydia_trachomatis_serovar_L2_(strain_434/Bu_/_ATCC_VR-902B)	PF00271	Q8IYT8	ULK2	unc-51 like autophagy activating kinase 2	PF00069
Chlamydia_trachomatis_serovar_L2_(strain_434/Bu_/_ATCC_VR-902B)	A0A0H3MK26	Primosomal_protein_N'_(EC_3.6.4.-)_(ATP-dependent_helicase_PriA)	Chlamydia_trachomatis_serovar_L2_(strain_434/Bu_/_ATCC_VR-902B)	PF00271	Q99570	PIK3R4	phosphoinositide-3-kinase regulatory subunit 4	PF00069
Chlamydia_trachomatis_serovar_L2_(strain_434/Bu_/_ATCC_VR-902B)	A0A0H3MK26	Primosomal_protein_N'_(EC_3.6.4.-)_(ATP-dependent_helicase_PriA)	Chlamydia_trachomatis_serovar_L2_(strain_434/Bu_/_ATCC_VR-902B)	PF00270	O75385	ULK1	unc-51 like autophagy activating kinase 1	PF00069
Chlamydia_trachomatis_serovar_L2_(strain_434/Bu_/_ATCC_VR-902B)	A0A0H3MK26	Primosomal_protein_N'_(EC_3.6.4.-)_(ATP-dependent_helicase_PriA)	Chlamydia_trachomatis_serovar_L2_(strain_434/Bu_/_ATCC_VR-902B)	PF00270	Q676U5	ATG16L1	autophagy related 16 like 1	PF00400
Chlamydia_trachomatis_serovar_L2_(strain_434/Bu_/_ATCC_VR-902B)	A0A0H3MK26	Primosomal_protein_N'_(EC_3.6.4.-)_(ATP-dependent_helicase_PriA)	Chlamydia_trachomatis_serovar_L2_(strain_434/Bu_/_ATCC_VR-902B)	PF00270	Q8IYT8	ULK2	unc-51 like autophagy activating kinase 2	PF00069
Chlamydia_trachomatis_serovar_L2_(strain_434/Bu_/_ATCC_VR-902B)	A0A0H3MK26	Primosomal_protein_N'_(EC_3.6.4.-)_(ATP-dependent_helicase_PriA)	Chlamydia_trachomatis_serovar_L2_(strain_434/Bu_/_ATCC_VR-902B)	PF00270	Q8NAA4	ATG16L2	autophagy related 16 like 2	PF00400
Chlamydia_trachomatis_serovar_L2_(strain_434/Bu_/_ATCC_VR-902B)	A0A0H3MK26	Primosomal_protein_N'_(EC_3.6.4.-)_(ATP-dependent_helicase_PriA)	Chlamydia_trachomatis_serovar_L2_(strain_434/Bu_/_ATCC_VR-902B)	PF00270	Q99570	PIK3R4	phosphoinositide-3-kinase regulatory subunit 4	PF00400
Chlamydia_trachomatis_serovar_L2_(strain_434/Bu_/_ATCC_VR-902B)	A0A0H3MK26	Primosomal_protein_N'_(EC_3.6.4.-)_(ATP-dependent_helicase_PriA)	Chlamydia_trachomatis_serovar_L2_(strain_434/Bu_/_ATCC_VR-902B)	PF00270	Q99570	PIK3R4	phosphoinositide-3-kinase regulatory subunit 4	PF00069
Chlamydia_trachomatis_serovar_L2_(strain_434/Bu_/_ATCC_VR-902B)	A0A0H3MKW3	Putative_membrane_transport_protein	Chlamydia_trachomatis_serovar_L2_(strain_434/Bu_/_ATCC_VR-902B)	PF00571	O75385	ULK1	unc-51 like autophagy activating kinase 1	PF00069
Chlamydia_trachomatis_serovar_L2_(strain_434/Bu_/_ATCC_VR-902B)	A0A0H3MKW3	Putative_membrane_transport_protein	Chlamydia_trachomatis_serovar_L2_(strain_434/Bu_/_ATCC_VR-902B)	PF00571	Q8IYT8	ULK2	unc-51 like autophagy activating kinase 2	PF00069
Chlamydia_trachomatis_serovar_L2_(strain_434/Bu_/_ATCC_VR-902B)	A0A0H3MKW3	Putative_membrane_transport_protein	Chlamydia_trachomatis_serovar_L2_(strain_434/Bu_/_ATCC_VR-902B)	PF00571	Q99570	PIK3R4	phosphoinositide-3-kinase regulatory subunit 4	PF00069
Chlamydia_trachomatis_serovar_L2_(strain_434/Bu_/_ATCC_VR-902B)	B0B7L7	Serine/threonine-protein_kinase_PknD_(EC_2.7.11.1)	Chlamydia_trachomatis_serovar_L2_(strain_434/Bu_/_ATCC_VR-902B)	PF00069	O75385	ULK1	unc-51 like autophagy activating kinase 1	PF00069
Chlamydia_trachomatis_serovar_L2_(strain_434/Bu_/_ATCC_VR-902B)	B0B7L7	Serine/threonine-protein_kinase_PknD_(EC_2.7.11.1)	Chlamydia_trachomatis_serovar_L2_(strain_434/Bu_/_ATCC_VR-902B)	PF00069	Q13501	SQSTM1	sequestosome 1	PF00564
Chlamydia_trachomatis_serovar_L2_(strain_434/Bu_/_ATCC_VR-902B)	B0B7L7	Serine/threonine-protein_kinase_PknD_(EC_2.7.11.1)	Chlamydia_trachomatis_serovar_L2_(strain_434/Bu_/_ATCC_VR-902B)	PF00069	Q676U5	ATG16L1	autophagy related 16 like 1	PF00400
Chlamydia_trachomatis_serovar_L2_(strain_434/Bu_/_ATCC_VR-902B)	B0B7L7	Serine/threonine-protein_kinase_PknD_(EC_2.7.11.1)	Chlamydia_trachomatis_serovar_L2_(strain_434/Bu_/_ATCC_VR-902B)	PF00069	Q8IYT8	ULK2	unc-51 like autophagy activating kinase 2	PF00069
Chlamydia_trachomatis_serovar_L2_(strain_434/Bu_/_ATCC_VR-902B)	B0B7L7	Serine/threonine-protein_kinase_PknD_(EC_2.7.11.1)	Chlamydia_trachomatis_serovar_L2_(strain_434/Bu_/_ATCC_VR-902B)	PF00069	Q8NAA4	ATG16L2	autophagy related 16 like 2	PF00400
Chlamydia_trachomatis_serovar_L2_(strain_434/Bu_/_ATCC_VR-902B)	B0B7L7	Serine/threonine-protein_kinase_PknD_(EC_2.7.11.1)	Chlamydia_trachomatis_serovar_L2_(strain_434/Bu_/_ATCC_VR-902B)	PF00069	Q99570	PIK3R4	phosphoinositide-3-kinase regulatory subunit 4	PF00400
Chlamydia_trachomatis_serovar_L2_(strain_434/Bu_/_ATCC_VR-902B)	B0B7L7	Serine/threonine-protein_kinase_PknD_(EC_2.7.11.1)	Chlamydia_trachomatis_serovar_L2_(strain_434/Bu_/_ATCC_VR-902B)	PF00069	Q99570	PIK3R4	phosphoinositide-3-kinase regulatory subunit 4	PF00069
Citrobacter_rodentium_(strain_ICC168)_(Citrobacter_freundii_biotype_4280)	D2THA5	ATP_synthase_gamma_chain_(ATP_synthase_F1_sector_gamma_subunit)_(F-ATPase_gamma_subunit)	Citrobacter_rodentium_(strain_ICC168)_(Citrobacter_freundii_biotype_4280)	PF00231	Q676U5	ATG16L1	autophagy related 16 like 1	PF00400
Citrobacter_rodentium_(strain_ICC168)_(Citrobacter_freundii_biotype_4280)	D2THA5	ATP_synthase_gamma_chain_(ATP_synthase_F1_sector_gamma_subunit)_(F-ATPase_gamma_subunit)	Citrobacter_rodentium_(strain_ICC168)_(Citrobacter_freundii_biotype_4280)	PF00231	Q8NAA4	ATG16L2	autophagy related 16 like 2	PF00400
Citrobacter_rodentium_(strain_ICC168)_(Citrobacter_freundii_biotype_4280)	D2THA5	ATP_synthase_gamma_chain_(ATP_synthase_F1_sector_gamma_subunit)_(F-ATPase_gamma_subunit)	Citrobacter_rodentium_(strain_ICC168)_(Citrobacter_freundii_biotype_4280)	PF00231	Q99570	PIK3R4	phosphoinositide-3-kinase regulatory subunit 4	PF00400
Citrobacter_rodentium_(strain_ICC168)_(Citrobacter_freundii_biotype_4280)	D2THJ1	Superoxide_dismutase_[Cu-Zn]_(EC_1.15.1.1)	Citrobacter_rodentium_(strain_ICC168)_(Citrobacter_freundii_biotype_4280)	PF00080	O75385	ULK1	unc-51 like autophagy activating kinase 1	PF00069
Citrobacter_rodentium_(strain_ICC168)_(Citrobacter_freundii_biotype_4280)	D2THJ1	Superoxide_dismutase_[Cu-Zn]_(EC_1.15.1.1)	Citrobacter_rodentium_(strain_ICC168)_(Citrobacter_freundii_biotype_4280)	PF00080	Q8IYT8	ULK2	unc-51 like autophagy activating kinase 2	PF00069
Citrobacter_rodentium_(strain_ICC168)_(Citrobacter_freundii_biotype_4280)	D2THJ1	Superoxide_dismutase_[Cu-Zn]_(EC_1.15.1.1)	Citrobacter_rodentium_(strain_ICC168)_(Citrobacter_freundii_biotype_4280)	PF00080	Q99570	PIK3R4	phosphoinositide-3-kinase regulatory subunit 4	PF00069
Citrobacter_rodentium_(strain_ICC168)_(Citrobacter_freundii_biotype_4280)	D2TI49	Protease_Do_(EC_3.4.21.-)	Citrobacter_rodentium_(strain_ICC168)_(Citrobacter_freundii_biotype_4280)	PF00595	O75385	ULK1	unc-51 like autophagy activating kinase 1	PF00069
Citrobacter_rodentium_(strain_ICC168)_(Citrobacter_freundii_biotype_4280)	D2TI49	Protease_Do_(EC_3.4.21.-)	Citrobacter_rodentium_(strain_ICC168)_(Citrobacter_freundii_biotype_4280)	PF00595	Q8IYT8	ULK2	unc-51 like autophagy activating kinase 2	PF00069
Citrobacter_rodentium_(strain_ICC168)_(Citrobacter_freundii_biotype_4280)	D2TI49	Protease_Do_(EC_3.4.21.-)	Citrobacter_rodentium_(strain_ICC168)_(Citrobacter_freundii_biotype_4280)	PF00595	Q99570	PIK3R4	phosphoinositide-3-kinase regulatory subunit 4	PF00069
Citrobacter_rodentium_(strain_ICC168)_(Citrobacter_freundii_biotype_4280)	D2TI63	Zinc_metalloprotease_(EC_3.4.24.-)	Citrobacter_rodentium_(strain_ICC168)_(Citrobacter_freundii_biotype_4280)	PF00595	O75385	ULK1	unc-51 like autophagy activating kinase 1	PF00069
Citrobacter_rodentium_(strain_ICC168)_(Citrobacter_freundii_biotype_4280)	D2TI63	Zinc_metalloprotease_(EC_3.4.24.-)	Citrobacter_rodentium_(strain_ICC168)_(Citrobacter_freundii_biotype_4280)	PF00595	Q8IYT8	ULK2	unc-51 like autophagy activating kinase 2	PF00069
Citrobacter_rodentium_(strain_ICC168)_(Citrobacter_freundii_biotype_4280)	D2TI63	Zinc_metalloprotease_(EC_3.4.24.-)	Citrobacter_rodentium_(strain_ICC168)_(Citrobacter_freundii_biotype_4280)	PF00595	Q99570	PIK3R4	phosphoinositide-3-kinase regulatory subunit 4	PF00069
Citrobacter_rodentium_(strain_ICC168)_(Citrobacter_freundii_biotype_4280)	D2TIN5	Uncharacterized_protein	Citrobacter_rodentium_(strain_ICC168)_(Citrobacter_freundii_biotype_4280)	PF00899	O95352	ATG7	autophagy related 7	PF00899
Citrobacter_rodentium_(strain_ICC168)_(Citrobacter_freundii_biotype_4280)	D2TIZ1	Putative_rhodanase-like_exported_protein	Citrobacter_rodentium_(strain_ICC168)_(Citrobacter_freundii_biotype_4280)	PF00581	O75385	ULK1	unc-51 like autophagy activating kinase 1	PF00069
Citrobacter_rodentium_(strain_ICC168)_(Citrobacter_freundii_biotype_4280)	D2TIZ1	Putative_rhodanase-like_exported_protein	Citrobacter_rodentium_(strain_ICC168)_(Citrobacter_freundii_biotype_4280)	PF00581	O95352	ATG7	autophagy related 7	PF00899
Citrobacter_rodentium_(strain_ICC168)_(Citrobacter_freundii_biotype_4280)	D2TIZ1	Putative_rhodanase-like_exported_protein	Citrobacter_rodentium_(strain_ICC168)_(Citrobacter_freundii_biotype_4280)	PF00581	Q8IYT8	ULK2	unc-51 like autophagy activating kinase 2	PF00069
Citrobacter_rodentium_(strain_ICC168)_(Citrobacter_freundii_biotype_4280)	D2TIZ1	Putative_rhodanase-like_exported_protein	Citrobacter_rodentium_(strain_ICC168)_(Citrobacter_freundii_biotype_4280)	PF00581	Q99570	PIK3R4	phosphoinositide-3-kinase regulatory subunit 4	PF00069
Citrobacter_rodentium_(strain_ICC168)_(Citrobacter_freundii_biotype_4280)	D2TJV3	Glyoxylate/hydroxypyruvate_reductase_B_(EC_1.1.1.79)_(EC_1.1.1.81)	Citrobacter_rodentium_(strain_ICC168)_(Citrobacter_freundii_biotype_4280)	PF00389	Q676U5	ATG16L1	autophagy related 16 like 1	PF00400
Citrobacter_rodentium_(strain_ICC168)_(Citrobacter_freundii_biotype_4280)	D2TJV3	Glyoxylate/hydroxypyruvate_reductase_B_(EC_1.1.1.79)_(EC_1.1.1.81)	Citrobacter_rodentium_(strain_ICC168)_(Citrobacter_freundii_biotype_4280)	PF00389	Q8NAA4	ATG16L2	autophagy related 16 like 2	PF00400
Citrobacter_rodentium_(strain_ICC168)_(Citrobacter_freundii_biotype_4280)	D2TJV3	Glyoxylate/hydroxypyruvate_reductase_B_(EC_1.1.1.79)_(EC_1.1.1.81)	Citrobacter_rodentium_(strain_ICC168)_(Citrobacter_freundii_biotype_4280)	PF00389	Q99570	PIK3R4	phosphoinositide-3-kinase regulatory subunit 4	PF00400
Citrobacter_rodentium_(strain_ICC168)_(Citrobacter_freundii_biotype_4280)	D2TK69	Universal_stress_protein_F	Citrobacter_rodentium_(strain_ICC168)_(Citrobacter_freundii_biotype_4280)	PF00582	O75385	ULK1	unc-51 like autophagy activating kinase 1	PF00069
Citrobacter_rodentium_(strain_ICC168)_(Citrobacter_freundii_biotype_4280)	D2TK69	Universal_stress_protein_F	Citrobacter_rodentium_(strain_ICC168)_(Citrobacter_freundii_biotype_4280)	PF00582	Q8IYT8	ULK2	unc-51 like autophagy activating kinase 2	PF00069
Citrobacter_rodentium_(strain_ICC168)_(Citrobacter_freundii_biotype_4280)	D2TK69	Universal_stress_protein_F	Citrobacter_rodentium_(strain_ICC168)_(Citrobacter_freundii_biotype_4280)	PF00582	Q99570	PIK3R4	phosphoinositide-3-kinase regulatory subunit 4	PF00069
Citrobacter_rodentium_(strain_ICC168)_(Citrobacter_freundii_biotype_4280)	D2TKI9	Histidine_kinase_(EC_2.7.13.3)	Citrobacter_rodentium_(strain_ICC168)_(Citrobacter_freundii_biotype_4280)	PF00072	O75385	ULK1	unc-51 like autophagy activating kinase 1	PF00069
Citrobacter_rodentium_(strain_ICC168)_(Citrobacter_freundii_biotype_4280)	D2TKI9	Histidine_kinase_(EC_2.7.13.3)	Citrobacter_rodentium_(strain_ICC168)_(Citrobacter_freundii_biotype_4280)	PF00072	Q8IYT8	ULK2	unc-51 like autophagy activating kinase 2	PF00069
Citrobacter_rodentium_(strain_ICC168)_(Citrobacter_freundii_biotype_4280)	D2TKI9	Histidine_kinase_(EC_2.7.13.3)	Citrobacter_rodentium_(strain_ICC168)_(Citrobacter_freundii_biotype_4280)	PF00072	Q99570	PIK3R4	phosphoinositide-3-kinase regulatory subunit 4	PF00069
Citrobacter_rodentium_(strain_ICC168)_(Citrobacter_freundii_biotype_4280)	D2TKY3	Phosphate_regulon_two-component_system,_sensor_kinase	Citrobacter_rodentium_(strain_ICC168)_(Citrobacter_freundii_biotype_4280)	PF00989	O75385	ULK1	unc-51 like autophagy activating kinase 1	PF00069
Citrobacter_rodentium_(strain_ICC168)_(Citrobacter_freundii_biotype_4280)	D2TKY3	Phosphate_regulon_two-component_system,_sensor_kinase	Citrobacter_rodentium_(strain_ICC168)_(Citrobacter_freundii_biotype_4280)	PF00989	Q8IYT8	ULK2	unc-51 like autophagy activating kinase 2	PF00069
Citrobacter_rodentium_(strain_ICC168)_(Citrobacter_freundii_biotype_4280)	D2TKY3	Phosphate_regulon_two-component_system,_sensor_kinase	Citrobacter_rodentium_(strain_ICC168)_(Citrobacter_freundii_biotype_4280)	PF00989	Q99570	PIK3R4	phosphoinositide-3-kinase regulatory subunit 4	PF00069
Citrobacter_rodentium_(strain_ICC168)_(Citrobacter_freundii_biotype_4280)	D2TLV7	Protein_UshA_(EC_3.1.3.5)_(EC_3.6.1.45)	Citrobacter_rodentium_(strain_ICC168)_(Citrobacter_freundii_biotype_4280)	PF00149	O75385	ULK1	unc-51 like autophagy activating kinase 1	PF00069
Citrobacter_rodentium_(strain_ICC168)_(Citrobacter_freundii_biotype_4280)	D2TLV7	Protein_UshA_(EC_3.1.3.5)_(EC_3.6.1.45)	Citrobacter_rodentium_(strain_ICC168)_(Citrobacter_freundii_biotype_4280)	PF00149	Q676U5	ATG16L1	autophagy related 16 like 1	PF00400
Citrobacter_rodentium_(strain_ICC168)_(Citrobacter_freundii_biotype_4280)	D2TLV7	Protein_UshA_(EC_3.1.3.5)_(EC_3.6.1.45)	Citrobacter_rodentium_(strain_ICC168)_(Citrobacter_freundii_biotype_4280)	PF00149	Q8IYT8	ULK2	unc-51 like autophagy activating kinase 2	PF00069
Citrobacter_rodentium_(strain_ICC168)_(Citrobacter_freundii_biotype_4280)	D2TLV7	Protein_UshA_(EC_3.1.3.5)_(EC_3.6.1.45)	Citrobacter_rodentium_(strain_ICC168)_(Citrobacter_freundii_biotype_4280)	PF00149	Q8NAA4	ATG16L2	autophagy related 16 like 2	PF00400
Citrobacter_rodentium_(strain_ICC168)_(Citrobacter_freundii_biotype_4280)	D2TLV7	Protein_UshA_(EC_3.1.3.5)_(EC_3.6.1.45)	Citrobacter_rodentium_(strain_ICC168)_(Citrobacter_freundii_biotype_4280)	PF00149	Q99570	PIK3R4	phosphoinositide-3-kinase regulatory subunit 4	PF00400
Citrobacter_rodentium_(strain_ICC168)_(Citrobacter_freundii_biotype_4280)	D2TLV7	Protein_UshA_(EC_3.1.3.5)_(EC_3.6.1.45)	Citrobacter_rodentium_(strain_ICC168)_(Citrobacter_freundii_biotype_4280)	PF00149	Q99570	PIK3R4	phosphoinositide-3-kinase regulatory subunit 4	PF00069
Citrobacter_rodentium_(strain_ICC168)_(Citrobacter_freundii_biotype_4280)	D2TM32	Putative_transport_protein	Citrobacter_rodentium_(strain_ICC168)_(Citrobacter_freundii_biotype_4280)	PF00571	O75385	ULK1	unc-51 like autophagy activating kinase 1	PF00069
Citrobacter_rodentium_(strain_ICC168)_(Citrobacter_freundii_biotype_4280)	D2TM32	Putative_transport_protein	Citrobacter_rodentium_(strain_ICC168)_(Citrobacter_freundii_biotype_4280)	PF00571	Q8IYT8	ULK2	unc-51 like autophagy activating kinase 2	PF00069
Citrobacter_rodentium_(strain_ICC168)_(Citrobacter_freundii_biotype_4280)	D2TM32	Putative_transport_protein	Citrobacter_rodentium_(strain_ICC168)_(Citrobacter_freundii_biotype_4280)	PF00571	Q99570	PIK3R4	phosphoinositide-3-kinase regulatory subunit 4	PF00069
Citrobacter_rodentium_(strain_ICC168)_(Citrobacter_freundii_biotype_4280)	D2TM48	Tail-specific_protease_(EC_3.4.21.102)	Citrobacter_rodentium_(strain_ICC168)_(Citrobacter_freundii_biotype_4280)	PF00595	O75385	ULK1	unc-51 like autophagy activating kinase 1	PF00069
Citrobacter_rodentium_(strain_ICC168)_(Citrobacter_freundii_biotype_4280)	D2TM48	Tail-specific_protease_(EC_3.4.21.102)	Citrobacter_rodentium_(strain_ICC168)_(Citrobacter_freundii_biotype_4280)	PF00595	Q8IYT8	ULK2	unc-51 like autophagy activating kinase 2	PF00069
Citrobacter_rodentium_(strain_ICC168)_(Citrobacter_freundii_biotype_4280)	D2TM48	Tail-specific_protease_(EC_3.4.21.102)	Citrobacter_rodentium_(strain_ICC168)_(Citrobacter_freundii_biotype_4280)	PF00595	Q99570	PIK3R4	phosphoinositide-3-kinase regulatory subunit 4	PF00069
Citrobacter_rodentium_(strain_ICC168)_(Citrobacter_freundii_biotype_4280)	D2TM55	Putative_membrane_protein	Citrobacter_rodentium_(strain_ICC168)_(Citrobacter_freundii_biotype_4280)	PF00581	O75385	ULK1	unc-51 like autophagy activating kinase 1	PF00069
Citrobacter_rodentium_(strain_ICC168)_(Citrobacter_freundii_biotype_4280)	D2TM55	Putative_membrane_protein	Citrobacter_rodentium_(strain_ICC168)_(Citrobacter_freundii_biotype_4280)	PF00581	O95352	ATG7	autophagy related 7	PF00899
Citrobacter_rodentium_(strain_ICC168)_(Citrobacter_freundii_biotype_4280)	D2TM55	Putative_membrane_protein	Citrobacter_rodentium_(strain_ICC168)_(Citrobacter_freundii_biotype_4280)	PF00581	Q8IYT8	ULK2	unc-51 like autophagy activating kinase 2	PF00069
Citrobacter_rodentium_(strain_ICC168)_(Citrobacter_freundii_biotype_4280)	D2TM55	Putative_membrane_protein	Citrobacter_rodentium_(strain_ICC168)_(Citrobacter_freundii_biotype_4280)	PF00581	Q99570	PIK3R4	phosphoinositide-3-kinase regulatory subunit 4	PF00069
Citrobacter_rodentium_(strain_ICC168)_(Citrobacter_freundii_biotype_4280)	D2TMQ1	Universal_stress_protein_f	Citrobacter_rodentium_(strain_ICC168)_(Citrobacter_freundii_biotype_4280)	PF00582	O75385	ULK1	unc-51 like autophagy activating kinase 1	PF00069
Citrobacter_rodentium_(strain_ICC168)_(Citrobacter_freundii_biotype_4280)	D2TMQ1	Universal_stress_protein_f	Citrobacter_rodentium_(strain_ICC168)_(Citrobacter_freundii_biotype_4280)	PF00582	Q8IYT8	ULK2	unc-51 like autophagy activating kinase 2	PF00069
Citrobacter_rodentium_(strain_ICC168)_(Citrobacter_freundii_biotype_4280)	D2TMQ1	Universal_stress_protein_f	Citrobacter_rodentium_(strain_ICC168)_(Citrobacter_freundii_biotype_4280)	PF00582	Q99570	PIK3R4	phosphoinositide-3-kinase regulatory subunit 4	PF00069
Citrobacter_rodentium_(strain_ICC168)_(Citrobacter_freundii_biotype_4280)	D2TN45	2',3'-cyclic-nucleotide_2'-phosphodiesterase_(EC_3.1.4.16)	Citrobacter_rodentium_(strain_ICC168)_(Citrobacter_freundii_biotype_4280)	PF00149	O75385	ULK1	unc-51 like autophagy activating kinase 1	PF00069
Citrobacter_rodentium_(strain_ICC168)_(Citrobacter_freundii_biotype_4280)	D2TN45	2',3'-cyclic-nucleotide_2'-phosphodiesterase_(EC_3.1.4.16)	Citrobacter_rodentium_(strain_ICC168)_(Citrobacter_freundii_biotype_4280)	PF00149	Q676U5	ATG16L1	autophagy related 16 like 1	PF00400
Citrobacter_rodentium_(strain_ICC168)_(Citrobacter_freundii_biotype_4280)	D2TN45	2',3'-cyclic-nucleotide_2'-phosphodiesterase_(EC_3.1.4.16)	Citrobacter_rodentium_(strain_ICC168)_(Citrobacter_freundii_biotype_4280)	PF00149	Q8IYT8	ULK2	unc-51 like autophagy activating kinase 2	PF00069
Citrobacter_rodentium_(strain_ICC168)_(Citrobacter_freundii_biotype_4280)	D2TN45	2',3'-cyclic-nucleotide_2'-phosphodiesterase_(EC_3.1.4.16)	Citrobacter_rodentium_(strain_ICC168)_(Citrobacter_freundii_biotype_4280)	PF00149	Q8NAA4	ATG16L2	autophagy related 16 like 2	PF00400
Citrobacter_rodentium_(strain_ICC168)_(Citrobacter_freundii_biotype_4280)	D2TN45	2',3'-cyclic-nucleotide_2'-phosphodiesterase_(EC_3.1.4.16)	Citrobacter_rodentium_(strain_ICC168)_(Citrobacter_freundii_biotype_4280)	PF00149	Q99570	PIK3R4	phosphoinositide-3-kinase regulatory subunit 4	PF00400
Citrobacter_rodentium_(strain_ICC168)_(Citrobacter_freundii_biotype_4280)	D2TN45	2',3'-cyclic-nucleotide_2'-phosphodiesterase_(EC_3.1.4.16)	Citrobacter_rodentium_(strain_ICC168)_(Citrobacter_freundii_biotype_4280)	PF00149	Q99570	PIK3R4	phosphoinositide-3-kinase regulatory subunit 4	PF00069
Citrobacter_rodentium_(strain_ICC168)_(Citrobacter_freundii_biotype_4280)	D2TN49	Putative_transporter	Citrobacter_rodentium_(strain_ICC168)_(Citrobacter_freundii_biotype_4280)	PF00571	O75385	ULK1	unc-51 like autophagy activating kinase 1	PF00069
Citrobacter_rodentium_(strain_ICC168)_(Citrobacter_freundii_biotype_4280)	D2TN49	Putative_transporter	Citrobacter_rodentium_(strain_ICC168)_(Citrobacter_freundii_biotype_4280)	PF00571	Q8IYT8	ULK2	unc-51 like autophagy activating kinase 2	PF00069
Citrobacter_rodentium_(strain_ICC168)_(Citrobacter_freundii_biotype_4280)	D2TN49	Putative_transporter	Citrobacter_rodentium_(strain_ICC168)_(Citrobacter_freundii_biotype_4280)	PF00571	Q99570	PIK3R4	phosphoinositide-3-kinase regulatory subunit 4	PF00069
Citrobacter_rodentium_(strain_ICC168)_(Citrobacter_freundii_biotype_4280)	D2TNK5	Two-component_sensor_kinase	Citrobacter_rodentium_(strain_ICC168)_(Citrobacter_freundii_biotype_4280)	PF00582	O75385	ULK1	unc-51 like autophagy activating kinase 1	PF00069
Citrobacter_rodentium_(strain_ICC168)_(Citrobacter_freundii_biotype_4280)	D2TNK5	Two-component_sensor_kinase	Citrobacter_rodentium_(strain_ICC168)_(Citrobacter_freundii_biotype_4280)	PF00582	Q8IYT8	ULK2	unc-51 like autophagy activating kinase 2	PF00069
Citrobacter_rodentium_(strain_ICC168)_(Citrobacter_freundii_biotype_4280)	D2TNK5	Two-component_sensor_kinase	Citrobacter_rodentium_(strain_ICC168)_(Citrobacter_freundii_biotype_4280)	PF00582	Q99570	PIK3R4	phosphoinositide-3-kinase regulatory subunit 4	PF00069
Citrobacter_rodentium_(strain_ICC168)_(Citrobacter_freundii_biotype_4280)	D2TP51	Protease_(EC_3.4.21.-)	Citrobacter_rodentium_(strain_ICC168)_(Citrobacter_freundii_biotype_4280)	PF00595	O75385	ULK1	unc-51 like autophagy activating kinase 1	PF00069
Citrobacter_rodentium_(strain_ICC168)_(Citrobacter_freundii_biotype_4280)	D2TP51	Protease_(EC_3.4.21.-)	Citrobacter_rodentium_(strain_ICC168)_(Citrobacter_freundii_biotype_4280)	PF00595	Q8IYT8	ULK2	unc-51 like autophagy activating kinase 2	PF00069
Citrobacter_rodentium_(strain_ICC168)_(Citrobacter_freundii_biotype_4280)	D2TP51	Protease_(EC_3.4.21.-)	Citrobacter_rodentium_(strain_ICC168)_(Citrobacter_freundii_biotype_4280)	PF00595	Q99570	PIK3R4	phosphoinositide-3-kinase regulatory subunit 4	PF00069
Citrobacter_rodentium_(strain_ICC168)_(Citrobacter_freundii_biotype_4280)	D2TP72	Histidine_kinase_(EC_2.7.13.3)	Citrobacter_rodentium_(strain_ICC168)_(Citrobacter_freundii_biotype_4280)	PF00072	O75385	ULK1	unc-51 like autophagy activating kinase 1	PF00069
Citrobacter_rodentium_(strain_ICC168)_(Citrobacter_freundii_biotype_4280)	D2TP72	Histidine_kinase_(EC_2.7.13.3)	Citrobacter_rodentium_(strain_ICC168)_(Citrobacter_freundii_biotype_4280)	PF00072	Q8IYT8	ULK2	unc-51 like autophagy activating kinase 2	PF00069
Citrobacter_rodentium_(strain_ICC168)_(Citrobacter_freundii_biotype_4280)	D2TP72	Histidine_kinase_(EC_2.7.13.3)	Citrobacter_rodentium_(strain_ICC168)_(Citrobacter_freundii_biotype_4280)	PF00072	Q99570	PIK3R4	phosphoinositide-3-kinase regulatory subunit 4	PF00069
Citrobacter_rodentium_(strain_ICC168)_(Citrobacter_freundii_biotype_4280)	D2TP72	Histidine_kinase_(EC_2.7.13.3)	Citrobacter_rodentium_(strain_ICC168)_(Citrobacter_freundii_biotype_4280)	PF00989	O75385	ULK1	unc-51 like autophagy activating kinase 1	PF00069
Citrobacter_rodentium_(strain_ICC168)_(Citrobacter_freundii_biotype_4280)	D2TP72	Histidine_kinase_(EC_2.7.13.3)	Citrobacter_rodentium_(strain_ICC168)_(Citrobacter_freundii_biotype_4280)	PF00989	Q8IYT8	ULK2	unc-51 like autophagy activating kinase 2	PF00069
Citrobacter_rodentium_(strain_ICC168)_(Citrobacter_freundii_biotype_4280)	D2TP72	Histidine_kinase_(EC_2.7.13.3)	Citrobacter_rodentium_(strain_ICC168)_(Citrobacter_freundii_biotype_4280)	PF00989	Q99570	PIK3R4	phosphoinositide-3-kinase regulatory subunit 4	PF00069
Citrobacter_rodentium_(strain_ICC168)_(Citrobacter_freundii_biotype_4280)	D2TQ11	Lipoprotein_NlpI	Citrobacter_rodentium_(strain_ICC168)_(Citrobacter_freundii_biotype_4280)	PF00515	O75385	ULK1	unc-51 like autophagy activating kinase 1	PF00069
Citrobacter_rodentium_(strain_ICC168)_(Citrobacter_freundii_biotype_4280)	D2TQ11	Lipoprotein_NlpI	Citrobacter_rodentium_(strain_ICC168)_(Citrobacter_freundii_biotype_4280)	PF00515	Q676U5	ATG16L1	autophagy related 16 like 1	PF00400
Citrobacter_rodentium_(strain_ICC168)_(Citrobacter_freundii_biotype_4280)	D2TQ11	Lipoprotein_NlpI	Citrobacter_rodentium_(strain_ICC168)_(Citrobacter_freundii_biotype_4280)	PF00515	Q8IYT8	ULK2	unc-51 like autophagy activating kinase 2	PF00069
Citrobacter_rodentium_(strain_ICC168)_(Citrobacter_freundii_biotype_4280)	D2TQ11	Lipoprotein_NlpI	Citrobacter_rodentium_(strain_ICC168)_(Citrobacter_freundii_biotype_4280)	PF00515	Q8NAA4	ATG16L2	autophagy related 16 like 2	PF00400
Citrobacter_rodentium_(strain_ICC168)_(Citrobacter_freundii_biotype_4280)	D2TQ11	Lipoprotein_NlpI	Citrobacter_rodentium_(strain_ICC168)_(Citrobacter_freundii_biotype_4280)	PF00515	Q99570	PIK3R4	phosphoinositide-3-kinase regulatory subunit 4	PF00400
Citrobacter_rodentium_(strain_ICC168)_(Citrobacter_freundii_biotype_4280)	D2TQ11	Lipoprotein_NlpI	Citrobacter_rodentium_(strain_ICC168)_(Citrobacter_freundii_biotype_4280)	PF00515	Q99570	PIK3R4	phosphoinositide-3-kinase regulatory subunit 4	PF00069
Citrobacter_rodentium_(strain_ICC168)_(Citrobacter_freundii_biotype_4280)	D2TQL6	Putative_transport_protein	Citrobacter_rodentium_(strain_ICC168)_(Citrobacter_freundii_biotype_4280)	PF00571	O75385	ULK1	unc-51 like autophagy activating kinase 1	PF00069
Citrobacter_rodentium_(strain_ICC168)_(Citrobacter_freundii_biotype_4280)	D2TQL6	Putative_transport_protein	Citrobacter_rodentium_(strain_ICC168)_(Citrobacter_freundii_biotype_4280)	PF00571	Q8IYT8	ULK2	unc-51 like autophagy activating kinase 2	PF00069
Citrobacter_rodentium_(strain_ICC168)_(Citrobacter_freundii_biotype_4280)	D2TQL6	Putative_transport_protein	Citrobacter_rodentium_(strain_ICC168)_(Citrobacter_freundii_biotype_4280)	PF00571	Q99570	PIK3R4	phosphoinositide-3-kinase regulatory subunit 4	PF00069
Citrobacter_rodentium_(strain_ICC168)_(Citrobacter_freundii_biotype_4280)	D2TQR7	Two-component_sensor_kinase_(EC_2.7.3.-)	Citrobacter_rodentium_(strain_ICC168)_(Citrobacter_freundii_biotype_4280)	PF00989	O75385	ULK1	unc-51 like autophagy activating kinase 1	PF00069
Citrobacter_rodentium_(strain_ICC168)_(Citrobacter_freundii_biotype_4280)	D2TQR7	Two-component_sensor_kinase_(EC_2.7.3.-)	Citrobacter_rodentium_(strain_ICC168)_(Citrobacter_freundii_biotype_4280)	PF00989	Q8IYT8	ULK2	unc-51 like autophagy activating kinase 2	PF00069
Citrobacter_rodentium_(strain_ICC168)_(Citrobacter_freundii_biotype_4280)	D2TQR7	Two-component_sensor_kinase_(EC_2.7.3.-)	Citrobacter_rodentium_(strain_ICC168)_(Citrobacter_freundii_biotype_4280)	PF00989	Q99570	PIK3R4	phosphoinositide-3-kinase regulatory subunit 4	PF00069
Citrobacter_rodentium_(strain_ICC168)_(Citrobacter_freundii_biotype_4280)	D2TRE2	Thioredoxin_reductase_(EC_1.8.1.9)	Citrobacter_rodentium_(strain_ICC168)_(Citrobacter_freundii_biotype_4280)	PF00070	O75385	ULK1	unc-51 like autophagy activating kinase 1	PF00069
Citrobacter_rodentium_(strain_ICC168)_(Citrobacter_freundii_biotype_4280)	D2TRE2	Thioredoxin_reductase_(EC_1.8.1.9)	Citrobacter_rodentium_(strain_ICC168)_(Citrobacter_freundii_biotype_4280)	PF00070	Q8IYT8	ULK2	unc-51 like autophagy activating kinase 2	PF00069
Citrobacter_rodentium_(strain_ICC168)_(Citrobacter_freundii_biotype_4280)	D2TRE2	Thioredoxin_reductase_(EC_1.8.1.9)	Citrobacter_rodentium_(strain_ICC168)_(Citrobacter_freundii_biotype_4280)	PF00070	Q99570	PIK3R4	phosphoinositide-3-kinase regulatory subunit 4	PF00069
Citrobacter_rodentium_(strain_ICC168)_(Citrobacter_freundii_biotype_4280)	D2TRS4	Universal_stress_protein_g	Citrobacter_rodentium_(strain_ICC168)_(Citrobacter_freundii_biotype_4280)	PF00582	O75385	ULK1	unc-51 like autophagy activating kinase 1	PF00069
Citrobacter_rodentium_(strain_ICC168)_(Citrobacter_freundii_biotype_4280)	D2TRS4	Universal_stress_protein_g	Citrobacter_rodentium_(strain_ICC168)_(Citrobacter_freundii_biotype_4280)	PF00582	Q8IYT8	ULK2	unc-51 like autophagy activating kinase 2	PF00069
Citrobacter_rodentium_(strain_ICC168)_(Citrobacter_freundii_biotype_4280)	D2TRS4	Universal_stress_protein_g	Citrobacter_rodentium_(strain_ICC168)_(Citrobacter_freundii_biotype_4280)	PF00582	Q99570	PIK3R4	phosphoinositide-3-kinase regulatory subunit 4	PF00069
Citrobacter_rodentium_(strain_ICC168)_(Citrobacter_freundii_biotype_4280)	D2TSC4	Magnesium_transporter_MgtE	Citrobacter_rodentium_(strain_ICC168)_(Citrobacter_freundii_biotype_4280)	PF00571	O75385	ULK1	unc-51 like autophagy activating kinase 1	PF00069
Citrobacter_rodentium_(strain_ICC168)_(Citrobacter_freundii_biotype_4280)	D2TSC4	Magnesium_transporter_MgtE	Citrobacter_rodentium_(strain_ICC168)_(Citrobacter_freundii_biotype_4280)	PF00571	Q8IYT8	ULK2	unc-51 like autophagy activating kinase 2	PF00069
Citrobacter_rodentium_(strain_ICC168)_(Citrobacter_freundii_biotype_4280)	D2TSC4	Magnesium_transporter_MgtE	Citrobacter_rodentium_(strain_ICC168)_(Citrobacter_freundii_biotype_4280)	PF00571	Q99570	PIK3R4	phosphoinositide-3-kinase regulatory subunit 4	PF00069
Citrobacter_rodentium_(strain_ICC168)_(Citrobacter_freundii_biotype_4280)	D2TSD2	Sensor_histidine_kinase_RcsC_(EC_2.7.13.3)	Citrobacter_rodentium_(strain_ICC168)_(Citrobacter_freundii_biotype_4280)	PF00072	O75385	ULK1	unc-51 like autophagy activating kinase 1	PF00069
Citrobacter_rodentium_(strain_ICC168)_(Citrobacter_freundii_biotype_4280)	D2TSD2	Sensor_histidine_kinase_RcsC_(EC_2.7.13.3)	Citrobacter_rodentium_(strain_ICC168)_(Citrobacter_freundii_biotype_4280)	PF00072	Q8IYT8	ULK2	unc-51 like autophagy activating kinase 2	PF00069
Citrobacter_rodentium_(strain_ICC168)_(Citrobacter_freundii_biotype_4280)	D2TSD2	Sensor_histidine_kinase_RcsC_(EC_2.7.13.3)	Citrobacter_rodentium_(strain_ICC168)_(Citrobacter_freundii_biotype_4280)	PF00072	Q99570	PIK3R4	phosphoinositide-3-kinase regulatory subunit 4	PF00069
Citrobacter_rodentium_(strain_ICC168)_(Citrobacter_freundii_biotype_4280)	D2TTE7	Sulfurtransferase	Citrobacter_rodentium_(strain_ICC168)_(Citrobacter_freundii_biotype_4280)	PF00581	O75385	ULK1	unc-51 like autophagy activating kinase 1	PF00069
Citrobacter_rodentium_(strain_ICC168)_(Citrobacter_freundii_biotype_4280)	D2TTE7	Sulfurtransferase	Citrobacter_rodentium_(strain_ICC168)_(Citrobacter_freundii_biotype_4280)	PF00581	O95352	ATG7	autophagy related 7	PF00899
Citrobacter_rodentium_(strain_ICC168)_(Citrobacter_freundii_biotype_4280)	D2TTE7	Sulfurtransferase	Citrobacter_rodentium_(strain_ICC168)_(Citrobacter_freundii_biotype_4280)	PF00581	Q8IYT8	ULK2	unc-51 like autophagy activating kinase 2	PF00069
Citrobacter_rodentium_(strain_ICC168)_(Citrobacter_freundii_biotype_4280)	D2TTE7	Sulfurtransferase	Citrobacter_rodentium_(strain_ICC168)_(Citrobacter_freundii_biotype_4280)	PF00581	Q99570	PIK3R4	phosphoinositide-3-kinase regulatory subunit 4	PF00069
Citrobacter_rodentium_(strain_ICC168)_(Citrobacter_freundii_biotype_4280)	D2TU02	Putative_TPR-domain_protein	Citrobacter_rodentium_(strain_ICC168)_(Citrobacter_freundii_biotype_4280)	PF00515	O75385	ULK1	unc-51 like autophagy activating kinase 1	PF00069
Citrobacter_rodentium_(strain_ICC168)_(Citrobacter_freundii_biotype_4280)	D2TU02	Putative_TPR-domain_protein	Citrobacter_rodentium_(strain_ICC168)_(Citrobacter_freundii_biotype_4280)	PF00515	Q676U5	ATG16L1	autophagy related 16 like 1	PF00400
Citrobacter_rodentium_(strain_ICC168)_(Citrobacter_freundii_biotype_4280)	D2TU02	Putative_TPR-domain_protein	Citrobacter_rodentium_(strain_ICC168)_(Citrobacter_freundii_biotype_4280)	PF00515	Q8IYT8	ULK2	unc-51 like autophagy activating kinase 2	PF00069
Citrobacter_rodentium_(strain_ICC168)_(Citrobacter_freundii_biotype_4280)	D2TU02	Putative_TPR-domain_protein	Citrobacter_rodentium_(strain_ICC168)_(Citrobacter_freundii_biotype_4280)	PF00515	Q8NAA4	ATG16L2	autophagy related 16 like 2	PF00400
Citrobacter_rodentium_(strain_ICC168)_(Citrobacter_freundii_biotype_4280)	D2TU02	Putative_TPR-domain_protein	Citrobacter_rodentium_(strain_ICC168)_(Citrobacter_freundii_biotype_4280)	PF00515	Q99570	PIK3R4	phosphoinositide-3-kinase regulatory subunit 4	PF00400
Citrobacter_rodentium_(strain_ICC168)_(Citrobacter_freundii_biotype_4280)	D2TU02	Putative_TPR-domain_protein	Citrobacter_rodentium_(strain_ICC168)_(Citrobacter_freundii_biotype_4280)	PF00515	Q99570	PIK3R4	phosphoinositide-3-kinase regulatory subunit 4	PF00069
Citrobacter_rodentium_(strain_ICC168)_(Citrobacter_freundii_biotype_4280)	D2TU49	Primosomal_protein_N'_(EC_3.6.4.-)_(ATP-dependent_helicase_PriA)	Citrobacter_rodentium_(strain_ICC168)_(Citrobacter_freundii_biotype_4280)	PF00271	O75385	ULK1	unc-51 like autophagy activating kinase 1	PF00069
Citrobacter_rodentium_(strain_ICC168)_(Citrobacter_freundii_biotype_4280)	D2TU49	Primosomal_protein_N'_(EC_3.6.4.-)_(ATP-dependent_helicase_PriA)	Citrobacter_rodentium_(strain_ICC168)_(Citrobacter_freundii_biotype_4280)	PF00271	Q8IYT8	ULK2	unc-51 like autophagy activating kinase 2	PF00069
Citrobacter_rodentium_(strain_ICC168)_(Citrobacter_freundii_biotype_4280)	D2TU49	Primosomal_protein_N'_(EC_3.6.4.-)_(ATP-dependent_helicase_PriA)	Citrobacter_rodentium_(strain_ICC168)_(Citrobacter_freundii_biotype_4280)	PF00271	Q99570	PIK3R4	phosphoinositide-3-kinase regulatory subunit 4	PF00069
Citrobacter_rodentium_(strain_ICC168)_(Citrobacter_freundii_biotype_4280)	D2TU49	Primosomal_protein_N'_(EC_3.6.4.-)_(ATP-dependent_helicase_PriA)	Citrobacter_rodentium_(strain_ICC168)_(Citrobacter_freundii_biotype_4280)	PF00270	O75385	ULK1	unc-51 like autophagy activating kinase 1	PF00069
Citrobacter_rodentium_(strain_ICC168)_(Citrobacter_freundii_biotype_4280)	D2TU49	Primosomal_protein_N'_(EC_3.6.4.-)_(ATP-dependent_helicase_PriA)	Citrobacter_rodentium_(strain_ICC168)_(Citrobacter_freundii_biotype_4280)	PF00270	Q676U5	ATG16L1	autophagy related 16 like 1	PF00400
Citrobacter_rodentium_(strain_ICC168)_(Citrobacter_freundii_biotype_4280)	D2TU49	Primosomal_protein_N'_(EC_3.6.4.-)_(ATP-dependent_helicase_PriA)	Citrobacter_rodentium_(strain_ICC168)_(Citrobacter_freundii_biotype_4280)	PF00270	Q8IYT8	ULK2	unc-51 like autophagy activating kinase 2	PF00069
Citrobacter_rodentium_(strain_ICC168)_(Citrobacter_freundii_biotype_4280)	D2TU49	Primosomal_protein_N'_(EC_3.6.4.-)_(ATP-dependent_helicase_PriA)	Citrobacter_rodentium_(strain_ICC168)_(Citrobacter_freundii_biotype_4280)	PF00270	Q8NAA4	ATG16L2	autophagy related 16 like 2	PF00400
Citrobacter_rodentium_(strain_ICC168)_(Citrobacter_freundii_biotype_4280)	D2TU49	Primosomal_protein_N'_(EC_3.6.4.-)_(ATP-dependent_helicase_PriA)	Citrobacter_rodentium_(strain_ICC168)_(Citrobacter_freundii_biotype_4280)	PF00270	Q99570	PIK3R4	phosphoinositide-3-kinase regulatory subunit 4	PF00400
Citrobacter_rodentium_(strain_ICC168)_(Citrobacter_freundii_biotype_4280)	D2TU49	Primosomal_protein_N'_(EC_3.6.4.-)_(ATP-dependent_helicase_PriA)	Citrobacter_rodentium_(strain_ICC168)_(Citrobacter_freundii_biotype_4280)	PF00270	Q99570	PIK3R4	phosphoinositide-3-kinase regulatory subunit 4	PF00069
Citrobacter_rodentium_(strain_ICC168)_(Citrobacter_freundii_biotype_4280)	D2TUL1	Sulfurtransferase	Citrobacter_rodentium_(strain_ICC168)_(Citrobacter_freundii_biotype_4280)	PF00581	O75385	ULK1	unc-51 like autophagy activating kinase 1	PF00069
Citrobacter_rodentium_(strain_ICC168)_(Citrobacter_freundii_biotype_4280)	D2TUL1	Sulfurtransferase	Citrobacter_rodentium_(strain_ICC168)_(Citrobacter_freundii_biotype_4280)	PF00581	O95352	ATG7	autophagy related 7	PF00899
Citrobacter_rodentium_(strain_ICC168)_(Citrobacter_freundii_biotype_4280)	D2TUL1	Sulfurtransferase	Citrobacter_rodentium_(strain_ICC168)_(Citrobacter_freundii_biotype_4280)	PF00581	Q8IYT8	ULK2	unc-51 like autophagy activating kinase 2	PF00069
Citrobacter_rodentium_(strain_ICC168)_(Citrobacter_freundii_biotype_4280)	D2TUL1	Sulfurtransferase	Citrobacter_rodentium_(strain_ICC168)_(Citrobacter_freundii_biotype_4280)	PF00581	Q99570	PIK3R4	phosphoinositide-3-kinase regulatory subunit 4	PF00069
Citrobacter_rodentium_(strain_ICC168)_(Citrobacter_freundii_biotype_4280)	D2TUN6	Putative_magnesium_transport_protein	Citrobacter_rodentium_(strain_ICC168)_(Citrobacter_freundii_biotype_4280)	PF00571	O75385	ULK1	unc-51 like autophagy activating kinase 1	PF00069
Citrobacter_rodentium_(strain_ICC168)_(Citrobacter_freundii_biotype_4280)	D2TUN6	Putative_magnesium_transport_protein	Citrobacter_rodentium_(strain_ICC168)_(Citrobacter_freundii_biotype_4280)	PF00571	Q8IYT8	ULK2	unc-51 like autophagy activating kinase 2	PF00069
Citrobacter_rodentium_(strain_ICC168)_(Citrobacter_freundii_biotype_4280)	D2TUN6	Putative_magnesium_transport_protein	Citrobacter_rodentium_(strain_ICC168)_(Citrobacter_freundii_biotype_4280)	PF00571	Q99570	PIK3R4	phosphoinositide-3-kinase regulatory subunit 4	PF00069
Coxiella_burnetii_(strain_RSA_493_/_Nine_Mile_phase_I)	O87712	Chaperone_protein_DnaK_(HSP70)_(Heat_shock_70_kDa_protein)_(Heat_shock_protein_70)	Coxiella_burnetii_(strain_RSA_493_/_Nine_Mile_phase_I)	PF00012	O75385	ULK1	unc-51 like autophagy activating kinase 1	PF00069
Coxiella_burnetii_(strain_RSA_493_/_Nine_Mile_phase_I)	O87712	Chaperone_protein_DnaK_(HSP70)_(Heat_shock_70_kDa_protein)_(Heat_shock_protein_70)	Coxiella_burnetii_(strain_RSA_493_/_Nine_Mile_phase_I)	PF00012	Q676U5	ATG16L1	autophagy related 16 like 1	PF00400
Coxiella_burnetii_(strain_RSA_493_/_Nine_Mile_phase_I)	O87712	Chaperone_protein_DnaK_(HSP70)_(Heat_shock_70_kDa_protein)_(Heat_shock_protein_70)	Coxiella_burnetii_(strain_RSA_493_/_Nine_Mile_phase_I)	PF00012	Q8IYT8	ULK2	unc-51 like autophagy activating kinase 2	PF00069
Coxiella_burnetii_(strain_RSA_493_/_Nine_Mile_phase_I)	O87712	Chaperone_protein_DnaK_(HSP70)_(Heat_shock_70_kDa_protein)_(Heat_shock_protein_70)	Coxiella_burnetii_(strain_RSA_493_/_Nine_Mile_phase_I)	PF00012	Q8NAA4	ATG16L2	autophagy related 16 like 2	PF00400
Coxiella_burnetii_(strain_RSA_493_/_Nine_Mile_phase_I)	O87712	Chaperone_protein_DnaK_(HSP70)_(Heat_shock_70_kDa_protein)_(Heat_shock_protein_70)	Coxiella_burnetii_(strain_RSA_493_/_Nine_Mile_phase_I)	PF00012	Q99570	PIK3R4	phosphoinositide-3-kinase regulatory subunit 4	PF00400
Coxiella_burnetii_(strain_RSA_493_/_Nine_Mile_phase_I)	O87712	Chaperone_protein_DnaK_(HSP70)_(Heat_shock_70_kDa_protein)_(Heat_shock_protein_70)	Coxiella_burnetii_(strain_RSA_493_/_Nine_Mile_phase_I)	PF00012	Q99570	PIK3R4	phosphoinositide-3-kinase regulatory subunit 4	PF00069
Coxiella_burnetii_(strain_RSA_493_/_Nine_Mile_phase_I)	P45680	Universal_stress_protein_A_homolog_2	Coxiella_burnetii_(strain_RSA_493_/_Nine_Mile_phase_I)	PF00582	O75385	ULK1	unc-51 like autophagy activating kinase 1	PF00069
Coxiella_burnetii_(strain_RSA_493_/_Nine_Mile_phase_I)	P45680	Universal_stress_protein_A_homolog_2	Coxiella_burnetii_(strain_RSA_493_/_Nine_Mile_phase_I)	PF00582	Q8IYT8	ULK2	unc-51 like autophagy activating kinase 2	PF00069
Coxiella_burnetii_(strain_RSA_493_/_Nine_Mile_phase_I)	P45680	Universal_stress_protein_A_homolog_2	Coxiella_burnetii_(strain_RSA_493_/_Nine_Mile_phase_I)	PF00582	Q99570	PIK3R4	phosphoinositide-3-kinase regulatory subunit 4	PF00069
Coxiella_burnetii_(strain_RSA_493_/_Nine_Mile_phase_I)	Q83A30	HemY	Coxiella_burnetii_(strain_RSA_493_/_Nine_Mile_phase_I)	PF00515	O75385	ULK1	unc-51 like autophagy activating kinase 1	PF00069
Coxiella_burnetii_(strain_RSA_493_/_Nine_Mile_phase_I)	Q83A30	HemY	Coxiella_burnetii_(strain_RSA_493_/_Nine_Mile_phase_I)	PF00515	Q676U5	ATG16L1	autophagy related 16 like 1	PF00400
Coxiella_burnetii_(strain_RSA_493_/_Nine_Mile_phase_I)	Q83A30	HemY	Coxiella_burnetii_(strain_RSA_493_/_Nine_Mile_phase_I)	PF00515	Q8IYT8	ULK2	unc-51 like autophagy activating kinase 2	PF00069
Coxiella_burnetii_(strain_RSA_493_/_Nine_Mile_phase_I)	Q83A30	HemY	Coxiella_burnetii_(strain_RSA_493_/_Nine_Mile_phase_I)	PF00515	Q8NAA4	ATG16L2	autophagy related 16 like 2	PF00400
Coxiella_burnetii_(strain_RSA_493_/_Nine_Mile_phase_I)	Q83A30	HemY	Coxiella_burnetii_(strain_RSA_493_/_Nine_Mile_phase_I)	PF00515	Q99570	PIK3R4	phosphoinositide-3-kinase regulatory subunit 4	PF00400
Coxiella_burnetii_(strain_RSA_493_/_Nine_Mile_phase_I)	Q83A30	HemY	Coxiella_burnetii_(strain_RSA_493_/_Nine_Mile_phase_I)	PF00515	Q99570	PIK3R4	phosphoinositide-3-kinase regulatory subunit 4	PF00069
Coxiella_burnetii_(strain_RSA_493_/_Nine_Mile_phase_I)	Q83A68	Transcriptional_regulatory_protein	Coxiella_burnetii_(strain_RSA_493_/_Nine_Mile_phase_I)	PF00989	O75385	ULK1	unc-51 like autophagy activating kinase 1	PF00069
Coxiella_burnetii_(strain_RSA_493_/_Nine_Mile_phase_I)	Q83A68	Transcriptional_regulatory_protein	Coxiella_burnetii_(strain_RSA_493_/_Nine_Mile_phase_I)	PF00989	Q8IYT8	ULK2	unc-51 like autophagy activating kinase 2	PF00069
Coxiella_burnetii_(strain_RSA_493_/_Nine_Mile_phase_I)	Q83A68	Transcriptional_regulatory_protein	Coxiella_burnetii_(strain_RSA_493_/_Nine_Mile_phase_I)	PF00989	Q99570	PIK3R4	phosphoinositide-3-kinase regulatory subunit 4	PF00069
Coxiella_burnetii_(strain_RSA_493_/_Nine_Mile_phase_I)	Q83AF6	ATP_synthase_gamma_chain_(ATP_synthase_F1_sector_gamma_subunit)_(F-ATPase_gamma_subunit)	Coxiella_burnetii_(strain_RSA_493_/_Nine_Mile_phase_I)	PF00231	Q676U5	ATG16L1	autophagy related 16 like 1	PF00400
Coxiella_burnetii_(strain_RSA_493_/_Nine_Mile_phase_I)	Q83AF6	ATP_synthase_gamma_chain_(ATP_synthase_F1_sector_gamma_subunit)_(F-ATPase_gamma_subunit)	Coxiella_burnetii_(strain_RSA_493_/_Nine_Mile_phase_I)	PF00231	Q8NAA4	ATG16L2	autophagy related 16 like 2	PF00400
Coxiella_burnetii_(strain_RSA_493_/_Nine_Mile_phase_I)	Q83AF6	ATP_synthase_gamma_chain_(ATP_synthase_F1_sector_gamma_subunit)_(F-ATPase_gamma_subunit)	Coxiella_burnetii_(strain_RSA_493_/_Nine_Mile_phase_I)	PF00231	Q99570	PIK3R4	phosphoinositide-3-kinase regulatory subunit 4	PF00400
Coxiella_burnetii_(strain_RSA_493_/_Nine_Mile_phase_I)	Q83AQ8	Superoxide_dismutase_[Cu-Zn]_(EC_1.15.1.1)	Coxiella_burnetii_(strain_RSA_493_/_Nine_Mile_phase_I)	PF00080	O75385	ULK1	unc-51 like autophagy activating kinase 1	PF00069
Coxiella_burnetii_(strain_RSA_493_/_Nine_Mile_phase_I)	Q83AQ8	Superoxide_dismutase_[Cu-Zn]_(EC_1.15.1.1)	Coxiella_burnetii_(strain_RSA_493_/_Nine_Mile_phase_I)	PF00080	Q8IYT8	ULK2	unc-51 like autophagy activating kinase 2	PF00069
Coxiella_burnetii_(strain_RSA_493_/_Nine_Mile_phase_I)	Q83AQ8	Superoxide_dismutase_[Cu-Zn]_(EC_1.15.1.1)	Coxiella_burnetii_(strain_RSA_493_/_Nine_Mile_phase_I)	PF00080	Q99570	PIK3R4	phosphoinositide-3-kinase regulatory subunit 4	PF00069
Coxiella_burnetii_(strain_RSA_493_/_Nine_Mile_phase_I)	Q83BF9	Phosphoenolpyruvate-protein_phosphotransferase_(EC_2.7.3.9)	Coxiella_burnetii_(strain_RSA_493_/_Nine_Mile_phase_I)	PF01590	O75385	ULK1	unc-51 like autophagy activating kinase 1	PF00069
Coxiella_burnetii_(strain_RSA_493_/_Nine_Mile_phase_I)	Q83BF9	Phosphoenolpyruvate-protein_phosphotransferase_(EC_2.7.3.9)	Coxiella_burnetii_(strain_RSA_493_/_Nine_Mile_phase_I)	PF01590	Q8IYT8	ULK2	unc-51 like autophagy activating kinase 2	PF00069
Coxiella_burnetii_(strain_RSA_493_/_Nine_Mile_phase_I)	Q83BF9	Phosphoenolpyruvate-protein_phosphotransferase_(EC_2.7.3.9)	Coxiella_burnetii_(strain_RSA_493_/_Nine_Mile_phase_I)	PF01590	Q99570	PIK3R4	phosphoinositide-3-kinase regulatory subunit 4	PF00069
Coxiella_burnetii_(strain_RSA_493_/_Nine_Mile_phase_I)	Q83BI7	Rhodanese-related_sulfurtransferase	Coxiella_burnetii_(strain_RSA_493_/_Nine_Mile_phase_I)	PF00581	O75385	ULK1	unc-51 like autophagy activating kinase 1	PF00069
Coxiella_burnetii_(strain_RSA_493_/_Nine_Mile_phase_I)	Q83BI7	Rhodanese-related_sulfurtransferase	Coxiella_burnetii_(strain_RSA_493_/_Nine_Mile_phase_I)	PF00581	O95352	ATG7	autophagy related 7	PF00899
Coxiella_burnetii_(strain_RSA_493_/_Nine_Mile_phase_I)	Q83BI7	Rhodanese-related_sulfurtransferase	Coxiella_burnetii_(strain_RSA_493_/_Nine_Mile_phase_I)	PF00581	Q8IYT8	ULK2	unc-51 like autophagy activating kinase 2	PF00069
Coxiella_burnetii_(strain_RSA_493_/_Nine_Mile_phase_I)	Q83BI7	Rhodanese-related_sulfurtransferase	Coxiella_burnetii_(strain_RSA_493_/_Nine_Mile_phase_I)	PF00581	Q99570	PIK3R4	phosphoinositide-3-kinase regulatory subunit 4	PF00069
Coxiella_burnetii_(strain_RSA_493_/_Nine_Mile_phase_I)	Q83BW1	Zinc_metalloprotease_(EC_3.4.24.-)	Coxiella_burnetii_(strain_RSA_493_/_Nine_Mile_phase_I)	PF00595	O75385	ULK1	unc-51 like autophagy activating kinase 1	PF00069
Coxiella_burnetii_(strain_RSA_493_/_Nine_Mile_phase_I)	Q83BW1	Zinc_metalloprotease_(EC_3.4.24.-)	Coxiella_burnetii_(strain_RSA_493_/_Nine_Mile_phase_I)	PF00595	Q8IYT8	ULK2	unc-51 like autophagy activating kinase 2	PF00069
Coxiella_burnetii_(strain_RSA_493_/_Nine_Mile_phase_I)	Q83BW1	Zinc_metalloprotease_(EC_3.4.24.-)	Coxiella_burnetii_(strain_RSA_493_/_Nine_Mile_phase_I)	PF00595	Q99570	PIK3R4	phosphoinositide-3-kinase regulatory subunit 4	PF00069
Coxiella_burnetii_(strain_RSA_493_/_Nine_Mile_phase_I)	Q83CB0	Hypothetical_membrane_spanning_protein	Coxiella_burnetii_(strain_RSA_493_/_Nine_Mile_phase_I)	PF00415	O75385	ULK1	unc-51 like autophagy activating kinase 1	PF00069
Coxiella_burnetii_(strain_RSA_493_/_Nine_Mile_phase_I)	Q83CB0	Hypothetical_membrane_spanning_protein	Coxiella_burnetii_(strain_RSA_493_/_Nine_Mile_phase_I)	PF00415	Q8IYT8	ULK2	unc-51 like autophagy activating kinase 2	PF00069
Coxiella_burnetii_(strain_RSA_493_/_Nine_Mile_phase_I)	Q83CB0	Hypothetical_membrane_spanning_protein	Coxiella_burnetii_(strain_RSA_493_/_Nine_Mile_phase_I)	PF00415	Q99570	PIK3R4	phosphoinositide-3-kinase regulatory subunit 4	PF00069
Coxiella_burnetii_(strain_RSA_493_/_Nine_Mile_phase_I)	Q83CD7	Glycine-rich_RNA-binding_protein	Coxiella_burnetii_(strain_RSA_493_/_Nine_Mile_phase_I)	PF00076	O75385	ULK1	unc-51 like autophagy activating kinase 1	PF00069
Coxiella_burnetii_(strain_RSA_493_/_Nine_Mile_phase_I)	Q83CD7	Glycine-rich_RNA-binding_protein	Coxiella_burnetii_(strain_RSA_493_/_Nine_Mile_phase_I)	PF00076	Q676U5	ATG16L1	autophagy related 16 like 1	PF00400
Coxiella_burnetii_(strain_RSA_493_/_Nine_Mile_phase_I)	Q83CD7	Glycine-rich_RNA-binding_protein	Coxiella_burnetii_(strain_RSA_493_/_Nine_Mile_phase_I)	PF00076	Q8IYT8	ULK2	unc-51 like autophagy activating kinase 2	PF00069
Coxiella_burnetii_(strain_RSA_493_/_Nine_Mile_phase_I)	Q83CD7	Glycine-rich_RNA-binding_protein	Coxiella_burnetii_(strain_RSA_493_/_Nine_Mile_phase_I)	PF00076	Q8NAA4	ATG16L2	autophagy related 16 like 2	PF00400
Coxiella_burnetii_(strain_RSA_493_/_Nine_Mile_phase_I)	Q83CD7	Glycine-rich_RNA-binding_protein	Coxiella_burnetii_(strain_RSA_493_/_Nine_Mile_phase_I)	PF00076	Q99570	PIK3R4	phosphoinositide-3-kinase regulatory subunit 4	PF00400
Coxiella_burnetii_(strain_RSA_493_/_Nine_Mile_phase_I)	Q83CD7	Glycine-rich_RNA-binding_protein	Coxiella_burnetii_(strain_RSA_493_/_Nine_Mile_phase_I)	PF00076	Q99570	PIK3R4	phosphoinositide-3-kinase regulatory subunit 4	PF00069
Coxiella_burnetii_(strain_RSA_493_/_Nine_Mile_phase_I)	Q83CF8	Tetratricopeptide_repeat_family_protein	Coxiella_burnetii_(strain_RSA_493_/_Nine_Mile_phase_I)	PF00515	O75385	ULK1	unc-51 like autophagy activating kinase 1	PF00069
Coxiella_burnetii_(strain_RSA_493_/_Nine_Mile_phase_I)	Q83CF8	Tetratricopeptide_repeat_family_protein	Coxiella_burnetii_(strain_RSA_493_/_Nine_Mile_phase_I)	PF00515	Q676U5	ATG16L1	autophagy related 16 like 1	PF00400
Coxiella_burnetii_(strain_RSA_493_/_Nine_Mile_phase_I)	Q83CF8	Tetratricopeptide_repeat_family_protein	Coxiella_burnetii_(strain_RSA_493_/_Nine_Mile_phase_I)	PF00515	Q8IYT8	ULK2	unc-51 like autophagy activating kinase 2	PF00069
Coxiella_burnetii_(strain_RSA_493_/_Nine_Mile_phase_I)	Q83CF8	Tetratricopeptide_repeat_family_protein	Coxiella_burnetii_(strain_RSA_493_/_Nine_Mile_phase_I)	PF00515	Q8NAA4	ATG16L2	autophagy related 16 like 2	PF00400
Coxiella_burnetii_(strain_RSA_493_/_Nine_Mile_phase_I)	Q83CF8	Tetratricopeptide_repeat_family_protein	Coxiella_burnetii_(strain_RSA_493_/_Nine_Mile_phase_I)	PF00515	Q99570	PIK3R4	phosphoinositide-3-kinase regulatory subunit 4	PF00400
Coxiella_burnetii_(strain_RSA_493_/_Nine_Mile_phase_I)	Q83CF8	Tetratricopeptide_repeat_family_protein	Coxiella_burnetii_(strain_RSA_493_/_Nine_Mile_phase_I)	PF00515	Q99570	PIK3R4	phosphoinositide-3-kinase regulatory subunit 4	PF00069
Coxiella_burnetii_(strain_RSA_493_/_Nine_Mile_phase_I)	Q83D04	Sulfurtransferase	Coxiella_burnetii_(strain_RSA_493_/_Nine_Mile_phase_I)	PF00581	O75385	ULK1	unc-51 like autophagy activating kinase 1	PF00069
Coxiella_burnetii_(strain_RSA_493_/_Nine_Mile_phase_I)	Q83D04	Sulfurtransferase	Coxiella_burnetii_(strain_RSA_493_/_Nine_Mile_phase_I)	PF00581	O95352	ATG7	autophagy related 7	PF00899
Coxiella_burnetii_(strain_RSA_493_/_Nine_Mile_phase_I)	Q83D04	Sulfurtransferase	Coxiella_burnetii_(strain_RSA_493_/_Nine_Mile_phase_I)	PF00581	Q8IYT8	ULK2	unc-51 like autophagy activating kinase 2	PF00069
Coxiella_burnetii_(strain_RSA_493_/_Nine_Mile_phase_I)	Q83D04	Sulfurtransferase	Coxiella_burnetii_(strain_RSA_493_/_Nine_Mile_phase_I)	PF00581	Q99570	PIK3R4	phosphoinositide-3-kinase regulatory subunit 4	PF00069
Coxiella_burnetii_(strain_RSA_493_/_Nine_Mile_phase_I)	Q83D11	RNA_binding_protein	Coxiella_burnetii_(strain_RSA_493_/_Nine_Mile_phase_I)	PF00076	O75385	ULK1	unc-51 like autophagy activating kinase 1	PF00069
Coxiella_burnetii_(strain_RSA_493_/_Nine_Mile_phase_I)	Q83D11	RNA_binding_protein	Coxiella_burnetii_(strain_RSA_493_/_Nine_Mile_phase_I)	PF00076	Q676U5	ATG16L1	autophagy related 16 like 1	PF00400
Coxiella_burnetii_(strain_RSA_493_/_Nine_Mile_phase_I)	Q83D11	RNA_binding_protein	Coxiella_burnetii_(strain_RSA_493_/_Nine_Mile_phase_I)	PF00076	Q8IYT8	ULK2	unc-51 like autophagy activating kinase 2	PF00069
Coxiella_burnetii_(strain_RSA_493_/_Nine_Mile_phase_I)	Q83D11	RNA_binding_protein	Coxiella_burnetii_(strain_RSA_493_/_Nine_Mile_phase_I)	PF00076	Q8NAA4	ATG16L2	autophagy related 16 like 2	PF00400
Coxiella_burnetii_(strain_RSA_493_/_Nine_Mile_phase_I)	Q83D11	RNA_binding_protein	Coxiella_burnetii_(strain_RSA_493_/_Nine_Mile_phase_I)	PF00076	Q99570	PIK3R4	phosphoinositide-3-kinase regulatory subunit 4	PF00400
Coxiella_burnetii_(strain_RSA_493_/_Nine_Mile_phase_I)	Q83D11	RNA_binding_protein	Coxiella_burnetii_(strain_RSA_493_/_Nine_Mile_phase_I)	PF00076	Q99570	PIK3R4	phosphoinositide-3-kinase regulatory subunit 4	PF00069
Coxiella_burnetii_(strain_RSA_493_/_Nine_Mile_phase_I)	Q83E07	Lipopolysaccharide_assembly_protein_B	Coxiella_burnetii_(strain_RSA_493_/_Nine_Mile_phase_I)	PF00515	O75385	ULK1	unc-51 like autophagy activating kinase 1	PF00069
Coxiella_burnetii_(strain_RSA_493_/_Nine_Mile_phase_I)	Q83E07	Lipopolysaccharide_assembly_protein_B	Coxiella_burnetii_(strain_RSA_493_/_Nine_Mile_phase_I)	PF00515	Q676U5	ATG16L1	autophagy related 16 like 1	PF00400
Coxiella_burnetii_(strain_RSA_493_/_Nine_Mile_phase_I)	Q83E07	Lipopolysaccharide_assembly_protein_B	Coxiella_burnetii_(strain_RSA_493_/_Nine_Mile_phase_I)	PF00515	Q8IYT8	ULK2	unc-51 like autophagy activating kinase 2	PF00069
Coxiella_burnetii_(strain_RSA_493_/_Nine_Mile_phase_I)	Q83E07	Lipopolysaccharide_assembly_protein_B	Coxiella_burnetii_(strain_RSA_493_/_Nine_Mile_phase_I)	PF00515	Q8NAA4	ATG16L2	autophagy related 16 like 2	PF00400
Coxiella_burnetii_(strain_RSA_493_/_Nine_Mile_phase_I)	Q83E07	Lipopolysaccharide_assembly_protein_B	Coxiella_burnetii_(strain_RSA_493_/_Nine_Mile_phase_I)	PF00515	Q99570	PIK3R4	phosphoinositide-3-kinase regulatory subunit 4	PF00400
Coxiella_burnetii_(strain_RSA_493_/_Nine_Mile_phase_I)	Q83E07	Lipopolysaccharide_assembly_protein_B	Coxiella_burnetii_(strain_RSA_493_/_Nine_Mile_phase_I)	PF00515	Q99570	PIK3R4	phosphoinositide-3-kinase regulatory subunit 4	PF00069
Coxiella_burnetii_(strain_RSA_493_/_Nine_Mile_phase_I)	Q83E77	Magnesium_and_cobalt_efflux_protein	Coxiella_burnetii_(strain_RSA_493_/_Nine_Mile_phase_I)	PF00571	O75385	ULK1	unc-51 like autophagy activating kinase 1	PF00069
Coxiella_burnetii_(strain_RSA_493_/_Nine_Mile_phase_I)	Q83E77	Magnesium_and_cobalt_efflux_protein	Coxiella_burnetii_(strain_RSA_493_/_Nine_Mile_phase_I)	PF00571	Q8IYT8	ULK2	unc-51 like autophagy activating kinase 2	PF00069
Coxiella_burnetii_(strain_RSA_493_/_Nine_Mile_phase_I)	Q83E77	Magnesium_and_cobalt_efflux_protein	Coxiella_burnetii_(strain_RSA_493_/_Nine_Mile_phase_I)	PF00571	Q99570	PIK3R4	phosphoinositide-3-kinase regulatory subunit 4	PF00069
Escherichia_coli_(strain_K12)	P00393	NADH_dehydrogenase_(EC_1.6.99.3)	Escherichia_coli_(strain_K12)	PF00070	O75385	ULK1	unc-51 like autophagy activating kinase 1	PF00069
Escherichia_coli_(strain_K12)	P00393	NADH_dehydrogenase_(EC_1.6.99.3)	Escherichia_coli_(strain_K12)	PF00070	Q8IYT8	ULK2	unc-51 like autophagy activating kinase 2	PF00069
Escherichia_coli_(strain_K12)	P00393	NADH_dehydrogenase_(EC_1.6.99.3)	Escherichia_coli_(strain_K12)	PF00070	Q99570	PIK3R4	phosphoinositide-3-kinase regulatory subunit 4	PF00069
Escherichia_coli_(strain_K12)	P07024	Protein_UshA_[Includes:_UDP-sugar_hydrolase_(EC_3.6.1.45)_(UDP-sugar_diphosphatase)_(UDP-sugar_pyrophosphatase);_5'-nucleotidase_(5'-NT)_(EC_3.1.3.5)]	Escherichia_coli_(strain_K12)	PF00149	O75385	ULK1	unc-51 like autophagy activating kinase 1	PF00069
Escherichia_coli_(strain_K12)	P07024	Protein_UshA_[Includes:_UDP-sugar_hydrolase_(EC_3.6.1.45)_(UDP-sugar_diphosphatase)_(UDP-sugar_pyrophosphatase);_5'-nucleotidase_(5'-NT)_(EC_3.1.3.5)]	Escherichia_coli_(strain_K12)	PF00149	Q676U5	ATG16L1	autophagy related 16 like 1	PF00400
Escherichia_coli_(strain_K12)	P07024	Protein_UshA_[Includes:_UDP-sugar_hydrolase_(EC_3.6.1.45)_(UDP-sugar_diphosphatase)_(UDP-sugar_pyrophosphatase);_5'-nucleotidase_(5'-NT)_(EC_3.1.3.5)]	Escherichia_coli_(strain_K12)	PF00149	Q8IYT8	ULK2	unc-51 like autophagy activating kinase 2	PF00069
Escherichia_coli_(strain_K12)	P07024	Protein_UshA_[Includes:_UDP-sugar_hydrolase_(EC_3.6.1.45)_(UDP-sugar_diphosphatase)_(UDP-sugar_pyrophosphatase);_5'-nucleotidase_(5'-NT)_(EC_3.1.3.5)]	Escherichia_coli_(strain_K12)	PF00149	Q8NAA4	ATG16L2	autophagy related 16 like 2	PF00400
Escherichia_coli_(strain_K12)	P07024	Protein_UshA_[Includes:_UDP-sugar_hydrolase_(EC_3.6.1.45)_(UDP-sugar_diphosphatase)_(UDP-sugar_pyrophosphatase);_5'-nucleotidase_(5'-NT)_(EC_3.1.3.5)]	Escherichia_coli_(strain_K12)	PF00149	Q99570	PIK3R4	phosphoinositide-3-kinase regulatory subunit 4	PF00400
Escherichia_coli_(strain_K12)	P07024	Protein_UshA_[Includes:_UDP-sugar_hydrolase_(EC_3.6.1.45)_(UDP-sugar_diphosphatase)_(UDP-sugar_pyrophosphatase);_5'-nucleotidase_(5'-NT)_(EC_3.1.3.5)]	Escherichia_coli_(strain_K12)	PF00149	Q99570	PIK3R4	phosphoinositide-3-kinase regulatory subunit 4	PF00069
Escherichia_coli_(strain_K12)	P07330	Chemotaxis_response_regulator_protein-glutamate_methylesterase_(EC_3.1.1.61)	Escherichia_coli_(strain_K12)	PF00072	O75385	ULK1	unc-51 like autophagy activating kinase 1	PF00069
Escherichia_coli_(strain_K12)	P07330	Chemotaxis_response_regulator_protein-glutamate_methylesterase_(EC_3.1.1.61)	Escherichia_coli_(strain_K12)	PF00072	Q8IYT8	ULK2	unc-51 like autophagy activating kinase 2	PF00069
Escherichia_coli_(strain_K12)	P07330	Chemotaxis_response_regulator_protein-glutamate_methylesterase_(EC_3.1.1.61)	Escherichia_coli_(strain_K12)	PF00072	Q99570	PIK3R4	phosphoinositide-3-kinase regulatory subunit 4	PF00069
Escherichia_coli_(strain_K12)	P08331	2',3'-cyclic-nucleotide_2'-phosphodiesterase/3'-nucleotidase_(EC_3.1.3.6)_(EC_3.1.4.16)	Escherichia_coli_(strain_K12)	PF00149	O75385	ULK1	unc-51 like autophagy activating kinase 1	PF00069
Escherichia_coli_(strain_K12)	P08331	2',3'-cyclic-nucleotide_2'-phosphodiesterase/3'-nucleotidase_(EC_3.1.3.6)_(EC_3.1.4.16)	Escherichia_coli_(strain_K12)	PF00149	Q676U5	ATG16L1	autophagy related 16 like 1	PF00400
Escherichia_coli_(strain_K12)	P08331	2',3'-cyclic-nucleotide_2'-phosphodiesterase/3'-nucleotidase_(EC_3.1.3.6)_(EC_3.1.4.16)	Escherichia_coli_(strain_K12)	PF00149	Q8IYT8	ULK2	unc-51 like autophagy activating kinase 2	PF00069
Escherichia_coli_(strain_K12)	P08331	2',3'-cyclic-nucleotide_2'-phosphodiesterase/3'-nucleotidase_(EC_3.1.3.6)_(EC_3.1.4.16)	Escherichia_coli_(strain_K12)	PF00149	Q8NAA4	ATG16L2	autophagy related 16 like 2	PF00400
Escherichia_coli_(strain_K12)	P08331	2',3'-cyclic-nucleotide_2'-phosphodiesterase/3'-nucleotidase_(EC_3.1.3.6)_(EC_3.1.4.16)	Escherichia_coli_(strain_K12)	PF00149	Q99570	PIK3R4	phosphoinositide-3-kinase regulatory subunit 4	PF00400
Escherichia_coli_(strain_K12)	P08331	2',3'-cyclic-nucleotide_2'-phosphodiesterase/3'-nucleotidase_(EC_3.1.3.6)_(EC_3.1.4.16)	Escherichia_coli_(strain_K12)	PF00149	Q99570	PIK3R4	phosphoinositide-3-kinase regulatory subunit 4	PF00069
Escherichia_coli_(strain_K12)	P08400	Phosphate_regulon_sensor_protein_PhoR_(EC_2.7.13.3)	Escherichia_coli_(strain_K12)	PF00989	O75385	ULK1	unc-51 like autophagy activating kinase 1	PF00069
Escherichia_coli_(strain_K12)	P08400	Phosphate_regulon_sensor_protein_PhoR_(EC_2.7.13.3)	Escherichia_coli_(strain_K12)	PF00989	Q8IYT8	ULK2	unc-51 like autophagy activating kinase 2	PF00069
Escherichia_coli_(strain_K12)	P08400	Phosphate_regulon_sensor_protein_PhoR_(EC_2.7.13.3)	Escherichia_coli_(strain_K12)	PF00989	Q99570	PIK3R4	phosphoinositide-3-kinase regulatory subunit 4	PF00069
Escherichia_coli_(strain_K12)	P0A6Y8	Chaperone_protein_DnaK_(HSP70)_(Heat_shock_70_kDa_protein)_(Heat_shock_protein_70)	Escherichia_coli_(strain_K12)	PF00012	O75385	ULK1	unc-51 like autophagy activating kinase 1	PF00069
Escherichia_coli_(strain_K12)	P0A6Y8	Chaperone_protein_DnaK_(HSP70)_(Heat_shock_70_kDa_protein)_(Heat_shock_protein_70)	Escherichia_coli_(strain_K12)	PF00012	Q676U5	ATG16L1	autophagy related 16 like 1	PF00400
Escherichia_coli_(strain_K12)	P0A6Y8	Chaperone_protein_DnaK_(HSP70)_(Heat_shock_70_kDa_protein)_(Heat_shock_protein_70)	Escherichia_coli_(strain_K12)	PF00012	Q8IYT8	ULK2	unc-51 like autophagy activating kinase 2	PF00069
Escherichia_coli_(strain_K12)	P0A6Y8	Chaperone_protein_DnaK_(HSP70)_(Heat_shock_70_kDa_protein)_(Heat_shock_protein_70)	Escherichia_coli_(strain_K12)	PF00012	Q8NAA4	ATG16L2	autophagy related 16 like 2	PF00400
Escherichia_coli_(strain_K12)	P0A6Y8	Chaperone_protein_DnaK_(HSP70)_(Heat_shock_70_kDa_protein)_(Heat_shock_protein_70)	Escherichia_coli_(strain_K12)	PF00012	Q99570	PIK3R4	phosphoinositide-3-kinase regulatory subunit 4	PF00400
Escherichia_coli_(strain_K12)	P0A6Y8	Chaperone_protein_DnaK_(HSP70)_(Heat_shock_70_kDa_protein)_(Heat_shock_protein_70)	Escherichia_coli_(strain_K12)	PF00012	Q99570	PIK3R4	phosphoinositide-3-kinase regulatory subunit 4	PF00069
Escherichia_coli_(strain_K12)	P0A6Z3	Chaperone_protein_HtpG_(Heat_shock_protein_C62.5)_(Heat_shock_protein_HtpG)_(High_temperature_protein_G)	Escherichia_coli_(strain_K12)	PF00183	O75385	ULK1	unc-51 like autophagy activating kinase 1	PF00069
Escherichia_coli_(strain_K12)	P0A6Z3	Chaperone_protein_HtpG_(Heat_shock_protein_C62.5)_(Heat_shock_protein_HtpG)_(High_temperature_protein_G)	Escherichia_coli_(strain_K12)	PF00183	Q8IYT8	ULK2	unc-51 like autophagy activating kinase 2	PF00069
Escherichia_coli_(strain_K12)	P0A6Z3	Chaperone_protein_HtpG_(Heat_shock_protein_C62.5)_(Heat_shock_protein_HtpG)_(High_temperature_protein_G)	Escherichia_coli_(strain_K12)	PF00183	Q99570	PIK3R4	phosphoinositide-3-kinase regulatory subunit 4	PF00069
Escherichia_coli_(strain_K12)	P0A9E9	Regulatory_protein_YeiL	Escherichia_coli_(strain_K12)	PF00027	O75385	ULK1	unc-51 like autophagy activating kinase 1	PF00069
Escherichia_coli_(strain_K12)	P0A9E9	Regulatory_protein_YeiL	Escherichia_coli_(strain_K12)	PF00027	Q8IYT8	ULK2	unc-51 like autophagy activating kinase 2	PF00069
Escherichia_coli_(strain_K12)	P0A9E9	Regulatory_protein_YeiL	Escherichia_coli_(strain_K12)	PF00027	Q99570	PIK3R4	phosphoinositide-3-kinase regulatory subunit 4	PF00069
Escherichia_coli_(strain_K12)	P0A9P0	Dihydrolipoyl_dehydrogenase_(EC_1.8.1.4)_(Dihydrolipoamide_dehydrogenase)_(E3_component_of_pyruvate_and_2-oxoglutarate_dehydrogenases_complexes)_(Glycine_cleavage_system_L_protein)	Escherichia_coli_(strain_K12)	PF00070	O75385	ULK1	unc-51 like autophagy activating kinase 1	PF00069
Escherichia_coli_(strain_K12)	P0A9P0	Dihydrolipoyl_dehydrogenase_(EC_1.8.1.4)_(Dihydrolipoamide_dehydrogenase)_(E3_component_of_pyruvate_and_2-oxoglutarate_dehydrogenases_complexes)_(Glycine_cleavage_system_L_protein)	Escherichia_coli_(strain_K12)	PF00070	Q8IYT8	ULK2	unc-51 like autophagy activating kinase 2	PF00069
Escherichia_coli_(strain_K12)	P0A9P0	Dihydrolipoyl_dehydrogenase_(EC_1.8.1.4)_(Dihydrolipoamide_dehydrogenase)_(E3_component_of_pyruvate_and_2-oxoglutarate_dehydrogenases_complexes)_(Glycine_cleavage_system_L_protein)	Escherichia_coli_(strain_K12)	PF00070	Q99570	PIK3R4	phosphoinositide-3-kinase regulatory subunit 4	PF00069
Escherichia_coli_(strain_K12)	P0ABA6	ATP_synthase_gamma_chain_(ATP_synthase_F1_sector_gamma_subunit)_(F-ATPase_gamma_subunit)	Escherichia_coli_(strain_K12)	PF00231	Q676U5	ATG16L1	autophagy related 16 like 1	PF00400
Escherichia_coli_(strain_K12)	P0ABA6	ATP_synthase_gamma_chain_(ATP_synthase_F1_sector_gamma_subunit)_(F-ATPase_gamma_subunit)	Escherichia_coli_(strain_K12)	PF00231	Q8NAA4	ATG16L2	autophagy related 16 like 2	PF00400
Escherichia_coli_(strain_K12)	P0ABA6	ATP_synthase_gamma_chain_(ATP_synthase_F1_sector_gamma_subunit)_(F-ATPase_gamma_subunit)	Escherichia_coli_(strain_K12)	PF00231	Q99570	PIK3R4	phosphoinositide-3-kinase regulatory subunit 4	PF00400
Escherichia_coli_(strain_K12)	P0AE45	UPF0053_inner_membrane_protein_YtfL	Escherichia_coli_(strain_K12)	PF00571	O75385	ULK1	unc-51 like autophagy activating kinase 1	PF00069
Escherichia_coli_(strain_K12)	P0AE45	UPF0053_inner_membrane_protein_YtfL	Escherichia_coli_(strain_K12)	PF00571	Q8IYT8	ULK2	unc-51 like autophagy activating kinase 2	PF00069
Escherichia_coli_(strain_K12)	P0AE45	UPF0053_inner_membrane_protein_YtfL	Escherichia_coli_(strain_K12)	PF00571	Q99570	PIK3R4	phosphoinositide-3-kinase regulatory subunit 4	PF00069
Escherichia_coli_(strain_K12)	P0AEC0	UPF0053_inner_membrane_protein_YoaE	Escherichia_coli_(strain_K12)	PF00571	O75385	ULK1	unc-51 like autophagy activating kinase 1	PF00069
Escherichia_coli_(strain_K12)	P0AEC0	UPF0053_inner_membrane_protein_YoaE	Escherichia_coli_(strain_K12)	PF00571	Q8IYT8	ULK2	unc-51 like autophagy activating kinase 2	PF00069
Escherichia_coli_(strain_K12)	P0AEC0	UPF0053_inner_membrane_protein_YoaE	Escherichia_coli_(strain_K12)	PF00571	Q99570	PIK3R4	phosphoinositide-3-kinase regulatory subunit 4	PF00069
Escherichia_coli_(strain_K12)	P0AEC3	Aerobic_respiration_control_sensor_protein_ArcB_(EC_2.7.13.3)	Escherichia_coli_(strain_K12)	PF00989	O75385	ULK1	unc-51 like autophagy activating kinase 1	PF00069
Escherichia_coli_(strain_K12)	P0AEC3	Aerobic_respiration_control_sensor_protein_ArcB_(EC_2.7.13.3)	Escherichia_coli_(strain_K12)	PF00989	Q8IYT8	ULK2	unc-51 like autophagy activating kinase 2	PF00069
Escherichia_coli_(strain_K12)	P0AEC3	Aerobic_respiration_control_sensor_protein_ArcB_(EC_2.7.13.3)	Escherichia_coli_(strain_K12)	PF00989	Q99570	PIK3R4	phosphoinositide-3-kinase regulatory subunit 4	PF00069
Escherichia_coli_(strain_K12)	P0AEC3	Aerobic_respiration_control_sensor_protein_ArcB_(EC_2.7.13.3)	Escherichia_coli_(strain_K12)	PF00072	O75385	ULK1	unc-51 like autophagy activating kinase 1	PF00069
Escherichia_coli_(strain_K12)	P0AEC3	Aerobic_respiration_control_sensor_protein_ArcB_(EC_2.7.13.3)	Escherichia_coli_(strain_K12)	PF00072	Q8IYT8	ULK2	unc-51 like autophagy activating kinase 2	PF00069
Escherichia_coli_(strain_K12)	P0AEC3	Aerobic_respiration_control_sensor_protein_ArcB_(EC_2.7.13.3)	Escherichia_coli_(strain_K12)	PF00072	Q99570	PIK3R4	phosphoinositide-3-kinase regulatory subunit 4	PF00069
Escherichia_coli_(strain_K12)	P0AEC5	Signal_transduction_histidine-protein_kinase_BarA_(EC_2.7.13.3)	Escherichia_coli_(strain_K12)	PF00072	O75385	ULK1	unc-51 like autophagy activating kinase 1	PF00069
Escherichia_coli_(strain_K12)	P0AEC5	Signal_transduction_histidine-protein_kinase_BarA_(EC_2.7.13.3)	Escherichia_coli_(strain_K12)	PF00072	Q8IYT8	ULK2	unc-51 like autophagy activating kinase 2	PF00069
Escherichia_coli_(strain_K12)	P0AEC5	Signal_transduction_histidine-protein_kinase_BarA_(EC_2.7.13.3)	Escherichia_coli_(strain_K12)	PF00072	Q99570	PIK3R4	phosphoinositide-3-kinase regulatory subunit 4	PF00069
Escherichia_coli_(strain_K12)	P0AEC8	Sensor_histidine_kinase_DcuS_(EC_2.7.13.3)_(Fumarate_sensor)	Escherichia_coli_(strain_K12)	PF00989	O75385	ULK1	unc-51 like autophagy activating kinase 1	PF00069
Escherichia_coli_(strain_K12)	P0AEC8	Sensor_histidine_kinase_DcuS_(EC_2.7.13.3)_(Fumarate_sensor)	Escherichia_coli_(strain_K12)	PF00989	Q8IYT8	ULK2	unc-51 like autophagy activating kinase 2	PF00069
Escherichia_coli_(strain_K12)	P0AEC8	Sensor_histidine_kinase_DcuS_(EC_2.7.13.3)_(Fumarate_sensor)	Escherichia_coli_(strain_K12)	PF00989	Q99570	PIK3R4	phosphoinositide-3-kinase regulatory subunit 4	PF00069
Escherichia_coli_(strain_K12)	P0AEH1	Regulator_of_sigma-E_protease_RseP_(EC_3.4.24.-)_(S2P_endopeptidase)_(Site-2_protease_RseP)_(S2P_protease_RseP)_(Site-2-type_intramembrane_protease)	Escherichia_coli_(strain_K12)	PF00595	O75385	ULK1	unc-51 like autophagy activating kinase 1	PF00069
Escherichia_coli_(strain_K12)	P0AEH1	Regulator_of_sigma-E_protease_RseP_(EC_3.4.24.-)_(S2P_endopeptidase)_(Site-2_protease_RseP)_(S2P_protease_RseP)_(Site-2-type_intramembrane_protease)	Escherichia_coli_(strain_K12)	PF00595	Q8IYT8	ULK2	unc-51 like autophagy activating kinase 2	PF00069
Escherichia_coli_(strain_K12)	P0AEH1	Regulator_of_sigma-E_protease_RseP_(EC_3.4.24.-)_(S2P_endopeptidase)_(Site-2_protease_RseP)_(S2P_protease_RseP)_(Site-2-type_intramembrane_protease)	Escherichia_coli_(strain_K12)	PF00595	Q99570	PIK3R4	phosphoinositide-3-kinase regulatory subunit 4	PF00069
Escherichia_coli_(strain_K12)	P0AFB1	Lipoprotein_NlpI	Escherichia_coli_(strain_K12)	PF00515	O75385	ULK1	unc-51 like autophagy activating kinase 1	PF00069
Escherichia_coli_(strain_K12)	P0AFB1	Lipoprotein_NlpI	Escherichia_coli_(strain_K12)	PF00515	Q676U5	ATG16L1	autophagy related 16 like 1	PF00400
Escherichia_coli_(strain_K12)	P0AFB1	Lipoprotein_NlpI	Escherichia_coli_(strain_K12)	PF00515	Q8IYT8	ULK2	unc-51 like autophagy activating kinase 2	PF00069
Escherichia_coli_(strain_K12)	P0AFB1	Lipoprotein_NlpI	Escherichia_coli_(strain_K12)	PF00515	Q8NAA4	ATG16L2	autophagy related 16 like 2	PF00400
Escherichia_coli_(strain_K12)	P0AFB1	Lipoprotein_NlpI	Escherichia_coli_(strain_K12)	PF00515	Q99570	PIK3R4	phosphoinositide-3-kinase regulatory subunit 4	PF00400
Escherichia_coli_(strain_K12)	P0AFB1	Lipoprotein_NlpI	Escherichia_coli_(strain_K12)	PF00515	Q99570	PIK3R4	phosphoinositide-3-kinase regulatory subunit 4	PF00069
Escherichia_coli_(strain_K12)	P0AG27	Uncharacterized_protein_YibN	Escherichia_coli_(strain_K12)	PF00581	O75385	ULK1	unc-51 like autophagy activating kinase 1	PF00069
Escherichia_coli_(strain_K12)	P0AG27	Uncharacterized_protein_YibN	Escherichia_coli_(strain_K12)	PF00581	O95352	ATG7	autophagy related 7	PF00899
Escherichia_coli_(strain_K12)	P0AG27	Uncharacterized_protein_YibN	Escherichia_coli_(strain_K12)	PF00581	Q8IYT8	ULK2	unc-51 like autophagy activating kinase 2	PF00069
Escherichia_coli_(strain_K12)	P0AG27	Uncharacterized_protein_YibN	Escherichia_coli_(strain_K12)	PF00581	Q99570	PIK3R4	phosphoinositide-3-kinase regulatory subunit 4	PF00069
Escherichia_coli_(strain_K12)	P0AGD1	Superoxide_dismutase_[Cu-Zn]_(EC_1.15.1.1)_(Bacteriocuprein)	Escherichia_coli_(strain_K12)	PF00080	O75385	ULK1	unc-51 like autophagy activating kinase 1	PF00069
Escherichia_coli_(strain_K12)	P0AGD1	Superoxide_dismutase_[Cu-Zn]_(EC_1.15.1.1)_(Bacteriocuprein)	Escherichia_coli_(strain_K12)	PF00080	Q8IYT8	ULK2	unc-51 like autophagy activating kinase 2	PF00069
Escherichia_coli_(strain_K12)	P0AGD1	Superoxide_dismutase_[Cu-Zn]_(EC_1.15.1.1)_(Bacteriocuprein)	Escherichia_coli_(strain_K12)	PF00080	Q99570	PIK3R4	phosphoinositide-3-kinase regulatory subunit 4	PF00069
Escherichia_coli_(strain_K12)	P0C0V0	Periplasmic_serine_endoprotease_DegP_(EC_3.4.21.107)_(Heat_shock_protein_DegP)_(Protease_Do)	Escherichia_coli_(strain_K12)	PF00595	O75385	ULK1	unc-51 like autophagy activating kinase 1	PF00069
Escherichia_coli_(strain_K12)	P0C0V0	Periplasmic_serine_endoprotease_DegP_(EC_3.4.21.107)_(Heat_shock_protein_DegP)_(Protease_Do)	Escherichia_coli_(strain_K12)	PF00595	Q8IYT8	ULK2	unc-51 like autophagy activating kinase 2	PF00069
Escherichia_coli_(strain_K12)	P0C0V0	Periplasmic_serine_endoprotease_DegP_(EC_3.4.21.107)_(Heat_shock_protein_DegP)_(Protease_Do)	Escherichia_coli_(strain_K12)	PF00595	Q99570	PIK3R4	phosphoinositide-3-kinase regulatory subunit 4	PF00069
Escherichia_coli_(strain_K12)	P0DMC5	Sensor_histidine_kinase_RcsC_(EC_2.7.13.3)_(Capsular_synthesis_regulator_component_C)	Escherichia_coli_(strain_K12)	PF00072	O75385	ULK1	unc-51 like autophagy activating kinase 1	PF00069
Escherichia_coli_(strain_K12)	P0DMC5	Sensor_histidine_kinase_RcsC_(EC_2.7.13.3)_(Capsular_synthesis_regulator_component_C)	Escherichia_coli_(strain_K12)	PF00072	Q8IYT8	ULK2	unc-51 like autophagy activating kinase 2	PF00069
Escherichia_coli_(strain_K12)	P0DMC5	Sensor_histidine_kinase_RcsC_(EC_2.7.13.3)_(Capsular_synthesis_regulator_component_C)	Escherichia_coli_(strain_K12)	PF00072	Q99570	PIK3R4	phosphoinositide-3-kinase regulatory subunit 4	PF00069
Escherichia_coli_(strain_K12)	P14175	Glycine_betaine/proline_betaine_transport_system_ATP-binding_protein_ProV	Escherichia_coli_(strain_K12)	PF00571	O75385	ULK1	unc-51 like autophagy activating kinase 1	PF00069
Escherichia_coli_(strain_K12)	P14175	Glycine_betaine/proline_betaine_transport_system_ATP-binding_protein_ProV	Escherichia_coli_(strain_K12)	PF00571	Q8IYT8	ULK2	unc-51 like autophagy activating kinase 2	PF00069
Escherichia_coli_(strain_K12)	P14175	Glycine_betaine/proline_betaine_transport_system_ATP-binding_protein_ProV	Escherichia_coli_(strain_K12)	PF00571	Q99570	PIK3R4	phosphoinositide-3-kinase regulatory subunit 4	PF00069
Escherichia_coli_(strain_K12)	P17115	Arabinose_5-phosphate_isomerase_GutQ_(API)_(G-API)_(EC_5.3.1.13)_(Phosphosugar_aldol-ketol_isomerase)	Escherichia_coli_(strain_K12)	PF00571	O75385	ULK1	unc-51 like autophagy activating kinase 1	PF00069
Escherichia_coli_(strain_K12)	P17115	Arabinose_5-phosphate_isomerase_GutQ_(API)_(G-API)_(EC_5.3.1.13)_(Phosphosugar_aldol-ketol_isomerase)	Escherichia_coli_(strain_K12)	PF00571	Q8IYT8	ULK2	unc-51 like autophagy activating kinase 2	PF00069
Escherichia_coli_(strain_K12)	P17115	Arabinose_5-phosphate_isomerase_GutQ_(API)_(G-API)_(EC_5.3.1.13)_(Phosphosugar_aldol-ketol_isomerase)	Escherichia_coli_(strain_K12)	PF00571	Q99570	PIK3R4	phosphoinositide-3-kinase regulatory subunit 4	PF00069
Escherichia_coli_(strain_K12)	P17888	Primosomal_protein_N'_(EC_3.6.4.-)_(ATP-dependent_helicase_PriA)_(Replication_factor_Y)	Escherichia_coli_(strain_K12)	PF00271	O75385	ULK1	unc-51 like autophagy activating kinase 1	PF00069
Escherichia_coli_(strain_K12)	P17888	Primosomal_protein_N'_(EC_3.6.4.-)_(ATP-dependent_helicase_PriA)_(Replication_factor_Y)	Escherichia_coli_(strain_K12)	PF00271	Q8IYT8	ULK2	unc-51 like autophagy activating kinase 2	PF00069
Escherichia_coli_(strain_K12)	P17888	Primosomal_protein_N'_(EC_3.6.4.-)_(ATP-dependent_helicase_PriA)_(Replication_factor_Y)	Escherichia_coli_(strain_K12)	PF00271	Q99570	PIK3R4	phosphoinositide-3-kinase regulatory subunit 4	PF00069
Escherichia_coli_(strain_K12)	P17888	Primosomal_protein_N'_(EC_3.6.4.-)_(ATP-dependent_helicase_PriA)_(Replication_factor_Y)	Escherichia_coli_(strain_K12)	PF00270	O75385	ULK1	unc-51 like autophagy activating kinase 1	PF00069
Escherichia_coli_(strain_K12)	P17888	Primosomal_protein_N'_(EC_3.6.4.-)_(ATP-dependent_helicase_PriA)_(Replication_factor_Y)	Escherichia_coli_(strain_K12)	PF00270	Q676U5	ATG16L1	autophagy related 16 like 1	PF00400
Escherichia_coli_(strain_K12)	P17888	Primosomal_protein_N'_(EC_3.6.4.-)_(ATP-dependent_helicase_PriA)_(Replication_factor_Y)	Escherichia_coli_(strain_K12)	PF00270	Q8IYT8	ULK2	unc-51 like autophagy activating kinase 2	PF00069
Escherichia_coli_(strain_K12)	P17888	Primosomal_protein_N'_(EC_3.6.4.-)_(ATP-dependent_helicase_PriA)_(Replication_factor_Y)	Escherichia_coli_(strain_K12)	PF00270	Q8NAA4	ATG16L2	autophagy related 16 like 2	PF00400
Escherichia_coli_(strain_K12)	P17888	Primosomal_protein_N'_(EC_3.6.4.-)_(ATP-dependent_helicase_PriA)_(Replication_factor_Y)	Escherichia_coli_(strain_K12)	PF00270	Q99570	PIK3R4	phosphoinositide-3-kinase regulatory subunit 4	PF00400
Escherichia_coli_(strain_K12)	P17888	Primosomal_protein_N'_(EC_3.6.4.-)_(ATP-dependent_helicase_PriA)_(Replication_factor_Y)	Escherichia_coli_(strain_K12)	PF00270	Q99570	PIK3R4	phosphoinositide-3-kinase regulatory subunit 4	PF00069
Escherichia_coli_(strain_K12)	P21865	Sensor_protein_KdpD_(EC_2.7.13.3)	Escherichia_coli_(strain_K12)	PF00582	O75385	ULK1	unc-51 like autophagy activating kinase 1	PF00069
Escherichia_coli_(strain_K12)	P21865	Sensor_protein_KdpD_(EC_2.7.13.3)	Escherichia_coli_(strain_K12)	PF00582	Q8IYT8	ULK2	unc-51 like autophagy activating kinase 2	PF00069
Escherichia_coli_(strain_K12)	P21865	Sensor_protein_KdpD_(EC_2.7.13.3)	Escherichia_coli_(strain_K12)	PF00582	Q99570	PIK3R4	phosphoinositide-3-kinase regulatory subunit 4	PF00069
Escherichia_coli_(strain_K12)	P23857	Thiosulfate_sulfurtransferase_PspE_(TST)_(EC_2.8.1.1)_(Phage_shock_protein_E)	Escherichia_coli_(strain_K12)	PF00581	O75385	ULK1	unc-51 like autophagy activating kinase 1	PF00069
Escherichia_coli_(strain_K12)	P23857	Thiosulfate_sulfurtransferase_PspE_(TST)_(EC_2.8.1.1)_(Phage_shock_protein_E)	Escherichia_coli_(strain_K12)	PF00581	O95352	ATG7	autophagy related 7	PF00899
Escherichia_coli_(strain_K12)	P23857	Thiosulfate_sulfurtransferase_PspE_(TST)_(EC_2.8.1.1)_(Phage_shock_protein_E)	Escherichia_coli_(strain_K12)	PF00581	Q8IYT8	ULK2	unc-51 like autophagy activating kinase 2	PF00069
Escherichia_coli_(strain_K12)	P23857	Thiosulfate_sulfurtransferase_PspE_(TST)_(EC_2.8.1.1)_(Phage_shock_protein_E)	Escherichia_coli_(strain_K12)	PF00581	Q99570	PIK3R4	phosphoinositide-3-kinase regulatory subunit 4	PF00069
Escherichia_coli_(strain_K12)	P23865	Tail-specific_protease_(EC_3.4.21.102)_(C-terminal-processing_peptidase)_(PRC_protein)_(Protease_Re)	Escherichia_coli_(strain_K12)	PF00595	O75385	ULK1	unc-51 like autophagy activating kinase 1	PF00069
Escherichia_coli_(strain_K12)	P23865	Tail-specific_protease_(EC_3.4.21.102)_(C-terminal-processing_peptidase)_(PRC_protein)_(Protease_Re)	Escherichia_coli_(strain_K12)	PF00595	Q8IYT8	ULK2	unc-51 like autophagy activating kinase 2	PF00069
Escherichia_coli_(strain_K12)	P23865	Tail-specific_protease_(EC_3.4.21.102)_(C-terminal-processing_peptidase)_(PRC_protein)_(Protease_Re)	Escherichia_coli_(strain_K12)	PF00595	Q99570	PIK3R4	phosphoinositide-3-kinase regulatory subunit 4	PF00069
Escherichia_coli_(strain_K12)	P30855	Sensor_protein_EvgS_(EC_2.7.13.3)	Escherichia_coli_(strain_K12)	PF00072	O75385	ULK1	unc-51 like autophagy activating kinase 1	PF00069
Escherichia_coli_(strain_K12)	P30855	Sensor_protein_EvgS_(EC_2.7.13.3)	Escherichia_coli_(strain_K12)	PF00072	Q8IYT8	ULK2	unc-51 like autophagy activating kinase 2	PF00069
Escherichia_coli_(strain_K12)	P30855	Sensor_protein_EvgS_(EC_2.7.13.3)	Escherichia_coli_(strain_K12)	PF00072	Q99570	PIK3R4	phosphoinositide-3-kinase regulatory subunit 4	PF00069
Escherichia_coli_(strain_K12)	P31142	3-mercaptopyruvate_sulfurtransferase_(MST)_(EC_2.8.1.2)_(Rhodanese-like_protein)	Escherichia_coli_(strain_K12)	PF00581	O75385	ULK1	unc-51 like autophagy activating kinase 1	PF00069
Escherichia_coli_(strain_K12)	P31142	3-mercaptopyruvate_sulfurtransferase_(MST)_(EC_2.8.1.2)_(Rhodanese-like_protein)	Escherichia_coli_(strain_K12)	PF00581	O95352	ATG7	autophagy related 7	PF00899
Escherichia_coli_(strain_K12)	P31142	3-mercaptopyruvate_sulfurtransferase_(MST)_(EC_2.8.1.2)_(Rhodanese-like_protein)	Escherichia_coli_(strain_K12)	PF00581	Q8IYT8	ULK2	unc-51 like autophagy activating kinase 2	PF00069
Escherichia_coli_(strain_K12)	P31142	3-mercaptopyruvate_sulfurtransferase_(MST)_(EC_2.8.1.2)_(Rhodanese-like_protein)	Escherichia_coli_(strain_K12)	PF00581	Q99570	PIK3R4	phosphoinositide-3-kinase regulatory subunit 4	PF00069
Escherichia_coli_(strain_K12)	P37049	Phosphodiesterase_YaeI_(EC_3.1.4.-)	Escherichia_coli_(strain_K12)	PF00149	O75385	ULK1	unc-51 like autophagy activating kinase 1	PF00069
Escherichia_coli_(strain_K12)	P37049	Phosphodiesterase_YaeI_(EC_3.1.4.-)	Escherichia_coli_(strain_K12)	PF00149	Q676U5	ATG16L1	autophagy related 16 like 1	PF00400
Escherichia_coli_(strain_K12)	P37049	Phosphodiesterase_YaeI_(EC_3.1.4.-)	Escherichia_coli_(strain_K12)	PF00149	Q8IYT8	ULK2	unc-51 like autophagy activating kinase 2	PF00069
Escherichia_coli_(strain_K12)	P37049	Phosphodiesterase_YaeI_(EC_3.1.4.-)	Escherichia_coli_(strain_K12)	PF00149	Q8NAA4	ATG16L2	autophagy related 16 like 2	PF00400
Escherichia_coli_(strain_K12)	P37049	Phosphodiesterase_YaeI_(EC_3.1.4.-)	Escherichia_coli_(strain_K12)	PF00149	Q99570	PIK3R4	phosphoinositide-3-kinase regulatory subunit 4	PF00400
Escherichia_coli_(strain_K12)	P37049	Phosphodiesterase_YaeI_(EC_3.1.4.-)	Escherichia_coli_(strain_K12)	PF00149	Q99570	PIK3R4	phosphoinositide-3-kinase regulatory subunit 4	PF00069
Escherichia_coli_(strain_K12)	P37666	Glyoxylate/hydroxypyruvate_reductase_B_(EC_1.1.1.79)_(EC_1.1.1.81)_(2-ketoaldonate_reductase)_(2-ketogluconate_reductase)_(2KR)_(EC_1.1.1.215)	Escherichia_coli_(strain_K12)	PF00389	Q676U5	ATG16L1	autophagy related 16 like 1	PF00400
Escherichia_coli_(strain_K12)	P37666	Glyoxylate/hydroxypyruvate_reductase_B_(EC_1.1.1.79)_(EC_1.1.1.81)_(2-ketoaldonate_reductase)_(2-ketogluconate_reductase)_(2KR)_(EC_1.1.1.215)	Escherichia_coli_(strain_K12)	PF00389	Q8NAA4	ATG16L2	autophagy related 16 like 2	PF00400
Escherichia_coli_(strain_K12)	P37666	Glyoxylate/hydroxypyruvate_reductase_B_(EC_1.1.1.79)_(EC_1.1.1.81)_(2-ketoaldonate_reductase)_(2-ketogluconate_reductase)_(2KR)_(EC_1.1.1.215)	Escherichia_coli_(strain_K12)	PF00389	Q99570	PIK3R4	phosphoinositide-3-kinase regulatory subunit 4	PF00400
Escherichia_coli_(strain_K12)	P37908	UPF0053_inner_membrane_protein_YfjD	Escherichia_coli_(strain_K12)	PF00571	O75385	ULK1	unc-51 like autophagy activating kinase 1	PF00069
Escherichia_coli_(strain_K12)	P37908	UPF0053_inner_membrane_protein_YfjD	Escherichia_coli_(strain_K12)	PF00571	Q8IYT8	ULK2	unc-51 like autophagy activating kinase 2	PF00069
Escherichia_coli_(strain_K12)	P37908	UPF0053_inner_membrane_protein_YfjD	Escherichia_coli_(strain_K12)	PF00571	Q99570	PIK3R4	phosphoinositide-3-kinase regulatory subunit 4	PF00069
Escherichia_coli_(strain_K12)	P38036	CRISPR-associated_endonuclease/helicase_Cas3_(EC_3.1.-.-)_(EC_3.6.4.-)	Escherichia_coli_(strain_K12)	PF00270	O75385	ULK1	unc-51 like autophagy activating kinase 1	PF00069
Escherichia_coli_(strain_K12)	P38036	CRISPR-associated_endonuclease/helicase_Cas3_(EC_3.1.-.-)_(EC_3.6.4.-)	Escherichia_coli_(strain_K12)	PF00270	Q676U5	ATG16L1	autophagy related 16 like 1	PF00400
Escherichia_coli_(strain_K12)	P38036	CRISPR-associated_endonuclease/helicase_Cas3_(EC_3.1.-.-)_(EC_3.6.4.-)	Escherichia_coli_(strain_K12)	PF00270	Q8IYT8	ULK2	unc-51 like autophagy activating kinase 2	PF00069
Escherichia_coli_(strain_K12)	P38036	CRISPR-associated_endonuclease/helicase_Cas3_(EC_3.1.-.-)_(EC_3.6.4.-)	Escherichia_coli_(strain_K12)	PF00270	Q8NAA4	ATG16L2	autophagy related 16 like 2	PF00400
Escherichia_coli_(strain_K12)	P38036	CRISPR-associated_endonuclease/helicase_Cas3_(EC_3.1.-.-)_(EC_3.6.4.-)	Escherichia_coli_(strain_K12)	PF00270	Q99570	PIK3R4	phosphoinositide-3-kinase regulatory subunit 4	PF00400
Escherichia_coli_(strain_K12)	P38036	CRISPR-associated_endonuclease/helicase_Cas3_(EC_3.1.-.-)_(EC_3.6.4.-)	Escherichia_coli_(strain_K12)	PF00270	Q99570	PIK3R4	phosphoinositide-3-kinase regulatory subunit 4	PF00069
Escherichia_coli_(strain_K12)	P39099	Periplasmic_pH-dependent_serine_endoprotease_DegQ_(EC_3.4.21.107)_(Protease_Do)	Escherichia_coli_(strain_K12)	PF00595	O75385	ULK1	unc-51 like autophagy activating kinase 1	PF00069
Escherichia_coli_(strain_K12)	P39099	Periplasmic_pH-dependent_serine_endoprotease_DegQ_(EC_3.4.21.107)_(Protease_Do)	Escherichia_coli_(strain_K12)	PF00595	Q8IYT8	ULK2	unc-51 like autophagy activating kinase 2	PF00069
Escherichia_coli_(strain_K12)	P39099	Periplasmic_pH-dependent_serine_endoprotease_DegQ_(EC_3.4.21.107)_(Protease_Do)	Escherichia_coli_(strain_K12)	PF00595	Q99570	PIK3R4	phosphoinositide-3-kinase regulatory subunit 4	PF00069
Escherichia_coli_(strain_K12)	P39453	Sensor_protein_TorS_(EC_2.7.13.3)	Escherichia_coli_(strain_K12)	PF00072	O75385	ULK1	unc-51 like autophagy activating kinase 1	PF00069
Escherichia_coli_(strain_K12)	P39453	Sensor_protein_TorS_(EC_2.7.13.3)	Escherichia_coli_(strain_K12)	PF00072	Q8IYT8	ULK2	unc-51 like autophagy activating kinase 2	PF00069
Escherichia_coli_(strain_K12)	P39453	Sensor_protein_TorS_(EC_2.7.13.3)	Escherichia_coli_(strain_K12)	PF00072	Q99570	PIK3R4	phosphoinositide-3-kinase regulatory subunit 4	PF00069
Escherichia_coli_(strain_K12)	P55734	Inner_membrane_protein_YgaP	Escherichia_coli_(strain_K12)	PF00581	O75385	ULK1	unc-51 like autophagy activating kinase 1	PF00069
Escherichia_coli_(strain_K12)	P55734	Inner_membrane_protein_YgaP	Escherichia_coli_(strain_K12)	PF00581	O95352	ATG7	autophagy related 7	PF00899
Escherichia_coli_(strain_K12)	P55734	Inner_membrane_protein_YgaP	Escherichia_coli_(strain_K12)	PF00581	Q8IYT8	ULK2	unc-51 like autophagy activating kinase 2	PF00069
Escherichia_coli_(strain_K12)	P55734	Inner_membrane_protein_YgaP	Escherichia_coli_(strain_K12)	PF00581	Q99570	PIK3R4	phosphoinositide-3-kinase regulatory subunit 4	PF00069
Escherichia_coli_(strain_K12)	P76123	Putative_uncharacterized_protein_YddK	Escherichia_coli_(strain_K12)	PF00560	O75385	ULK1	unc-51 like autophagy activating kinase 1	PF00069
Escherichia_coli_(strain_K12)	P76123	Putative_uncharacterized_protein_YddK	Escherichia_coli_(strain_K12)	PF00560	Q8IYT8	ULK2	unc-51 like autophagy activating kinase 2	PF00069
Escherichia_coli_(strain_K12)	P76123	Putative_uncharacterized_protein_YddK	Escherichia_coli_(strain_K12)	PF00560	Q99570	PIK3R4	phosphoinositide-3-kinase regulatory subunit 4	PF00069
Escherichia_coli_(strain_K12)	P76389	UPF0053_protein_YegH	Escherichia_coli_(strain_K12)	PF00571	O75385	ULK1	unc-51 like autophagy activating kinase 1	PF00069
Escherichia_coli_(strain_K12)	P76389	UPF0053_protein_YegH	Escherichia_coli_(strain_K12)	PF00571	Q8IYT8	ULK2	unc-51 like autophagy activating kinase 2	PF00069
Escherichia_coli_(strain_K12)	P76389	UPF0053_protein_YegH	Escherichia_coli_(strain_K12)	PF00571	Q99570	PIK3R4	phosphoinositide-3-kinase regulatory subunit 4	PF00069
Escherichia_coli_(strain_K12)	P78067	Thiosulfate_sulfurtransferase_YnjE_(EC_2.8.1.1)	Escherichia_coli_(strain_K12)	PF00581	O75385	ULK1	unc-51 like autophagy activating kinase 1	PF00069
Escherichia_coli_(strain_K12)	P78067	Thiosulfate_sulfurtransferase_YnjE_(EC_2.8.1.1)	Escherichia_coli_(strain_K12)	PF00581	O95352	ATG7	autophagy related 7	PF00899
Escherichia_coli_(strain_K12)	P78067	Thiosulfate_sulfurtransferase_YnjE_(EC_2.8.1.1)	Escherichia_coli_(strain_K12)	PF00581	Q8IYT8	ULK2	unc-51 like autophagy activating kinase 2	PF00069
Escherichia_coli_(strain_K12)	P78067	Thiosulfate_sulfurtransferase_YnjE_(EC_2.8.1.1)	Escherichia_coli_(strain_K12)	PF00581	Q99570	PIK3R4	phosphoinositide-3-kinase regulatory subunit 4	PF00069
Escherichia_coli_(strain_K12)	Q06067	Signal_transduction_histidine-protein_kinase_AtoS_(EC_2.7.13.3)	Escherichia_coli_(strain_K12)	PF00989	O75385	ULK1	unc-51 like autophagy activating kinase 1	PF00069
Escherichia_coli_(strain_K12)	Q06067	Signal_transduction_histidine-protein_kinase_AtoS_(EC_2.7.13.3)	Escherichia_coli_(strain_K12)	PF00989	Q8IYT8	ULK2	unc-51 like autophagy activating kinase 2	PF00069
Escherichia_coli_(strain_K12)	Q06067	Signal_transduction_histidine-protein_kinase_AtoS_(EC_2.7.13.3)	Escherichia_coli_(strain_K12)	PF00989	Q99570	PIK3R4	phosphoinositide-3-kinase regulatory subunit 4	PF00069
Escherichia_coli_(strain_K12)	Q46927	tRNA_threonylcarbamoyladenosine_dehydratase_(EC_6.1.-.-)_(t(6)A37_dehydratase)	Escherichia_coli_(strain_K12)	PF00899	O95352	ATG7	autophagy related 7	PF00899
Escherichia_coli_(strain_UTI89_/_UPEC)	Q1R1T4	Functional_relaxosome_complex_initiator	Escherichia_coli_(strain_UTI89_/_UPEC)	PF00989	O75385	ULK1	unc-51 like autophagy activating kinase 1	PF00069
Escherichia_coli_(strain_UTI89_/_UPEC)	Q1R1T4	Functional_relaxosome_complex_initiator	Escherichia_coli_(strain_UTI89_/_UPEC)	PF00989	Q8IYT8	ULK2	unc-51 like autophagy activating kinase 2	PF00069
Escherichia_coli_(strain_UTI89_/_UPEC)	Q1R1T4	Functional_relaxosome_complex_initiator	Escherichia_coli_(strain_UTI89_/_UPEC)	PF00989	Q99570	PIK3R4	phosphoinositide-3-kinase regulatory subunit 4	PF00069
Escherichia_coli_(strain_UTI89_/_UPEC)	Q1R334	Putative_transport_protein	Escherichia_coli_(strain_UTI89_/_UPEC)	PF00571	O75385	ULK1	unc-51 like autophagy activating kinase 1	PF00069
Escherichia_coli_(strain_UTI89_/_UPEC)	Q1R334	Putative_transport_protein	Escherichia_coli_(strain_UTI89_/_UPEC)	PF00571	Q8IYT8	ULK2	unc-51 like autophagy activating kinase 2	PF00069
Escherichia_coli_(strain_UTI89_/_UPEC)	Q1R334	Putative_transport_protein	Escherichia_coli_(strain_UTI89_/_UPEC)	PF00571	Q99570	PIK3R4	phosphoinositide-3-kinase regulatory subunit 4	PF00069
Escherichia_coli_(strain_UTI89_/_UPEC)	Q1R338	2',3'-cyclic-nucleotide_2'-phosphodiesterase_(EC_3.1.4.16)	Escherichia_coli_(strain_UTI89_/_UPEC)	PF00149	O75385	ULK1	unc-51 like autophagy activating kinase 1	PF00069
Escherichia_coli_(strain_UTI89_/_UPEC)	Q1R338	2',3'-cyclic-nucleotide_2'-phosphodiesterase_(EC_3.1.4.16)	Escherichia_coli_(strain_UTI89_/_UPEC)	PF00149	Q676U5	ATG16L1	autophagy related 16 like 1	PF00400
Escherichia_coli_(strain_UTI89_/_UPEC)	Q1R338	2',3'-cyclic-nucleotide_2'-phosphodiesterase_(EC_3.1.4.16)	Escherichia_coli_(strain_UTI89_/_UPEC)	PF00149	Q8IYT8	ULK2	unc-51 like autophagy activating kinase 2	PF00069
Escherichia_coli_(strain_UTI89_/_UPEC)	Q1R338	2',3'-cyclic-nucleotide_2'-phosphodiesterase_(EC_3.1.4.16)	Escherichia_coli_(strain_UTI89_/_UPEC)	PF00149	Q8NAA4	ATG16L2	autophagy related 16 like 2	PF00400
Escherichia_coli_(strain_UTI89_/_UPEC)	Q1R338	2',3'-cyclic-nucleotide_2'-phosphodiesterase_(EC_3.1.4.16)	Escherichia_coli_(strain_UTI89_/_UPEC)	PF00149	Q99570	PIK3R4	phosphoinositide-3-kinase regulatory subunit 4	PF00400
Escherichia_coli_(strain_UTI89_/_UPEC)	Q1R338	2',3'-cyclic-nucleotide_2'-phosphodiesterase_(EC_3.1.4.16)	Escherichia_coli_(strain_UTI89_/_UPEC)	PF00149	Q99570	PIK3R4	phosphoinositide-3-kinase regulatory subunit 4	PF00069
Escherichia_coli_(strain_UTI89_/_UPEC)	Q1R3D7	Sensor_protein_DcuS_(EC_2.7.3.-)	Escherichia_coli_(strain_UTI89_/_UPEC)	PF00989	O75385	ULK1	unc-51 like autophagy activating kinase 1	PF00069
Escherichia_coli_(strain_UTI89_/_UPEC)	Q1R3D7	Sensor_protein_DcuS_(EC_2.7.3.-)	Escherichia_coli_(strain_UTI89_/_UPEC)	PF00989	Q8IYT8	ULK2	unc-51 like autophagy activating kinase 2	PF00069
Escherichia_coli_(strain_UTI89_/_UPEC)	Q1R3D7	Sensor_protein_DcuS_(EC_2.7.3.-)	Escherichia_coli_(strain_UTI89_/_UPEC)	PF00989	Q99570	PIK3R4	phosphoinositide-3-kinase regulatory subunit 4	PF00069
Escherichia_coli_(strain_UTI89_/_UPEC)	Q1R3X2	Uncharacterized_protein	Escherichia_coli_(strain_UTI89_/_UPEC)	PF00149	O75385	ULK1	unc-51 like autophagy activating kinase 1	PF00069
Escherichia_coli_(strain_UTI89_/_UPEC)	Q1R3X2	Uncharacterized_protein	Escherichia_coli_(strain_UTI89_/_UPEC)	PF00149	Q676U5	ATG16L1	autophagy related 16 like 1	PF00400
Escherichia_coli_(strain_UTI89_/_UPEC)	Q1R3X2	Uncharacterized_protein	Escherichia_coli_(strain_UTI89_/_UPEC)	PF00149	Q8IYT8	ULK2	unc-51 like autophagy activating kinase 2	PF00069
Escherichia_coli_(strain_UTI89_/_UPEC)	Q1R3X2	Uncharacterized_protein	Escherichia_coli_(strain_UTI89_/_UPEC)	PF00149	Q8NAA4	ATG16L2	autophagy related 16 like 2	PF00400
Escherichia_coli_(strain_UTI89_/_UPEC)	Q1R3X2	Uncharacterized_protein	Escherichia_coli_(strain_UTI89_/_UPEC)	PF00149	Q99570	PIK3R4	phosphoinositide-3-kinase regulatory subunit 4	PF00400
Escherichia_coli_(strain_UTI89_/_UPEC)	Q1R3X2	Uncharacterized_protein	Escherichia_coli_(strain_UTI89_/_UPEC)	PF00149	Q99570	PIK3R4	phosphoinositide-3-kinase regulatory subunit 4	PF00069
Escherichia_coli_(strain_UTI89_/_UPEC)	Q1R3X4	Uncharacterized_protein	Escherichia_coli_(strain_UTI89_/_UPEC)	PF00149	O75385	ULK1	unc-51 like autophagy activating kinase 1	PF00069
Escherichia_coli_(strain_UTI89_/_UPEC)	Q1R3X4	Uncharacterized_protein	Escherichia_coli_(strain_UTI89_/_UPEC)	PF00149	Q676U5	ATG16L1	autophagy related 16 like 1	PF00400
Escherichia_coli_(strain_UTI89_/_UPEC)	Q1R3X4	Uncharacterized_protein	Escherichia_coli_(strain_UTI89_/_UPEC)	PF00149	Q8IYT8	ULK2	unc-51 like autophagy activating kinase 2	PF00069
Escherichia_coli_(strain_UTI89_/_UPEC)	Q1R3X4	Uncharacterized_protein	Escherichia_coli_(strain_UTI89_/_UPEC)	PF00149	Q8NAA4	ATG16L2	autophagy related 16 like 2	PF00400
Escherichia_coli_(strain_UTI89_/_UPEC)	Q1R3X4	Uncharacterized_protein	Escherichia_coli_(strain_UTI89_/_UPEC)	PF00149	Q99570	PIK3R4	phosphoinositide-3-kinase regulatory subunit 4	PF00400
Escherichia_coli_(strain_UTI89_/_UPEC)	Q1R3X4	Uncharacterized_protein	Escherichia_coli_(strain_UTI89_/_UPEC)	PF00149	Q99570	PIK3R4	phosphoinositide-3-kinase regulatory subunit 4	PF00069
Escherichia_coli_(strain_UTI89_/_UPEC)	Q1R3X5	Uncharacterized_protein	Escherichia_coli_(strain_UTI89_/_UPEC)	PF00149	O75385	ULK1	unc-51 like autophagy activating kinase 1	PF00069
Escherichia_coli_(strain_UTI89_/_UPEC)	Q1R3X5	Uncharacterized_protein	Escherichia_coli_(strain_UTI89_/_UPEC)	PF00149	Q676U5	ATG16L1	autophagy related 16 like 1	PF00400
Escherichia_coli_(strain_UTI89_/_UPEC)	Q1R3X5	Uncharacterized_protein	Escherichia_coli_(strain_UTI89_/_UPEC)	PF00149	Q8IYT8	ULK2	unc-51 like autophagy activating kinase 2	PF00069
Escherichia_coli_(strain_UTI89_/_UPEC)	Q1R3X5	Uncharacterized_protein	Escherichia_coli_(strain_UTI89_/_UPEC)	PF00149	Q8NAA4	ATG16L2	autophagy related 16 like 2	PF00400
Escherichia_coli_(strain_UTI89_/_UPEC)	Q1R3X5	Uncharacterized_protein	Escherichia_coli_(strain_UTI89_/_UPEC)	PF00149	Q99570	PIK3R4	phosphoinositide-3-kinase regulatory subunit 4	PF00400
Escherichia_coli_(strain_UTI89_/_UPEC)	Q1R3X5	Uncharacterized_protein	Escherichia_coli_(strain_UTI89_/_UPEC)	PF00149	Q99570	PIK3R4	phosphoinositide-3-kinase regulatory subunit 4	PF00069
Escherichia_coli_(strain_UTI89_/_UPEC)	Q1R3Y2	Primosomal_protein_N'_(EC_3.6.4.-)_(ATP-dependent_helicase_PriA)	Escherichia_coli_(strain_UTI89_/_UPEC)	PF00270	O75385	ULK1	unc-51 like autophagy activating kinase 1	PF00069
Escherichia_coli_(strain_UTI89_/_UPEC)	Q1R3Y2	Primosomal_protein_N'_(EC_3.6.4.-)_(ATP-dependent_helicase_PriA)	Escherichia_coli_(strain_UTI89_/_UPEC)	PF00270	Q676U5	ATG16L1	autophagy related 16 like 1	PF00400
Escherichia_coli_(strain_UTI89_/_UPEC)	Q1R3Y2	Primosomal_protein_N'_(EC_3.6.4.-)_(ATP-dependent_helicase_PriA)	Escherichia_coli_(strain_UTI89_/_UPEC)	PF00270	Q8IYT8	ULK2	unc-51 like autophagy activating kinase 2	PF00069
Escherichia_coli_(strain_UTI89_/_UPEC)	Q1R3Y2	Primosomal_protein_N'_(EC_3.6.4.-)_(ATP-dependent_helicase_PriA)	Escherichia_coli_(strain_UTI89_/_UPEC)	PF00270	Q8NAA4	ATG16L2	autophagy related 16 like 2	PF00400
Escherichia_coli_(strain_UTI89_/_UPEC)	Q1R3Y2	Primosomal_protein_N'_(EC_3.6.4.-)_(ATP-dependent_helicase_PriA)	Escherichia_coli_(strain_UTI89_/_UPEC)	PF00270	Q99570	PIK3R4	phosphoinositide-3-kinase regulatory subunit 4	PF00400
Escherichia_coli_(strain_UTI89_/_UPEC)	Q1R3Y2	Primosomal_protein_N'_(EC_3.6.4.-)_(ATP-dependent_helicase_PriA)	Escherichia_coli_(strain_UTI89_/_UPEC)	PF00270	Q99570	PIK3R4	phosphoinositide-3-kinase regulatory subunit 4	PF00069
Escherichia_coli_(strain_UTI89_/_UPEC)	Q1R3Y2	Primosomal_protein_N'_(EC_3.6.4.-)_(ATP-dependent_helicase_PriA)	Escherichia_coli_(strain_UTI89_/_UPEC)	PF00271	O75385	ULK1	unc-51 like autophagy activating kinase 1	PF00069
Escherichia_coli_(strain_UTI89_/_UPEC)	Q1R3Y2	Primosomal_protein_N'_(EC_3.6.4.-)_(ATP-dependent_helicase_PriA)	Escherichia_coli_(strain_UTI89_/_UPEC)	PF00271	Q8IYT8	ULK2	unc-51 like autophagy activating kinase 2	PF00069
Escherichia_coli_(strain_UTI89_/_UPEC)	Q1R3Y2	Primosomal_protein_N'_(EC_3.6.4.-)_(ATP-dependent_helicase_PriA)	Escherichia_coli_(strain_UTI89_/_UPEC)	PF00271	Q99570	PIK3R4	phosphoinositide-3-kinase regulatory subunit 4	PF00069
Escherichia_coli_(strain_UTI89_/_UPEC)	Q1R4K1	ATP_synthase_gamma_chain_(ATP_synthase_F1_sector_gamma_subunit)_(F-ATPase_gamma_subunit)	Escherichia_coli_(strain_UTI89_/_UPEC)	PF00231	Q676U5	ATG16L1	autophagy related 16 like 1	PF00400
Escherichia_coli_(strain_UTI89_/_UPEC)	Q1R4K1	ATP_synthase_gamma_chain_(ATP_synthase_F1_sector_gamma_subunit)_(F-ATPase_gamma_subunit)	Escherichia_coli_(strain_UTI89_/_UPEC)	PF00231	Q8NAA4	ATG16L2	autophagy related 16 like 2	PF00400
Escherichia_coli_(strain_UTI89_/_UPEC)	Q1R4K1	ATP_synthase_gamma_chain_(ATP_synthase_F1_sector_gamma_subunit)_(F-ATPase_gamma_subunit)	Escherichia_coli_(strain_UTI89_/_UPEC)	PF00231	Q99570	PIK3R4	phosphoinositide-3-kinase regulatory subunit 4	PF00400
Escherichia_coli_(strain_UTI89_/_UPEC)	Q1R4Y1	Uncharacterized_protein	Escherichia_coli_(strain_UTI89_/_UPEC)	PF00581	O75385	ULK1	unc-51 like autophagy activating kinase 1	PF00069
Escherichia_coli_(strain_UTI89_/_UPEC)	Q1R4Y1	Uncharacterized_protein	Escherichia_coli_(strain_UTI89_/_UPEC)	PF00581	O95352	ATG7	autophagy related 7	PF00899
Escherichia_coli_(strain_UTI89_/_UPEC)	Q1R4Y1	Uncharacterized_protein	Escherichia_coli_(strain_UTI89_/_UPEC)	PF00581	Q8IYT8	ULK2	unc-51 like autophagy activating kinase 2	PF00069
Escherichia_coli_(strain_UTI89_/_UPEC)	Q1R4Y1	Uncharacterized_protein	Escherichia_coli_(strain_UTI89_/_UPEC)	PF00581	Q99570	PIK3R4	phosphoinositide-3-kinase regulatory subunit 4	PF00069
Escherichia_coli_(strain_UTI89_/_UPEC)	Q1R543	Glyoxylate/hydroxypyruvate_reductase_B_(EC_1.1.1.79)_(EC_1.1.1.81)	Escherichia_coli_(strain_UTI89_/_UPEC)	PF00389	Q676U5	ATG16L1	autophagy related 16 like 1	PF00400
Escherichia_coli_(strain_UTI89_/_UPEC)	Q1R543	Glyoxylate/hydroxypyruvate_reductase_B_(EC_1.1.1.79)_(EC_1.1.1.81)	Escherichia_coli_(strain_UTI89_/_UPEC)	PF00389	Q8NAA4	ATG16L2	autophagy related 16 like 2	PF00400
Escherichia_coli_(strain_UTI89_/_UPEC)	Q1R543	Glyoxylate/hydroxypyruvate_reductase_B_(EC_1.1.1.79)_(EC_1.1.1.81)	Escherichia_coli_(strain_UTI89_/_UPEC)	PF00389	Q99570	PIK3R4	phosphoinositide-3-kinase regulatory subunit 4	PF00400
Escherichia_coli_(strain_UTI89_/_UPEC)	Q1R6A5	Serine_endoprotease_DegQ_(EC_3.4.21.-)	Escherichia_coli_(strain_UTI89_/_UPEC)	PF00595	O75385	ULK1	unc-51 like autophagy activating kinase 1	PF00069
Escherichia_coli_(strain_UTI89_/_UPEC)	Q1R6A5	Serine_endoprotease_DegQ_(EC_3.4.21.-)	Escherichia_coli_(strain_UTI89_/_UPEC)	PF00595	Q8IYT8	ULK2	unc-51 like autophagy activating kinase 2	PF00069
Escherichia_coli_(strain_UTI89_/_UPEC)	Q1R6A5	Serine_endoprotease_DegQ_(EC_3.4.21.-)	Escherichia_coli_(strain_UTI89_/_UPEC)	PF00595	Q99570	PIK3R4	phosphoinositide-3-kinase regulatory subunit 4	PF00069
Escherichia_coli_(strain_UTI89_/_UPEC)	Q1R6C4	Histidine_kinase_(EC_2.7.13.3)	Escherichia_coli_(strain_UTI89_/_UPEC)	PF00989	O75385	ULK1	unc-51 like autophagy activating kinase 1	PF00069
Escherichia_coli_(strain_UTI89_/_UPEC)	Q1R6C4	Histidine_kinase_(EC_2.7.13.3)	Escherichia_coli_(strain_UTI89_/_UPEC)	PF00989	Q8IYT8	ULK2	unc-51 like autophagy activating kinase 2	PF00069
Escherichia_coli_(strain_UTI89_/_UPEC)	Q1R6C4	Histidine_kinase_(EC_2.7.13.3)	Escherichia_coli_(strain_UTI89_/_UPEC)	PF00989	Q99570	PIK3R4	phosphoinositide-3-kinase regulatory subunit 4	PF00069
Escherichia_coli_(strain_UTI89_/_UPEC)	Q1R6C4	Histidine_kinase_(EC_2.7.13.3)	Escherichia_coli_(strain_UTI89_/_UPEC)	PF00072	O75385	ULK1	unc-51 like autophagy activating kinase 1	PF00069
Escherichia_coli_(strain_UTI89_/_UPEC)	Q1R6C4	Histidine_kinase_(EC_2.7.13.3)	Escherichia_coli_(strain_UTI89_/_UPEC)	PF00072	Q8IYT8	ULK2	unc-51 like autophagy activating kinase 2	PF00069
Escherichia_coli_(strain_UTI89_/_UPEC)	Q1R6C4	Histidine_kinase_(EC_2.7.13.3)	Escherichia_coli_(strain_UTI89_/_UPEC)	PF00072	Q99570	PIK3R4	phosphoinositide-3-kinase regulatory subunit 4	PF00069
Escherichia_coli_(strain_UTI89_/_UPEC)	Q1R6H6	Lipoprotein_NlpI	Escherichia_coli_(strain_UTI89_/_UPEC)	PF00515	O75385	ULK1	unc-51 like autophagy activating kinase 1	PF00069
Escherichia_coli_(strain_UTI89_/_UPEC)	Q1R6H6	Lipoprotein_NlpI	Escherichia_coli_(strain_UTI89_/_UPEC)	PF00515	Q676U5	ATG16L1	autophagy related 16 like 1	PF00400
Escherichia_coli_(strain_UTI89_/_UPEC)	Q1R6H6	Lipoprotein_NlpI	Escherichia_coli_(strain_UTI89_/_UPEC)	PF00515	Q8IYT8	ULK2	unc-51 like autophagy activating kinase 2	PF00069
Escherichia_coli_(strain_UTI89_/_UPEC)	Q1R6H6	Lipoprotein_NlpI	Escherichia_coli_(strain_UTI89_/_UPEC)	PF00515	Q8NAA4	ATG16L2	autophagy related 16 like 2	PF00400
Escherichia_coli_(strain_UTI89_/_UPEC)	Q1R6H6	Lipoprotein_NlpI	Escherichia_coli_(strain_UTI89_/_UPEC)	PF00515	Q99570	PIK3R4	phosphoinositide-3-kinase regulatory subunit 4	PF00400
Escherichia_coli_(strain_UTI89_/_UPEC)	Q1R6H6	Lipoprotein_NlpI	Escherichia_coli_(strain_UTI89_/_UPEC)	PF00515	Q99570	PIK3R4	phosphoinositide-3-kinase regulatory subunit 4	PF00069
Escherichia_coli_(strain_UTI89_/_UPEC)	Q1R7M7	Putative_enzyme	Escherichia_coli_(strain_UTI89_/_UPEC)	PF00899	O95352	ATG7	autophagy related 7	PF00899
Escherichia_coli_(strain_UTI89_/_UPEC)	Q1R7Q6	Histidine_kinase_(EC_2.7.13.3)	Escherichia_coli_(strain_UTI89_/_UPEC)	PF00072	O75385	ULK1	unc-51 like autophagy activating kinase 1	PF00069
Escherichia_coli_(strain_UTI89_/_UPEC)	Q1R7Q6	Histidine_kinase_(EC_2.7.13.3)	Escherichia_coli_(strain_UTI89_/_UPEC)	PF00072	Q8IYT8	ULK2	unc-51 like autophagy activating kinase 2	PF00069
Escherichia_coli_(strain_UTI89_/_UPEC)	Q1R7Q6	Histidine_kinase_(EC_2.7.13.3)	Escherichia_coli_(strain_UTI89_/_UPEC)	PF00072	Q99570	PIK3R4	phosphoinositide-3-kinase regulatory subunit 4	PF00069
Escherichia_coli_(strain_UTI89_/_UPEC)	Q1R834	Uncharacterized_protein	Escherichia_coli_(strain_UTI89_/_UPEC)	PF00581	O75385	ULK1	unc-51 like autophagy activating kinase 1	PF00069
Escherichia_coli_(strain_UTI89_/_UPEC)	Q1R834	Uncharacterized_protein	Escherichia_coli_(strain_UTI89_/_UPEC)	PF00581	O95352	ATG7	autophagy related 7	PF00899
Escherichia_coli_(strain_UTI89_/_UPEC)	Q1R834	Uncharacterized_protein	Escherichia_coli_(strain_UTI89_/_UPEC)	PF00581	Q8IYT8	ULK2	unc-51 like autophagy activating kinase 2	PF00069
Escherichia_coli_(strain_UTI89_/_UPEC)	Q1R834	Uncharacterized_protein	Escherichia_coli_(strain_UTI89_/_UPEC)	PF00581	Q99570	PIK3R4	phosphoinositide-3-kinase regulatory subunit 4	PF00069
Escherichia_coli_(strain_UTI89_/_UPEC)	Q1R8B3	Uncharacterized_protein	Escherichia_coli_(strain_UTI89_/_UPEC)	PF00571	O75385	ULK1	unc-51 like autophagy activating kinase 1	PF00069
Escherichia_coli_(strain_UTI89_/_UPEC)	Q1R8B3	Uncharacterized_protein	Escherichia_coli_(strain_UTI89_/_UPEC)	PF00571	Q8IYT8	ULK2	unc-51 like autophagy activating kinase 2	PF00069
Escherichia_coli_(strain_UTI89_/_UPEC)	Q1R8B3	Uncharacterized_protein	Escherichia_coli_(strain_UTI89_/_UPEC)	PF00571	Q99570	PIK3R4	phosphoinositide-3-kinase regulatory subunit 4	PF00069
Escherichia_coli_(strain_UTI89_/_UPEC)	Q1R8L1	Sulfurtransferase	Escherichia_coli_(strain_UTI89_/_UPEC)	PF00581	O75385	ULK1	unc-51 like autophagy activating kinase 1	PF00069
Escherichia_coli_(strain_UTI89_/_UPEC)	Q1R8L1	Sulfurtransferase	Escherichia_coli_(strain_UTI89_/_UPEC)	PF00581	O95352	ATG7	autophagy related 7	PF00899
Escherichia_coli_(strain_UTI89_/_UPEC)	Q1R8L1	Sulfurtransferase	Escherichia_coli_(strain_UTI89_/_UPEC)	PF00581	Q8IYT8	ULK2	unc-51 like autophagy activating kinase 2	PF00069
Escherichia_coli_(strain_UTI89_/_UPEC)	Q1R8L1	Sulfurtransferase	Escherichia_coli_(strain_UTI89_/_UPEC)	PF00581	Q99570	PIK3R4	phosphoinositide-3-kinase regulatory subunit 4	PF00069
Escherichia_coli_(strain_UTI89_/_UPEC)	Q1R8Z6	Sensor_protein_EvgS_(EC_2.7.3.-)	Escherichia_coli_(strain_UTI89_/_UPEC)	PF00072	O75385	ULK1	unc-51 like autophagy activating kinase 1	PF00069
Escherichia_coli_(strain_UTI89_/_UPEC)	Q1R8Z6	Sensor_protein_EvgS_(EC_2.7.3.-)	Escherichia_coli_(strain_UTI89_/_UPEC)	PF00072	Q8IYT8	ULK2	unc-51 like autophagy activating kinase 2	PF00069
Escherichia_coli_(strain_UTI89_/_UPEC)	Q1R8Z6	Sensor_protein_EvgS_(EC_2.7.3.-)	Escherichia_coli_(strain_UTI89_/_UPEC)	PF00072	Q99570	PIK3R4	phosphoinositide-3-kinase regulatory subunit 4	PF00069
Escherichia_coli_(strain_UTI89_/_UPEC)	Q1R9J6	Sensor_protein_AtoS_(EC_2.7.3.-)	Escherichia_coli_(strain_UTI89_/_UPEC)	PF00989	O75385	ULK1	unc-51 like autophagy activating kinase 1	PF00069
Escherichia_coli_(strain_UTI89_/_UPEC)	Q1R9J6	Sensor_protein_AtoS_(EC_2.7.3.-)	Escherichia_coli_(strain_UTI89_/_UPEC)	PF00989	Q8IYT8	ULK2	unc-51 like autophagy activating kinase 2	PF00069
Escherichia_coli_(strain_UTI89_/_UPEC)	Q1R9J6	Sensor_protein_AtoS_(EC_2.7.3.-)	Escherichia_coli_(strain_UTI89_/_UPEC)	PF00989	Q99570	PIK3R4	phosphoinositide-3-kinase regulatory subunit 4	PF00069
Escherichia_coli_(strain_UTI89_/_UPEC)	Q1R9J7	Sensor_histidine_kinase_RcsC_(EC_2.7.13.3)	Escherichia_coli_(strain_UTI89_/_UPEC)	PF00072	O75385	ULK1	unc-51 like autophagy activating kinase 1	PF00069
Escherichia_coli_(strain_UTI89_/_UPEC)	Q1R9J7	Sensor_histidine_kinase_RcsC_(EC_2.7.13.3)	Escherichia_coli_(strain_UTI89_/_UPEC)	PF00072	Q8IYT8	ULK2	unc-51 like autophagy activating kinase 2	PF00069
Escherichia_coli_(strain_UTI89_/_UPEC)	Q1R9J7	Sensor_histidine_kinase_RcsC_(EC_2.7.13.3)	Escherichia_coli_(strain_UTI89_/_UPEC)	PF00072	Q99570	PIK3R4	phosphoinositide-3-kinase regulatory subunit 4	PF00069
Escherichia_coli_(strain_UTI89_/_UPEC)	Q1R9Q9	Regulatory_protein_YeiL	Escherichia_coli_(strain_UTI89_/_UPEC)	PF00027	O75385	ULK1	unc-51 like autophagy activating kinase 1	PF00069
Escherichia_coli_(strain_UTI89_/_UPEC)	Q1R9Q9	Regulatory_protein_YeiL	Escherichia_coli_(strain_UTI89_/_UPEC)	PF00027	Q8IYT8	ULK2	unc-51 like autophagy activating kinase 2	PF00069
Escherichia_coli_(strain_UTI89_/_UPEC)	Q1R9Q9	Regulatory_protein_YeiL	Escherichia_coli_(strain_UTI89_/_UPEC)	PF00027	Q99570	PIK3R4	phosphoinositide-3-kinase regulatory subunit 4	PF00069
Escherichia_coli_(strain_UTI89_/_UPEC)	Q1RA09	Putative_transport_protein	Escherichia_coli_(strain_UTI89_/_UPEC)	PF00571	O75385	ULK1	unc-51 like autophagy activating kinase 1	PF00069
Escherichia_coli_(strain_UTI89_/_UPEC)	Q1RA09	Putative_transport_protein	Escherichia_coli_(strain_UTI89_/_UPEC)	PF00571	Q8IYT8	ULK2	unc-51 like autophagy activating kinase 2	PF00069
Escherichia_coli_(strain_UTI89_/_UPEC)	Q1RA09	Putative_transport_protein	Escherichia_coli_(strain_UTI89_/_UPEC)	PF00571	Q99570	PIK3R4	phosphoinositide-3-kinase regulatory subunit 4	PF00069
Escherichia_coli_(strain_UTI89_/_UPEC)	Q1RAV7	Carboxy-terminal_protease_for_penicillin-binding_protein_3_(EC_3.4.21.102)	Escherichia_coli_(strain_UTI89_/_UPEC)	PF00595	O75385	ULK1	unc-51 like autophagy activating kinase 1	PF00069
Escherichia_coli_(strain_UTI89_/_UPEC)	Q1RAV7	Carboxy-terminal_protease_for_penicillin-binding_protein_3_(EC_3.4.21.102)	Escherichia_coli_(strain_UTI89_/_UPEC)	PF00595	Q8IYT8	ULK2	unc-51 like autophagy activating kinase 2	PF00069
Escherichia_coli_(strain_UTI89_/_UPEC)	Q1RAV7	Carboxy-terminal_protease_for_penicillin-binding_protein_3_(EC_3.4.21.102)	Escherichia_coli_(strain_UTI89_/_UPEC)	PF00595	Q99570	PIK3R4	phosphoinositide-3-kinase regulatory subunit 4	PF00069
Escherichia_coli_(strain_UTI89_/_UPEC)	Q1RAX6	Putative_transmembrane_protein	Escherichia_coli_(strain_UTI89_/_UPEC)	PF00571	O75385	ULK1	unc-51 like autophagy activating kinase 1	PF00069
Escherichia_coli_(strain_UTI89_/_UPEC)	Q1RAX6	Putative_transmembrane_protein	Escherichia_coli_(strain_UTI89_/_UPEC)	PF00571	Q8IYT8	ULK2	unc-51 like autophagy activating kinase 2	PF00069
Escherichia_coli_(strain_UTI89_/_UPEC)	Q1RAX6	Putative_transmembrane_protein	Escherichia_coli_(strain_UTI89_/_UPEC)	PF00571	Q99570	PIK3R4	phosphoinositide-3-kinase regulatory subunit 4	PF00069
Escherichia_coli_(strain_UTI89_/_UPEC)	Q1RB35	Sulfurtransferase	Escherichia_coli_(strain_UTI89_/_UPEC)	PF00581	O75385	ULK1	unc-51 like autophagy activating kinase 1	PF00069
Escherichia_coli_(strain_UTI89_/_UPEC)	Q1RB35	Sulfurtransferase	Escherichia_coli_(strain_UTI89_/_UPEC)	PF00581	O95352	ATG7	autophagy related 7	PF00899
Escherichia_coli_(strain_UTI89_/_UPEC)	Q1RB35	Sulfurtransferase	Escherichia_coli_(strain_UTI89_/_UPEC)	PF00581	Q8IYT8	ULK2	unc-51 like autophagy activating kinase 2	PF00069
Escherichia_coli_(strain_UTI89_/_UPEC)	Q1RB35	Sulfurtransferase	Escherichia_coli_(strain_UTI89_/_UPEC)	PF00581	Q99570	PIK3R4	phosphoinositide-3-kinase regulatory subunit 4	PF00069
Escherichia_coli_(strain_UTI89_/_UPEC)	Q1RBE9	Superoxide_dismutase_[Cu-Zn]_(EC_1.15.1.1)	Escherichia_coli_(strain_UTI89_/_UPEC)	PF00080	O75385	ULK1	unc-51 like autophagy activating kinase 1	PF00069
Escherichia_coli_(strain_UTI89_/_UPEC)	Q1RBE9	Superoxide_dismutase_[Cu-Zn]_(EC_1.15.1.1)	Escherichia_coli_(strain_UTI89_/_UPEC)	PF00080	Q8IYT8	ULK2	unc-51 like autophagy activating kinase 2	PF00069
Escherichia_coli_(strain_UTI89_/_UPEC)	Q1RBE9	Superoxide_dismutase_[Cu-Zn]_(EC_1.15.1.1)	Escherichia_coli_(strain_UTI89_/_UPEC)	PF00080	Q99570	PIK3R4	phosphoinositide-3-kinase regulatory subunit 4	PF00069
Escherichia_coli_(strain_UTI89_/_UPEC)	Q1RC58	Phage_shock_protein_E	Escherichia_coli_(strain_UTI89_/_UPEC)	PF00581	O75385	ULK1	unc-51 like autophagy activating kinase 1	PF00069
Escherichia_coli_(strain_UTI89_/_UPEC)	Q1RC58	Phage_shock_protein_E	Escherichia_coli_(strain_UTI89_/_UPEC)	PF00581	O95352	ATG7	autophagy related 7	PF00899
Escherichia_coli_(strain_UTI89_/_UPEC)	Q1RC58	Phage_shock_protein_E	Escherichia_coli_(strain_UTI89_/_UPEC)	PF00581	Q8IYT8	ULK2	unc-51 like autophagy activating kinase 2	PF00069
Escherichia_coli_(strain_UTI89_/_UPEC)	Q1RC58	Phage_shock_protein_E	Escherichia_coli_(strain_UTI89_/_UPEC)	PF00581	Q99570	PIK3R4	phosphoinositide-3-kinase regulatory subunit 4	PF00069
Escherichia_coli_(strain_UTI89_/_UPEC)	Q1RDM4	Histidine_kinase_(EC_2.7.13.3)	Escherichia_coli_(strain_UTI89_/_UPEC)	PF00072	O75385	ULK1	unc-51 like autophagy activating kinase 1	PF00069
Escherichia_coli_(strain_UTI89_/_UPEC)	Q1RDM4	Histidine_kinase_(EC_2.7.13.3)	Escherichia_coli_(strain_UTI89_/_UPEC)	PF00072	Q8IYT8	ULK2	unc-51 like autophagy activating kinase 2	PF00069
Escherichia_coli_(strain_UTI89_/_UPEC)	Q1RDM4	Histidine_kinase_(EC_2.7.13.3)	Escherichia_coli_(strain_UTI89_/_UPEC)	PF00072	Q99570	PIK3R4	phosphoinositide-3-kinase regulatory subunit 4	PF00069
Escherichia_coli_(strain_UTI89_/_UPEC)	Q1REJ6	Uncharacterized_protein	Escherichia_coli_(strain_UTI89_/_UPEC)	PF00515	O75385	ULK1	unc-51 like autophagy activating kinase 1	PF00069
Escherichia_coli_(strain_UTI89_/_UPEC)	Q1REJ6	Uncharacterized_protein	Escherichia_coli_(strain_UTI89_/_UPEC)	PF00515	Q676U5	ATG16L1	autophagy related 16 like 1	PF00400
Escherichia_coli_(strain_UTI89_/_UPEC)	Q1REJ6	Uncharacterized_protein	Escherichia_coli_(strain_UTI89_/_UPEC)	PF00515	Q8IYT8	ULK2	unc-51 like autophagy activating kinase 2	PF00069
Escherichia_coli_(strain_UTI89_/_UPEC)	Q1REJ6	Uncharacterized_protein	Escherichia_coli_(strain_UTI89_/_UPEC)	PF00515	Q8NAA4	ATG16L2	autophagy related 16 like 2	PF00400
Escherichia_coli_(strain_UTI89_/_UPEC)	Q1REJ6	Uncharacterized_protein	Escherichia_coli_(strain_UTI89_/_UPEC)	PF00515	Q99570	PIK3R4	phosphoinositide-3-kinase regulatory subunit 4	PF00400
Escherichia_coli_(strain_UTI89_/_UPEC)	Q1REJ6	Uncharacterized_protein	Escherichia_coli_(strain_UTI89_/_UPEC)	PF00515	Q99570	PIK3R4	phosphoinositide-3-kinase regulatory subunit 4	PF00069
Escherichia_coli_(strain_UTI89_/_UPEC)	Q1REM2	Sensor_protein_KdpD_(EC_2.7.3.-)	Escherichia_coli_(strain_UTI89_/_UPEC)	PF00582	O75385	ULK1	unc-51 like autophagy activating kinase 1	PF00069
Escherichia_coli_(strain_UTI89_/_UPEC)	Q1REM2	Sensor_protein_KdpD_(EC_2.7.3.-)	Escherichia_coli_(strain_UTI89_/_UPEC)	PF00582	Q8IYT8	ULK2	unc-51 like autophagy activating kinase 2	PF00069
Escherichia_coli_(strain_UTI89_/_UPEC)	Q1REM2	Sensor_protein_KdpD_(EC_2.7.3.-)	Escherichia_coli_(strain_UTI89_/_UPEC)	PF00582	Q99570	PIK3R4	phosphoinositide-3-kinase regulatory subunit 4	PF00069
Escherichia_coli_(strain_UTI89_/_UPEC)	Q1RF55	UDP-sugar_hydrolase_(5'-nucleotidase)_(EC_3.1.3.5)	Escherichia_coli_(strain_UTI89_/_UPEC)	PF00149	O75385	ULK1	unc-51 like autophagy activating kinase 1	PF00069
Escherichia_coli_(strain_UTI89_/_UPEC)	Q1RF55	UDP-sugar_hydrolase_(5'-nucleotidase)_(EC_3.1.3.5)	Escherichia_coli_(strain_UTI89_/_UPEC)	PF00149	Q676U5	ATG16L1	autophagy related 16 like 1	PF00400
Escherichia_coli_(strain_UTI89_/_UPEC)	Q1RF55	UDP-sugar_hydrolase_(5'-nucleotidase)_(EC_3.1.3.5)	Escherichia_coli_(strain_UTI89_/_UPEC)	PF00149	Q8IYT8	ULK2	unc-51 like autophagy activating kinase 2	PF00069
Escherichia_coli_(strain_UTI89_/_UPEC)	Q1RF55	UDP-sugar_hydrolase_(5'-nucleotidase)_(EC_3.1.3.5)	Escherichia_coli_(strain_UTI89_/_UPEC)	PF00149	Q8NAA4	ATG16L2	autophagy related 16 like 2	PF00400
Escherichia_coli_(strain_UTI89_/_UPEC)	Q1RF55	UDP-sugar_hydrolase_(5'-nucleotidase)_(EC_3.1.3.5)	Escherichia_coli_(strain_UTI89_/_UPEC)	PF00149	Q99570	PIK3R4	phosphoinositide-3-kinase regulatory subunit 4	PF00400
Escherichia_coli_(strain_UTI89_/_UPEC)	Q1RF55	UDP-sugar_hydrolase_(5'-nucleotidase)_(EC_3.1.3.5)	Escherichia_coli_(strain_UTI89_/_UPEC)	PF00149	Q99570	PIK3R4	phosphoinositide-3-kinase regulatory subunit 4	PF00069
Escherichia_coli_(strain_UTI89_/_UPEC)	Q1RFE2	Phosphate_regulon_sensor_protein_PhoR_(EC_2.7.3.-)	Escherichia_coli_(strain_UTI89_/_UPEC)	PF00989	O75385	ULK1	unc-51 like autophagy activating kinase 1	PF00069
Escherichia_coli_(strain_UTI89_/_UPEC)	Q1RFE2	Phosphate_regulon_sensor_protein_PhoR_(EC_2.7.3.-)	Escherichia_coli_(strain_UTI89_/_UPEC)	PF00989	Q8IYT8	ULK2	unc-51 like autophagy activating kinase 2	PF00069
Escherichia_coli_(strain_UTI89_/_UPEC)	Q1RFE2	Phosphate_regulon_sensor_protein_PhoR_(EC_2.7.3.-)	Escherichia_coli_(strain_UTI89_/_UPEC)	PF00989	Q99570	PIK3R4	phosphoinositide-3-kinase regulatory subunit 4	PF00069
Escherichia_coli_(strain_UTI89_/_UPEC)	Q1RG13	Zinc_metalloprotease_(EC_3.4.24.-)	Escherichia_coli_(strain_UTI89_/_UPEC)	PF00595	O75385	ULK1	unc-51 like autophagy activating kinase 1	PF00069
Escherichia_coli_(strain_UTI89_/_UPEC)	Q1RG13	Zinc_metalloprotease_(EC_3.4.24.-)	Escherichia_coli_(strain_UTI89_/_UPEC)	PF00595	Q8IYT8	ULK2	unc-51 like autophagy activating kinase 2	PF00069
Escherichia_coli_(strain_UTI89_/_UPEC)	Q1RG13	Zinc_metalloprotease_(EC_3.4.24.-)	Escherichia_coli_(strain_UTI89_/_UPEC)	PF00595	Q99570	PIK3R4	phosphoinositide-3-kinase regulatory subunit 4	PF00069
Escherichia_coli_(strain_UTI89_/_UPEC)	Q1RG27	Periplasmic_serine_protease_DegP_(EC_3.4.21.-)	Escherichia_coli_(strain_UTI89_/_UPEC)	PF00595	O75385	ULK1	unc-51 like autophagy activating kinase 1	PF00069
Escherichia_coli_(strain_UTI89_/_UPEC)	Q1RG27	Periplasmic_serine_protease_DegP_(EC_3.4.21.-)	Escherichia_coli_(strain_UTI89_/_UPEC)	PF00595	Q8IYT8	ULK2	unc-51 like autophagy activating kinase 2	PF00069
Escherichia_coli_(strain_UTI89_/_UPEC)	Q1RG27	Periplasmic_serine_protease_DegP_(EC_3.4.21.-)	Escherichia_coli_(strain_UTI89_/_UPEC)	PF00595	Q99570	PIK3R4	phosphoinositide-3-kinase regulatory subunit 4	PF00069
Escherichia_coli_O6:H1_(strain_CFT073_/_ATCC_700928_/_UPEC)	A0A0H2V4U0	Protease_do_(EC_3.4.21.-)	Escherichia_coli_O6:H1_(strain_CFT073_/_ATCC_700928_/_UPEC)	PF00595	O75385	ULK1	unc-51 like autophagy activating kinase 1	PF00069
Escherichia_coli_O6:H1_(strain_CFT073_/_ATCC_700928_/_UPEC)	A0A0H2V4U0	Protease_do_(EC_3.4.21.-)	Escherichia_coli_O6:H1_(strain_CFT073_/_ATCC_700928_/_UPEC)	PF00595	Q8IYT8	ULK2	unc-51 like autophagy activating kinase 2	PF00069
Escherichia_coli_O6:H1_(strain_CFT073_/_ATCC_700928_/_UPEC)	A0A0H2V4U0	Protease_do_(EC_3.4.21.-)	Escherichia_coli_O6:H1_(strain_CFT073_/_ATCC_700928_/_UPEC)	PF00595	Q99570	PIK3R4	phosphoinositide-3-kinase regulatory subunit 4	PF00069
Escherichia_coli_O6:H1_(strain_CFT073_/_ATCC_700928_/_UPEC)	A0A0H2V4U5	Zinc_metalloprotease_(EC_3.4.24.-)	Escherichia_coli_O6:H1_(strain_CFT073_/_ATCC_700928_/_UPEC)	PF00595	O75385	ULK1	unc-51 like autophagy activating kinase 1	PF00069
Escherichia_coli_O6:H1_(strain_CFT073_/_ATCC_700928_/_UPEC)	A0A0H2V4U5	Zinc_metalloprotease_(EC_3.4.24.-)	Escherichia_coli_O6:H1_(strain_CFT073_/_ATCC_700928_/_UPEC)	PF00595	Q8IYT8	ULK2	unc-51 like autophagy activating kinase 2	PF00069
Escherichia_coli_O6:H1_(strain_CFT073_/_ATCC_700928_/_UPEC)	A0A0H2V4U5	Zinc_metalloprotease_(EC_3.4.24.-)	Escherichia_coli_O6:H1_(strain_CFT073_/_ATCC_700928_/_UPEC)	PF00595	Q99570	PIK3R4	phosphoinositide-3-kinase regulatory subunit 4	PF00069
Escherichia_coli_O6:H1_(strain_CFT073_/_ATCC_700928_/_UPEC)	A0A0H2V4Z8	Protein_ushA	Escherichia_coli_O6:H1_(strain_CFT073_/_ATCC_700928_/_UPEC)	PF00149	O75385	ULK1	unc-51 like autophagy activating kinase 1	PF00069
Escherichia_coli_O6:H1_(strain_CFT073_/_ATCC_700928_/_UPEC)	A0A0H2V4Z8	Protein_ushA	Escherichia_coli_O6:H1_(strain_CFT073_/_ATCC_700928_/_UPEC)	PF00149	Q676U5	ATG16L1	autophagy related 16 like 1	PF00400
Escherichia_coli_O6:H1_(strain_CFT073_/_ATCC_700928_/_UPEC)	A0A0H2V4Z8	Protein_ushA	Escherichia_coli_O6:H1_(strain_CFT073_/_ATCC_700928_/_UPEC)	PF00149	Q8IYT8	ULK2	unc-51 like autophagy activating kinase 2	PF00069
Escherichia_coli_O6:H1_(strain_CFT073_/_ATCC_700928_/_UPEC)	A0A0H2V4Z8	Protein_ushA	Escherichia_coli_O6:H1_(strain_CFT073_/_ATCC_700928_/_UPEC)	PF00149	Q8NAA4	ATG16L2	autophagy related 16 like 2	PF00400
Escherichia_coli_O6:H1_(strain_CFT073_/_ATCC_700928_/_UPEC)	A0A0H2V4Z8	Protein_ushA	Escherichia_coli_O6:H1_(strain_CFT073_/_ATCC_700928_/_UPEC)	PF00149	Q99570	PIK3R4	phosphoinositide-3-kinase regulatory subunit 4	PF00400
Escherichia_coli_O6:H1_(strain_CFT073_/_ATCC_700928_/_UPEC)	A0A0H2V4Z8	Protein_ushA	Escherichia_coli_O6:H1_(strain_CFT073_/_ATCC_700928_/_UPEC)	PF00149	Q99570	PIK3R4	phosphoinositide-3-kinase regulatory subunit 4	PF00069
Escherichia_coli_O6:H1_(strain_CFT073_/_ATCC_700928_/_UPEC)	A0A0H2V5G6	Phosphate_regulon_sensor_protein_phoR_(EC_2.7.3.-)	Escherichia_coli_O6:H1_(strain_CFT073_/_ATCC_700928_/_UPEC)	PF00989	O75385	ULK1	unc-51 like autophagy activating kinase 1	PF00069
Escherichia_coli_O6:H1_(strain_CFT073_/_ATCC_700928_/_UPEC)	A0A0H2V5G6	Phosphate_regulon_sensor_protein_phoR_(EC_2.7.3.-)	Escherichia_coli_O6:H1_(strain_CFT073_/_ATCC_700928_/_UPEC)	PF00989	Q8IYT8	ULK2	unc-51 like autophagy activating kinase 2	PF00069
Escherichia_coli_O6:H1_(strain_CFT073_/_ATCC_700928_/_UPEC)	A0A0H2V5G6	Phosphate_regulon_sensor_protein_phoR_(EC_2.7.3.-)	Escherichia_coli_O6:H1_(strain_CFT073_/_ATCC_700928_/_UPEC)	PF00989	Q99570	PIK3R4	phosphoinositide-3-kinase regulatory subunit 4	PF00069
Escherichia_coli_O6:H1_(strain_CFT073_/_ATCC_700928_/_UPEC)	A0A0H2V711	Phage_shock_protein_E	Escherichia_coli_O6:H1_(strain_CFT073_/_ATCC_700928_/_UPEC)	PF00581	O75385	ULK1	unc-51 like autophagy activating kinase 1	PF00069
Escherichia_coli_O6:H1_(strain_CFT073_/_ATCC_700928_/_UPEC)	A0A0H2V711	Phage_shock_protein_E	Escherichia_coli_O6:H1_(strain_CFT073_/_ATCC_700928_/_UPEC)	PF00581	O95352	ATG7	autophagy related 7	PF00899
Escherichia_coli_O6:H1_(strain_CFT073_/_ATCC_700928_/_UPEC)	A0A0H2V711	Phage_shock_protein_E	Escherichia_coli_O6:H1_(strain_CFT073_/_ATCC_700928_/_UPEC)	PF00581	Q8IYT8	ULK2	unc-51 like autophagy activating kinase 2	PF00069
Escherichia_coli_O6:H1_(strain_CFT073_/_ATCC_700928_/_UPEC)	A0A0H2V711	Phage_shock_protein_E	Escherichia_coli_O6:H1_(strain_CFT073_/_ATCC_700928_/_UPEC)	PF00581	Q99570	PIK3R4	phosphoinositide-3-kinase regulatory subunit 4	PF00069
Escherichia_coli_O6:H1_(strain_CFT073_/_ATCC_700928_/_UPEC)	A0A0H2V7C4	Sensor_protein_kdpD_(EC_2.7.3.-)	Escherichia_coli_O6:H1_(strain_CFT073_/_ATCC_700928_/_UPEC)	PF00582	O75385	ULK1	unc-51 like autophagy activating kinase 1	PF00069
Escherichia_coli_O6:H1_(strain_CFT073_/_ATCC_700928_/_UPEC)	A0A0H2V7C4	Sensor_protein_kdpD_(EC_2.7.3.-)	Escherichia_coli_O6:H1_(strain_CFT073_/_ATCC_700928_/_UPEC)	PF00582	Q8IYT8	ULK2	unc-51 like autophagy activating kinase 2	PF00069
Escherichia_coli_O6:H1_(strain_CFT073_/_ATCC_700928_/_UPEC)	A0A0H2V7C4	Sensor_protein_kdpD_(EC_2.7.3.-)	Escherichia_coli_O6:H1_(strain_CFT073_/_ATCC_700928_/_UPEC)	PF00582	Q99570	PIK3R4	phosphoinositide-3-kinase regulatory subunit 4	PF00069
Escherichia_coli_O6:H1_(strain_CFT073_/_ATCC_700928_/_UPEC)	A0A0H2V7T0	Sulfurtransferase	Escherichia_coli_O6:H1_(strain_CFT073_/_ATCC_700928_/_UPEC)	PF00581	O75385	ULK1	unc-51 like autophagy activating kinase 1	PF00069
Escherichia_coli_O6:H1_(strain_CFT073_/_ATCC_700928_/_UPEC)	A0A0H2V7T0	Sulfurtransferase	Escherichia_coli_O6:H1_(strain_CFT073_/_ATCC_700928_/_UPEC)	PF00581	O95352	ATG7	autophagy related 7	PF00899
Escherichia_coli_O6:H1_(strain_CFT073_/_ATCC_700928_/_UPEC)	A0A0H2V7T0	Sulfurtransferase	Escherichia_coli_O6:H1_(strain_CFT073_/_ATCC_700928_/_UPEC)	PF00581	Q8IYT8	ULK2	unc-51 like autophagy activating kinase 2	PF00069
Escherichia_coli_O6:H1_(strain_CFT073_/_ATCC_700928_/_UPEC)	A0A0H2V7T0	Sulfurtransferase	Escherichia_coli_O6:H1_(strain_CFT073_/_ATCC_700928_/_UPEC)	PF00581	Q99570	PIK3R4	phosphoinositide-3-kinase regulatory subunit 4	PF00069
Escherichia_coli_O6:H1_(strain_CFT073_/_ATCC_700928_/_UPEC)	A0A0H2V7Z4	Tail-specific_protease_(EC_3.4.21.102)	Escherichia_coli_O6:H1_(strain_CFT073_/_ATCC_700928_/_UPEC)	PF00595	O75385	ULK1	unc-51 like autophagy activating kinase 1	PF00069
Escherichia_coli_O6:H1_(strain_CFT073_/_ATCC_700928_/_UPEC)	A0A0H2V7Z4	Tail-specific_protease_(EC_3.4.21.102)	Escherichia_coli_O6:H1_(strain_CFT073_/_ATCC_700928_/_UPEC)	PF00595	Q8IYT8	ULK2	unc-51 like autophagy activating kinase 2	PF00069
Escherichia_coli_O6:H1_(strain_CFT073_/_ATCC_700928_/_UPEC)	A0A0H2V7Z4	Tail-specific_protease_(EC_3.4.21.102)	Escherichia_coli_O6:H1_(strain_CFT073_/_ATCC_700928_/_UPEC)	PF00595	Q99570	PIK3R4	phosphoinositide-3-kinase regulatory subunit 4	PF00069
Escherichia_coli_O6:H1_(strain_CFT073_/_ATCC_700928_/_UPEC)	A0A0H2V8V1	Superoxide_dismutase_[Cu-Zn]_(EC_1.15.1.1)	Escherichia_coli_O6:H1_(strain_CFT073_/_ATCC_700928_/_UPEC)	PF00080	O75385	ULK1	unc-51 like autophagy activating kinase 1	PF00069
Escherichia_coli_O6:H1_(strain_CFT073_/_ATCC_700928_/_UPEC)	A0A0H2V8V1	Superoxide_dismutase_[Cu-Zn]_(EC_1.15.1.1)	Escherichia_coli_O6:H1_(strain_CFT073_/_ATCC_700928_/_UPEC)	PF00080	Q8IYT8	ULK2	unc-51 like autophagy activating kinase 2	PF00069
Escherichia_coli_O6:H1_(strain_CFT073_/_ATCC_700928_/_UPEC)	A0A0H2V8V1	Superoxide_dismutase_[Cu-Zn]_(EC_1.15.1.1)	Escherichia_coli_O6:H1_(strain_CFT073_/_ATCC_700928_/_UPEC)	PF00080	Q99570	PIK3R4	phosphoinositide-3-kinase regulatory subunit 4	PF00069
Escherichia_coli_O6:H1_(strain_CFT073_/_ATCC_700928_/_UPEC)	A0A0H2V8X0	Uncharacterized_protein	Escherichia_coli_O6:H1_(strain_CFT073_/_ATCC_700928_/_UPEC)	PF00571	O75385	ULK1	unc-51 like autophagy activating kinase 1	PF00069
Escherichia_coli_O6:H1_(strain_CFT073_/_ATCC_700928_/_UPEC)	A0A0H2V8X0	Uncharacterized_protein	Escherichia_coli_O6:H1_(strain_CFT073_/_ATCC_700928_/_UPEC)	PF00571	Q8IYT8	ULK2	unc-51 like autophagy activating kinase 2	PF00069
Escherichia_coli_O6:H1_(strain_CFT073_/_ATCC_700928_/_UPEC)	A0A0H2V8X0	Uncharacterized_protein	Escherichia_coli_O6:H1_(strain_CFT073_/_ATCC_700928_/_UPEC)	PF00571	Q99570	PIK3R4	phosphoinositide-3-kinase regulatory subunit 4	PF00069
Escherichia_coli_O6:H1_(strain_CFT073_/_ATCC_700928_/_UPEC)	A0A0H2V920	Sensor_protein_atoS_(EC_2.7.3.-)	Escherichia_coli_O6:H1_(strain_CFT073_/_ATCC_700928_/_UPEC)	PF00989	O75385	ULK1	unc-51 like autophagy activating kinase 1	PF00069
Escherichia_coli_O6:H1_(strain_CFT073_/_ATCC_700928_/_UPEC)	A0A0H2V920	Sensor_protein_atoS_(EC_2.7.3.-)	Escherichia_coli_O6:H1_(strain_CFT073_/_ATCC_700928_/_UPEC)	PF00989	Q8IYT8	ULK2	unc-51 like autophagy activating kinase 2	PF00069
Escherichia_coli_O6:H1_(strain_CFT073_/_ATCC_700928_/_UPEC)	A0A0H2V920	Sensor_protein_atoS_(EC_2.7.3.-)	Escherichia_coli_O6:H1_(strain_CFT073_/_ATCC_700928_/_UPEC)	PF00989	Q99570	PIK3R4	phosphoinositide-3-kinase regulatory subunit 4	PF00069
Escherichia_coli_O6:H1_(strain_CFT073_/_ATCC_700928_/_UPEC)	A0A0H2V999	Sensor_protein_evgS_(EC_2.7.3.-)	Escherichia_coli_O6:H1_(strain_CFT073_/_ATCC_700928_/_UPEC)	PF00072	O75385	ULK1	unc-51 like autophagy activating kinase 1	PF00069
Escherichia_coli_O6:H1_(strain_CFT073_/_ATCC_700928_/_UPEC)	A0A0H2V999	Sensor_protein_evgS_(EC_2.7.3.-)	Escherichia_coli_O6:H1_(strain_CFT073_/_ATCC_700928_/_UPEC)	PF00072	Q8IYT8	ULK2	unc-51 like autophagy activating kinase 2	PF00069
Escherichia_coli_O6:H1_(strain_CFT073_/_ATCC_700928_/_UPEC)	A0A0H2V999	Sensor_protein_evgS_(EC_2.7.3.-)	Escherichia_coli_O6:H1_(strain_CFT073_/_ATCC_700928_/_UPEC)	PF00072	Q99570	PIK3R4	phosphoinositide-3-kinase regulatory subunit 4	PF00069
Escherichia_coli_O6:H1_(strain_CFT073_/_ATCC_700928_/_UPEC)	A0A0H2V9M7	Sulfurtransferase	Escherichia_coli_O6:H1_(strain_CFT073_/_ATCC_700928_/_UPEC)	PF00581	O75385	ULK1	unc-51 like autophagy activating kinase 1	PF00069
Escherichia_coli_O6:H1_(strain_CFT073_/_ATCC_700928_/_UPEC)	A0A0H2V9M7	Sulfurtransferase	Escherichia_coli_O6:H1_(strain_CFT073_/_ATCC_700928_/_UPEC)	PF00581	O95352	ATG7	autophagy related 7	PF00899
Escherichia_coli_O6:H1_(strain_CFT073_/_ATCC_700928_/_UPEC)	A0A0H2V9M7	Sulfurtransferase	Escherichia_coli_O6:H1_(strain_CFT073_/_ATCC_700928_/_UPEC)	PF00581	Q8IYT8	ULK2	unc-51 like autophagy activating kinase 2	PF00069
Escherichia_coli_O6:H1_(strain_CFT073_/_ATCC_700928_/_UPEC)	A0A0H2V9M7	Sulfurtransferase	Escherichia_coli_O6:H1_(strain_CFT073_/_ATCC_700928_/_UPEC)	PF00581	Q99570	PIK3R4	phosphoinositide-3-kinase regulatory subunit 4	PF00069
Escherichia_coli_O6:H1_(strain_CFT073_/_ATCC_700928_/_UPEC)	A0A0H2V9U9	Uncharacterized_protein	Escherichia_coli_O6:H1_(strain_CFT073_/_ATCC_700928_/_UPEC)	PF00571	O75385	ULK1	unc-51 like autophagy activating kinase 1	PF00069
Escherichia_coli_O6:H1_(strain_CFT073_/_ATCC_700928_/_UPEC)	A0A0H2V9U9	Uncharacterized_protein	Escherichia_coli_O6:H1_(strain_CFT073_/_ATCC_700928_/_UPEC)	PF00571	Q8IYT8	ULK2	unc-51 like autophagy activating kinase 2	PF00069
Escherichia_coli_O6:H1_(strain_CFT073_/_ATCC_700928_/_UPEC)	A0A0H2V9U9	Uncharacterized_protein	Escherichia_coli_O6:H1_(strain_CFT073_/_ATCC_700928_/_UPEC)	PF00571	Q99570	PIK3R4	phosphoinositide-3-kinase regulatory subunit 4	PF00069
Escherichia_coli_O6:H1_(strain_CFT073_/_ATCC_700928_/_UPEC)	A0A0H2VA14	Uncharacterized_protein	Escherichia_coli_O6:H1_(strain_CFT073_/_ATCC_700928_/_UPEC)	PF00581	O75385	ULK1	unc-51 like autophagy activating kinase 1	PF00069
Escherichia_coli_O6:H1_(strain_CFT073_/_ATCC_700928_/_UPEC)	A0A0H2VA14	Uncharacterized_protein	Escherichia_coli_O6:H1_(strain_CFT073_/_ATCC_700928_/_UPEC)	PF00581	O95352	ATG7	autophagy related 7	PF00899
Escherichia_coli_O6:H1_(strain_CFT073_/_ATCC_700928_/_UPEC)	A0A0H2VA14	Uncharacterized_protein	Escherichia_coli_O6:H1_(strain_CFT073_/_ATCC_700928_/_UPEC)	PF00581	Q8IYT8	ULK2	unc-51 like autophagy activating kinase 2	PF00069
Escherichia_coli_O6:H1_(strain_CFT073_/_ATCC_700928_/_UPEC)	A0A0H2VA14	Uncharacterized_protein	Escherichia_coli_O6:H1_(strain_CFT073_/_ATCC_700928_/_UPEC)	PF00581	Q99570	PIK3R4	phosphoinositide-3-kinase regulatory subunit 4	PF00069
Escherichia_coli_O6:H1_(strain_CFT073_/_ATCC_700928_/_UPEC)	A0A0H2VAC5	Regulatory_protein_nsr	Escherichia_coli_O6:H1_(strain_CFT073_/_ATCC_700928_/_UPEC)	PF00027	O75385	ULK1	unc-51 like autophagy activating kinase 1	PF00069
Escherichia_coli_O6:H1_(strain_CFT073_/_ATCC_700928_/_UPEC)	A0A0H2VAC5	Regulatory_protein_nsr	Escherichia_coli_O6:H1_(strain_CFT073_/_ATCC_700928_/_UPEC)	PF00027	Q8IYT8	ULK2	unc-51 like autophagy activating kinase 2	PF00069
Escherichia_coli_O6:H1_(strain_CFT073_/_ATCC_700928_/_UPEC)	A0A0H2VAC5	Regulatory_protein_nsr	Escherichia_coli_O6:H1_(strain_CFT073_/_ATCC_700928_/_UPEC)	PF00027	Q99570	PIK3R4	phosphoinositide-3-kinase regulatory subunit 4	PF00069
Escherichia_coli_O6:H1_(strain_CFT073_/_ATCC_700928_/_UPEC)	A0A0H2VBC5	Sensor_histidine_kinase_RcsC_(EC_2.7.13.3)	Escherichia_coli_O6:H1_(strain_CFT073_/_ATCC_700928_/_UPEC)	PF00072	O75385	ULK1	unc-51 like autophagy activating kinase 1	PF00069
Escherichia_coli_O6:H1_(strain_CFT073_/_ATCC_700928_/_UPEC)	A0A0H2VBC5	Sensor_histidine_kinase_RcsC_(EC_2.7.13.3)	Escherichia_coli_O6:H1_(strain_CFT073_/_ATCC_700928_/_UPEC)	PF00072	Q8IYT8	ULK2	unc-51 like autophagy activating kinase 2	PF00069
Escherichia_coli_O6:H1_(strain_CFT073_/_ATCC_700928_/_UPEC)	A0A0H2VBC5	Sensor_histidine_kinase_RcsC_(EC_2.7.13.3)	Escherichia_coli_O6:H1_(strain_CFT073_/_ATCC_700928_/_UPEC)	PF00072	Q99570	PIK3R4	phosphoinositide-3-kinase regulatory subunit 4	PF00069
Escherichia_coli_O6:H1_(strain_CFT073_/_ATCC_700928_/_UPEC)	A0A0H2VBI7	Histidine_kinase_(EC_2.7.13.3)	Escherichia_coli_O6:H1_(strain_CFT073_/_ATCC_700928_/_UPEC)	PF00989	O75385	ULK1	unc-51 like autophagy activating kinase 1	PF00069
Escherichia_coli_O6:H1_(strain_CFT073_/_ATCC_700928_/_UPEC)	A0A0H2VBI7	Histidine_kinase_(EC_2.7.13.3)	Escherichia_coli_O6:H1_(strain_CFT073_/_ATCC_700928_/_UPEC)	PF00989	Q8IYT8	ULK2	unc-51 like autophagy activating kinase 2	PF00069
Escherichia_coli_O6:H1_(strain_CFT073_/_ATCC_700928_/_UPEC)	A0A0H2VBI7	Histidine_kinase_(EC_2.7.13.3)	Escherichia_coli_O6:H1_(strain_CFT073_/_ATCC_700928_/_UPEC)	PF00989	Q99570	PIK3R4	phosphoinositide-3-kinase regulatory subunit 4	PF00069
Escherichia_coli_O6:H1_(strain_CFT073_/_ATCC_700928_/_UPEC)	A0A0H2VBI7	Histidine_kinase_(EC_2.7.13.3)	Escherichia_coli_O6:H1_(strain_CFT073_/_ATCC_700928_/_UPEC)	PF00072	O75385	ULK1	unc-51 like autophagy activating kinase 1	PF00069
Escherichia_coli_O6:H1_(strain_CFT073_/_ATCC_700928_/_UPEC)	A0A0H2VBI7	Histidine_kinase_(EC_2.7.13.3)	Escherichia_coli_O6:H1_(strain_CFT073_/_ATCC_700928_/_UPEC)	PF00072	Q8IYT8	ULK2	unc-51 like autophagy activating kinase 2	PF00069
Escherichia_coli_O6:H1_(strain_CFT073_/_ATCC_700928_/_UPEC)	A0A0H2VBI7	Histidine_kinase_(EC_2.7.13.3)	Escherichia_coli_O6:H1_(strain_CFT073_/_ATCC_700928_/_UPEC)	PF00072	Q99570	PIK3R4	phosphoinositide-3-kinase regulatory subunit 4	PF00069
Escherichia_coli_O6:H1_(strain_CFT073_/_ATCC_700928_/_UPEC)	A0A0H2VBJ8	Protease_degQ_(EC_3.4.21.-)	Escherichia_coli_O6:H1_(strain_CFT073_/_ATCC_700928_/_UPEC)	PF00595	O75385	ULK1	unc-51 like autophagy activating kinase 1	PF00069
Escherichia_coli_O6:H1_(strain_CFT073_/_ATCC_700928_/_UPEC)	A0A0H2VBJ8	Protease_degQ_(EC_3.4.21.-)	Escherichia_coli_O6:H1_(strain_CFT073_/_ATCC_700928_/_UPEC)	PF00595	Q8IYT8	ULK2	unc-51 like autophagy activating kinase 2	PF00069
Escherichia_coli_O6:H1_(strain_CFT073_/_ATCC_700928_/_UPEC)	A0A0H2VBJ8	Protease_degQ_(EC_3.4.21.-)	Escherichia_coli_O6:H1_(strain_CFT073_/_ATCC_700928_/_UPEC)	PF00595	Q99570	PIK3R4	phosphoinositide-3-kinase regulatory subunit 4	PF00069
Escherichia_coli_O6:H1_(strain_CFT073_/_ATCC_700928_/_UPEC)	A0A0H2VBN8	Uncharacterized_protein	Escherichia_coli_O6:H1_(strain_CFT073_/_ATCC_700928_/_UPEC)	PF00899	O95352	ATG7	autophagy related 7	PF00899
Escherichia_coli_O6:H1_(strain_CFT073_/_ATCC_700928_/_UPEC)	A0A0H2VCX5	Uncharacterized_protein	Escherichia_coli_O6:H1_(strain_CFT073_/_ATCC_700928_/_UPEC)	PF00149	O75385	ULK1	unc-51 like autophagy activating kinase 1	PF00069
Escherichia_coli_O6:H1_(strain_CFT073_/_ATCC_700928_/_UPEC)	A0A0H2VCX5	Uncharacterized_protein	Escherichia_coli_O6:H1_(strain_CFT073_/_ATCC_700928_/_UPEC)	PF00149	Q676U5	ATG16L1	autophagy related 16 like 1	PF00400
Escherichia_coli_O6:H1_(strain_CFT073_/_ATCC_700928_/_UPEC)	A0A0H2VCX5	Uncharacterized_protein	Escherichia_coli_O6:H1_(strain_CFT073_/_ATCC_700928_/_UPEC)	PF00149	Q8IYT8	ULK2	unc-51 like autophagy activating kinase 2	PF00069
Escherichia_coli_O6:H1_(strain_CFT073_/_ATCC_700928_/_UPEC)	A0A0H2VCX5	Uncharacterized_protein	Escherichia_coli_O6:H1_(strain_CFT073_/_ATCC_700928_/_UPEC)	PF00149	Q8NAA4	ATG16L2	autophagy related 16 like 2	PF00400
Escherichia_coli_O6:H1_(strain_CFT073_/_ATCC_700928_/_UPEC)	A0A0H2VCX5	Uncharacterized_protein	Escherichia_coli_O6:H1_(strain_CFT073_/_ATCC_700928_/_UPEC)	PF00149	Q99570	PIK3R4	phosphoinositide-3-kinase regulatory subunit 4	PF00400
Escherichia_coli_O6:H1_(strain_CFT073_/_ATCC_700928_/_UPEC)	A0A0H2VCX5	Uncharacterized_protein	Escherichia_coli_O6:H1_(strain_CFT073_/_ATCC_700928_/_UPEC)	PF00149	Q99570	PIK3R4	phosphoinositide-3-kinase regulatory subunit 4	PF00069
Escherichia_coli_O6:H1_(strain_CFT073_/_ATCC_700928_/_UPEC)	A0A0H2VD83	Uncharacterized_protein	Escherichia_coli_O6:H1_(strain_CFT073_/_ATCC_700928_/_UPEC)	PF00149	O75385	ULK1	unc-51 like autophagy activating kinase 1	PF00069
Escherichia_coli_O6:H1_(strain_CFT073_/_ATCC_700928_/_UPEC)	A0A0H2VD83	Uncharacterized_protein	Escherichia_coli_O6:H1_(strain_CFT073_/_ATCC_700928_/_UPEC)	PF00149	Q676U5	ATG16L1	autophagy related 16 like 1	PF00400
Escherichia_coli_O6:H1_(strain_CFT073_/_ATCC_700928_/_UPEC)	A0A0H2VD83	Uncharacterized_protein	Escherichia_coli_O6:H1_(strain_CFT073_/_ATCC_700928_/_UPEC)	PF00149	Q8IYT8	ULK2	unc-51 like autophagy activating kinase 2	PF00069
Escherichia_coli_O6:H1_(strain_CFT073_/_ATCC_700928_/_UPEC)	A0A0H2VD83	Uncharacterized_protein	Escherichia_coli_O6:H1_(strain_CFT073_/_ATCC_700928_/_UPEC)	PF00149	Q8NAA4	ATG16L2	autophagy related 16 like 2	PF00400
[truncated: 5,110 more rows]

## Sheet: Domain-motif PPI predictions
Name of bacterial species to which the effector belongs	Bacterial protein uniprot accession	Name of bacterial species to which the effector belongs	Bacterial effector protein name	Bacterial Pfam domain involved in the putative interactions with the human autophagy protein	Human protein uniprot accession	Human protein (HGNC approved symbol)	Human protein (HGNC approved name)	Human ELM motif involved in the putative interactions	Start position of ELM motif on human protein	Stop position of ELM motif on human protein
[truncated: 36,037 more rows]
