# Supplementary material for: Targeted interplay between bacterial pathogens and host autophagy
Source: Autophagy. 2019 Mar 25;15(9):1620–33. doi: 10.1080/15548627.2019.1590519 (PMC6693458; doi:10.1080/15548627.2019.1590519)
Supplement: Supplemental Material [file kaup-15-09-1590519-s001.zip › Supplementary information/2017AUTO0330R7-s11.xlsx]

## Sheet: Supplementary table 7.xlsx
Autophagy targeting protein	Bacterial protein uniprot accession	Bacterial effector protein name	Ortholog cluster id	Core autophagy protein (uniprot accession)	Core autophagy protein (HGNC approved symbol)	Core autophagy protein (HGNC approved name)	Autophagy phase membership
SQSTM1/62	A0A0L7Z4H7	Glycosyltransferase	359	Q13501	SQSTM1	sequestosome 1	Cargo-recognition-and-packaging
SQSTM1/62	A0A0L7Z4H7	Glycosyltransferase	359	Q9C0C7	AMBRA1	autophagy and beclin 1 regulator 1	Vesicle-nucleation
SQSTM1/62	A0A0F6MCM1	Invasion_plasmid_antigen	9111	Q9H1Y0	ATG5	autophagy related 5	Vesicle-expansion-and-completion
SQSTM1/62	A0A0F6MCM1	Invasion_plasmid_antigen	9111	O75385	ULK1	unc-51 like autophagy activating kinase 1	Induction
SQSTM1/62	A0A0F6MCM1	Invasion_plasmid_antigen	9111	O75385	ULK1	unc-51 like autophagy activating kinase 1	ATG-protein-cycling
SQSTM1/62	A0A0F6MCM1	Invasion_plasmid_antigen	9111	Q8IYT8	ULK2	unc-51 like autophagy activating kinase 2	Induction
SQSTM1/62	A0A0F6MCM1	Invasion_plasmid_antigen	9111	Q8IYT8	ULK2	unc-51 like autophagy activating kinase 2	ATG-protein-cycling
SQSTM1/62	A0A0F6MCM1	Invasion_plasmid_antigen	9111	Q99570	PIK3R4	phosphoinositide-3-kinase regulatory subunit 4	Vesicle-nucleation
SQSTM1/62	A0A0F6ME41	Invasion_plasmid_antigen	9111	Q9H1Y0	ATG5	autophagy related 5	Vesicle-expansion-and-completion
SQSTM1/62	A0A0F6ME41	Invasion_plasmid_antigen	9111	O75385	ULK1	unc-51 like autophagy activating kinase 1	Induction
SQSTM1/62	A0A0F6ME41	Invasion_plasmid_antigen	9111	O75385	ULK1	unc-51 like autophagy activating kinase 1	ATG-protein-cycling
SQSTM1/62	A0A0F6ME41	Invasion_plasmid_antigen	9111	Q8IYT8	ULK2	unc-51 like autophagy activating kinase 2	Induction
SQSTM1/62	A0A0F6ME41	Invasion_plasmid_antigen	9111	Q8IYT8	ULK2	unc-51 like autophagy activating kinase 2	ATG-protein-cycling
SQSTM1/62	A0A0F6ME41	Invasion_plasmid_antigen	9111	Q99570	PIK3R4	phosphoinositide-3-kinase regulatory subunit 4	Vesicle-nucleation
SQSTM1/62	A0A0N9DXT6	DEAD/DEAH_box_helicase	11005	O75385	ULK1	unc-51 like autophagy activating kinase 1	Induction
SQSTM1/62	A0A0N9DXT6	DEAD/DEAH_box_helicase	11005	O75385	ULK1	unc-51 like autophagy activating kinase 1	ATG-protein-cycling
SQSTM1/62	A0A0N9DXT6	DEAD/DEAH_box_helicase	11005	Q676U5	ATG16L1	autophagy related 16 like 1	Vesicle-expansion-and-completion
SQSTM1/62	A0A0N9DXT6	DEAD/DEAH_box_helicase	11005	Q8IYT8	ULK2	unc-51 like autophagy activating kinase 2	Induction
SQSTM1/62	A0A0N9DXT6	DEAD/DEAH_box_helicase	11005	Q8IYT8	ULK2	unc-51 like autophagy activating kinase 2	ATG-protein-cycling
SQSTM1/62	A0A0N9DXT6	DEAD/DEAH_box_helicase	11005	Q8NAA4	ATG16L2	autophagy related 16 like 2	Vesicle-expansion-and-completion
SQSTM1/62	A0A0N9DXT6	DEAD/DEAH_box_helicase	11005	Q99570	PIK3R4	phosphoinositide-3-kinase regulatory subunit 4	Vesicle-nucleation
SQSTM1/62	A0A0F6MF90	Invasion_plasmid_antigen	19824	Q9H1Y0	ATG5	autophagy related 5	Vesicle-expansion-and-completion
SQSTM1/62	A0A0F6MF90	Invasion_plasmid_antigen	19824	O75385	ULK1	unc-51 like autophagy activating kinase 1	Induction
SQSTM1/62	A0A0F6MF90	Invasion_plasmid_antigen	19824	O75385	ULK1	unc-51 like autophagy activating kinase 1	ATG-protein-cycling
SQSTM1/62	A0A0F6MF90	Invasion_plasmid_antigen	19824	Q8IYT8	ULK2	unc-51 like autophagy activating kinase 2	Induction
SQSTM1/62	A0A0F6MF90	Invasion_plasmid_antigen	19824	Q8IYT8	ULK2	unc-51 like autophagy activating kinase 2	ATG-protein-cycling
SQSTM1/62	A0A0F6MF90	Invasion_plasmid_antigen	19824	Q99570	PIK3R4	phosphoinositide-3-kinase regulatory subunit 4	Vesicle-nucleation
SQSTM1/62	A0A0F6MF98	Invasion_plasmid_antigen	19825	Q9H1Y0	ATG5	autophagy related 5	Vesicle-expansion-and-completion
SQSTM1/62	A0A0F6MF98	Invasion_plasmid_antigen	19825	O75385	ULK1	unc-51 like autophagy activating kinase 1	Induction
SQSTM1/62	A0A0F6MF98	Invasion_plasmid_antigen	19825	O75385	ULK1	unc-51 like autophagy activating kinase 1	ATG-protein-cycling
SQSTM1/62	A0A0F6MF98	Invasion_plasmid_antigen	19825	Q8IYT8	ULK2	unc-51 like autophagy activating kinase 2	Induction
SQSTM1/62	A0A0F6MF98	Invasion_plasmid_antigen	19825	Q8IYT8	ULK2	unc-51 like autophagy activating kinase 2	ATG-protein-cycling
SQSTM1/62	A0A0F6MF98	Invasion_plasmid_antigen	19825	Q99570	PIK3R4	phosphoinositide-3-kinase regulatory subunit 4	Vesicle-nucleation
SQSTM1/62	A0A0J1HS69	Peptidase_S8	21481	Q86TL0	ATG4D	autophagy related 4D cysteine peptidase	Vesicle-expansion-and-completion
SQSTM1/62	A0A0J1HS69	Peptidase_S8	21481	Q8TDY2	RB1CC1	RB1 inducible coiled-coil 1	Induction
SQSTM1/62	A0A0J1HS69	Peptidase_S8	21481	Q13501	SQSTM1	sequestosome 1	Cargo-recognition-and-packaging
SQSTM1/62	A0A0J1HS69	Peptidase_S8	21481	Q2TAZ0	ATG2A	autophagy related 2A	ATG-protein-cycling
SQSTM1/62	A0A0J1HS69	Peptidase_S8	21481	Q9H492	MAP1LC3A	microtubule associated protein 1 light chain 3 alpha	Vesicle-expansion-and-completion
SQSTM1/62	A0A0J1HS69	Peptidase_S8	21481	Q9P2Y5	UVRAG	UV radiation resistance associated	Vesicle-nucleation
SQSTM1/62	A0A0J1HS69	Peptidase_S8	21481	A6NCE7	MAP1LC3B2	microtubule associated protein 1 light chain 3 beta 2	Vesicle-expansion-and-completion
SQSTM1/62	A0A0J1HS69	Peptidase_S8	21481	Q9GZQ8	MAP1LC3B	microtubule associated protein 1 light chain 3 beta	Vesicle-expansion-and-completion
SQSTM1/62	A0A0J1HS69	Peptidase_S8	21481	Q676U5	ATG16L1	autophagy related 16 like 1	Vesicle-expansion-and-completion
SQSTM1/62	A0A0J1HS69	Peptidase_S8	21481	Q96BY7	ATG2B	autophagy related 2B	ATG-protein-cycling
SQSTM1/62	A0A0J1HS69	Peptidase_S8	21481	Q5MNZ9	WIPI1	WD repeat domain, phosphoinositide interacting 1	ATG-protein-cycling
SQSTM1/62	A0A0J1HS69	Peptidase_S8	21481	Q9Y4P8	WIPI2	WD repeat domain, phosphoinositide interacting 2	ATG-protein-cycling
SQSTM1/62	A0A0J1HS69	Peptidase_S8	21481	Q8NEB9	PIK3C3	phosphatidylinositol 3-kinase catalytic subunit type 3	Vesicle-nucleation
SQSTM1/62	A0A0J1HS69	Peptidase_S8	21481	O95352	ATG7	autophagy related 7	Vesicle-expansion-and-completion
SQSTM1/62	A0A0J1HS69	Peptidase_S8	21481	Q7Z6L1	TECPR1	tectonin beta-propeller repeat containing 1	Fusion-With-lysosome
SQSTM1/62	A0A0J1HS69	Peptidase_S8	21481	Q9C0C7	AMBRA1	autophagy and beclin 1 regulator 1	Vesicle-nucleation
SQSTM1/62	A0A0J1HS69	Peptidase_S8	21481	Q9BXW4	MAP1LC3C	microtubule associated protein 1 light chain 3 gamma	Vesicle-expansion-and-completion
SQSTM1/62	A0A0J1HS69	Peptidase_S8	21481	Q99570	PIK3R4	phosphoinositide-3-kinase regulatory subunit 4	Vesicle-nucleation
SQSTM1/62	A0A0J1HS69	Peptidase_S8	21481	Q7Z3C6	ATG9A	autophagy related 9A	Induction
SQSTM1/62	A0A0J1HS69	Peptidase_S8	21481	Q7Z3C6	ATG9A	autophagy related 9A	Vesicle-expansion-and-completion
SQSTM1/62	A0A0J1HS69	Peptidase_S8	21481	P60520	GABARAPL2	GABA type A receptor associated protein like 2	Vesicle-expansion-and-completion
SQSTM1/62	A0A0J1HS69	Peptidase_S8	21481	Q9H1Y0	ATG5	autophagy related 5	Vesicle-expansion-and-completion
SQSTM1/62	A0A0P7FTV9	Chemotaxis_protein_CheY	22379	O75385	ULK1	unc-51 like autophagy activating kinase 1	Induction
SQSTM1/62	A0A0P7FTV9	Chemotaxis_protein_CheY	22379	O75385	ULK1	unc-51 like autophagy activating kinase 1	ATG-protein-cycling
SQSTM1/62	A0A0P7FTV9	Chemotaxis_protein_CheY	22379	Q8IYT8	ULK2	unc-51 like autophagy activating kinase 2	Induction
SQSTM1/62	A0A0P7FTV9	Chemotaxis_protein_CheY	22379	Q8IYT8	ULK2	unc-51 like autophagy activating kinase 2	ATG-protein-cycling
SQSTM1/62	A0A0P7FTV9	Chemotaxis_protein_CheY	22379	Q99570	PIK3R4	phosphoinositide-3-kinase regulatory subunit 4	Vesicle-nucleation
SQSTM1/62	A0A0S3JUV9	Hybrid_sensor_histidine_kinase/response_regulator	22419	O75385	ULK1	unc-51 like autophagy activating kinase 1	Induction
SQSTM1/62	A0A0S3JUV9	Hybrid_sensor_histidine_kinase/response_regulator	22419	O75385	ULK1	unc-51 like autophagy activating kinase 1	ATG-protein-cycling
SQSTM1/62	A0A0S3JUV9	Hybrid_sensor_histidine_kinase/response_regulator	22419	Q8IYT8	ULK2	unc-51 like autophagy activating kinase 2	Induction
SQSTM1/62	A0A0S3JUV9	Hybrid_sensor_histidine_kinase/response_regulator	22419	Q8IYT8	ULK2	unc-51 like autophagy activating kinase 2	ATG-protein-cycling
SQSTM1/62	A0A0S3JUV9	Hybrid_sensor_histidine_kinase/response_regulator	22419	Q99570	PIK3R4	phosphoinositide-3-kinase regulatory subunit 4	Vesicle-nucleation
CALCOCO2/NDP52	G8UUV2	Adenylate_cyclase_1_protein	83	O75385	ULK1	unc-51 like autophagy activating kinase 1	Induction
CALCOCO2/NDP52	G8UUV2	Adenylate_cyclase_1_protein	83	O75385	ULK1	unc-51 like autophagy activating kinase 1	ATG-protein-cycling
CALCOCO2/NDP52	G8UUV2	Adenylate_cyclase_1_protein	83	Q8IYT8	ULK2	unc-51 like autophagy activating kinase 2	Induction
CALCOCO2/NDP52	G8UUV2	Adenylate_cyclase_1_protein	83	Q8IYT8	ULK2	unc-51 like autophagy activating kinase 2	ATG-protein-cycling
CALCOCO2/NDP52	G8UUV2	Adenylate_cyclase_1_protein	83	Q99570	PIK3R4	phosphoinositide-3-kinase regulatory subunit 4	Vesicle-nucleation
CALCOCO2/NDP52	A0A0E1NWA8	Histidine_kinase_(EC_2.7.13.3)	83	O75385	ULK1	unc-51 like autophagy activating kinase 1	Induction
CALCOCO2/NDP52	A0A0E1NWA8	Histidine_kinase_(EC_2.7.13.3)	83	O75385	ULK1	unc-51 like autophagy activating kinase 1	ATG-protein-cycling
CALCOCO2/NDP52	A0A0E1NWA8	Histidine_kinase_(EC_2.7.13.3)	83	Q8IYT8	ULK2	unc-51 like autophagy activating kinase 2	Induction
CALCOCO2/NDP52	A0A0E1NWA8	Histidine_kinase_(EC_2.7.13.3)	83	Q8IYT8	ULK2	unc-51 like autophagy activating kinase 2	ATG-protein-cycling
CALCOCO2/NDP52	A0A0E1NWA8	Histidine_kinase_(EC_2.7.13.3)	83	Q99570	PIK3R4	phosphoinositide-3-kinase regulatory subunit 4	Vesicle-nucleation
CALCOCO2/NDP52	A0A0H3B6W0	Histidine_kinase_(EC_2.7.13.3)	83	O75385	ULK1	unc-51 like autophagy activating kinase 1	Induction
CALCOCO2/NDP52	A0A0H3B6W0	Histidine_kinase_(EC_2.7.13.3)	83	O75385	ULK1	unc-51 like autophagy activating kinase 1	ATG-protein-cycling
CALCOCO2/NDP52	A0A0H3B6W0	Histidine_kinase_(EC_2.7.13.3)	83	Q8IYT8	ULK2	unc-51 like autophagy activating kinase 2	Induction
CALCOCO2/NDP52	A0A0H3B6W0	Histidine_kinase_(EC_2.7.13.3)	83	Q8IYT8	ULK2	unc-51 like autophagy activating kinase 2	ATG-protein-cycling
CALCOCO2/NDP52	A0A0H3B6W0	Histidine_kinase_(EC_2.7.13.3)	83	Q99570	PIK3R4	phosphoinositide-3-kinase regulatory subunit 4	Vesicle-nucleation
CALCOCO2/NDP52	A0A0H3MKW3	Putative_membrane_transport_protein	314	O75385	ULK1	unc-51 like autophagy activating kinase 1	Induction
CALCOCO2/NDP52	A0A0H3MKW3	Putative_membrane_transport_protein	314	O75385	ULK1	unc-51 like autophagy activating kinase 1	ATG-protein-cycling
CALCOCO2/NDP52	A0A0H3MKW3	Putative_membrane_transport_protein	314	Q8IYT8	ULK2	unc-51 like autophagy activating kinase 2	Induction
CALCOCO2/NDP52	A0A0H3MKW3	Putative_membrane_transport_protein	314	Q8IYT8	ULK2	unc-51 like autophagy activating kinase 2	ATG-protein-cycling
CALCOCO2/NDP52	A0A0H3MKW3	Putative_membrane_transport_protein	314	Q99570	PIK3R4	phosphoinositide-3-kinase regulatory subunit 4	Vesicle-nucleation
CALCOCO2/NDP52	B4EGA8	Putative_glycosyl_transferase_family_protein	359	Q13501	SQSTM1	sequestosome 1	Cargo-recognition-and-packaging
CALCOCO2/NDP52	B4EGA8	Putative_glycosyl_transferase_family_protein	359	Q9C0C7	AMBRA1	autophagy and beclin 1 regulator 1	Vesicle-nucleation
CALCOCO2/NDP52	A0A0B3VYV7	Glycosyl_transferase_2_family_protein	359	Q13501	SQSTM1	sequestosome 1	Cargo-recognition-and-packaging
CALCOCO2/NDP52	A0A0B3VYV7	Glycosyl_transferase_2_family_protein	359	Q9C0C7	AMBRA1	autophagy and beclin 1 regulator 1	Vesicle-nucleation
CALCOCO2/NDP52	Q5NF18	Glycosyl_transferase_(EC_2.4.1.-)_(Glycosyl_transferase_2_family_protein)	359	Q13501	SQSTM1	sequestosome 1	Cargo-recognition-and-packaging
CALCOCO2/NDP52	Q5NF18	Glycosyl_transferase_(EC_2.4.1.-)_(Glycosyl_transferase_2_family_protein)	359	Q9C0C7	AMBRA1	autophagy and beclin 1 regulator 1	Vesicle-nucleation
CALCOCO2/NDP52	A0A0H3JVF4	MW0666_protein	359	Q13501	SQSTM1	sequestosome 1	Cargo-recognition-and-packaging
CALCOCO2/NDP52	A0A0H3JVF4	MW0666_protein	359	Q9C0C7	AMBRA1	autophagy and beclin 1 regulator 1	Vesicle-nucleation
CALCOCO2/NDP52	Q2G2T7	Uncharacterized_protein	359	Q13501	SQSTM1	sequestosome 1	Cargo-recognition-and-packaging
CALCOCO2/NDP52	Q2G2T7	Uncharacterized_protein	359	Q9C0C7	AMBRA1	autophagy and beclin 1 regulator 1	Vesicle-nucleation
CALCOCO2/NDP52	A0A0H2XEV7	Glycosyl_transferase,_group_2_family_protein	359	Q13501	SQSTM1	sequestosome 1	Cargo-recognition-and-packaging
CALCOCO2/NDP52	A0A0H2XEV7	Glycosyl_transferase,_group_2_family_protein	359	Q9C0C7	AMBRA1	autophagy and beclin 1 regulator 1	Vesicle-nucleation
CALCOCO2/NDP52	A0A0H3TMX6	DEAD/DEAH_box_helicase_family_protein	513	O75385	ULK1	unc-51 like autophagy activating kinase 1	Induction
CALCOCO2/NDP52	A0A0H3TMX6	DEAD/DEAH_box_helicase_family_protein	513	O75385	ULK1	unc-51 like autophagy activating kinase 1	ATG-protein-cycling
CALCOCO2/NDP52	A0A0H3TMX6	DEAD/DEAH_box_helicase_family_protein	513	Q8IYT8	ULK2	unc-51 like autophagy activating kinase 2	Induction
CALCOCO2/NDP52	A0A0H3TMX6	DEAD/DEAH_box_helicase_family_protein	513	Q8IYT8	ULK2	unc-51 like autophagy activating kinase 2	ATG-protein-cycling
CALCOCO2/NDP52	A0A0H3TMX6	DEAD/DEAH_box_helicase_family_protein	513	Q99570	PIK3R4	phosphoinositide-3-kinase regulatory subunit 4	Vesicle-nucleation
CALCOCO2/NDP52	Q5NET8	ATp-dependent_helicase_(EC_3.-.-.-)_(RNA_helicase_HrpA)_(EC_3.6.4.13)	1707	O75385	ULK1	unc-51 like autophagy activating kinase 1	Induction
CALCOCO2/NDP52	Q5NET8	ATp-dependent_helicase_(EC_3.-.-.-)_(RNA_helicase_HrpA)_(EC_3.6.4.13)	1707	O75385	ULK1	unc-51 like autophagy activating kinase 1	ATG-protein-cycling
CALCOCO2/NDP52	Q5NET8	ATp-dependent_helicase_(EC_3.-.-.-)_(RNA_helicase_HrpA)_(EC_3.6.4.13)	1707	Q8IYT8	ULK2	unc-51 like autophagy activating kinase 2	Induction
CALCOCO2/NDP52	Q5NET8	ATp-dependent_helicase_(EC_3.-.-.-)_(RNA_helicase_HrpA)_(EC_3.6.4.13)	1707	Q8IYT8	ULK2	unc-51 like autophagy activating kinase 2	ATG-protein-cycling
CALCOCO2/NDP52	Q5NET8	ATp-dependent_helicase_(EC_3.-.-.-)_(RNA_helicase_HrpA)_(EC_3.6.4.13)	1707	Q99570	PIK3R4	phosphoinositide-3-kinase regulatory subunit 4	Vesicle-nucleation
CALCOCO2/NDP52	Q5NET8	ATp-dependent_helicase_(EC_3.-.-.-)_(RNA_helicase_HrpA)_(EC_3.6.4.13)	1707	Q676U5	ATG16L1	autophagy related 16 like 1	Vesicle-expansion-and-completion
CALCOCO2/NDP52	Q5NET8	ATp-dependent_helicase_(EC_3.-.-.-)_(RNA_helicase_HrpA)_(EC_3.6.4.13)	1707	Q8NAA4	ATG16L2	autophagy related 16 like 2	Vesicle-expansion-and-completion
CALCOCO2/NDP52	Q83A30	HemY	2168	O75385	ULK1	unc-51 like autophagy activating kinase 1	Induction
CALCOCO2/NDP52	Q83A30	HemY	2168	O75385	ULK1	unc-51 like autophagy activating kinase 1	ATG-protein-cycling
CALCOCO2/NDP52	Q83A30	HemY	2168	Q676U5	ATG16L1	autophagy related 16 like 1	Vesicle-expansion-and-completion
CALCOCO2/NDP52	Q83A30	HemY	2168	Q8IYT8	ULK2	unc-51 like autophagy activating kinase 2	Induction
CALCOCO2/NDP52	Q83A30	HemY	2168	Q8IYT8	ULK2	unc-51 like autophagy activating kinase 2	ATG-protein-cycling
CALCOCO2/NDP52	Q83A30	HemY	2168	Q8NAA4	ATG16L2	autophagy related 16 like 2	Vesicle-expansion-and-completion
CALCOCO2/NDP52	Q83A30	HemY	2168	Q99570	PIK3R4	phosphoinositide-3-kinase regulatory subunit 4	Vesicle-nucleation
CALCOCO2/NDP52	B4EG15	Uncharacterized_protein	3315	Q86TL0	ATG4D	autophagy related 4D cysteine peptidase	Vesicle-expansion-and-completion
CALCOCO2/NDP52	B4EG15	Uncharacterized_protein	3315	Q99570	PIK3R4	phosphoinositide-3-kinase regulatory subunit 4	Vesicle-nucleation
CALCOCO2/NDP52	B4EG15	Uncharacterized_protein	3315	Q2TAZ0	ATG2A	autophagy related 2A	ATG-protein-cycling
CALCOCO2/NDP52	B4EG15	Uncharacterized_protein	3315	Q13501	SQSTM1	sequestosome 1	Cargo-recognition-and-packaging
CALCOCO2/NDP52	B4EG15	Uncharacterized_protein	3315	O94817	ATG12	autophagy related 12	Vesicle-expansion-and-completion
CALCOCO2/NDP52	B4EG15	Uncharacterized_protein	3315	Q8NAA4	ATG16L2	autophagy related 16 like 2	Vesicle-expansion-and-completion
CALCOCO2/NDP52	B4EG15	Uncharacterized_protein	3315	Q8TDY2	RB1CC1	RB1 inducible coiled-coil 1	Induction
CALCOCO2/NDP52	B4EG15	Uncharacterized_protein	3315	Q676U5	ATG16L1	autophagy related 16 like 1	Vesicle-expansion-and-completion
CALCOCO2/NDP52	B4EG15	Uncharacterized_protein	3315	Q14457	BECN1	beclin 1	Vesicle-nucleation
CALCOCO2/NDP52	B4EG15	Uncharacterized_protein	3315	Q5MNZ9	WIPI1	WD repeat domain, phosphoinositide interacting 1	ATG-protein-cycling
CALCOCO2/NDP52	B4EG15	Uncharacterized_protein	3315	O75385	ULK1	unc-51 like autophagy activating kinase 1	Induction
CALCOCO2/NDP52	B4EG15	Uncharacterized_protein	3315	O75385	ULK1	unc-51 like autophagy activating kinase 1	ATG-protein-cycling
CALCOCO2/NDP52	B4EG15	Uncharacterized_protein	3315	Q9P2Y5	UVRAG	UV radiation resistance associated	Vesicle-nucleation
CALCOCO2/NDP52	B4EG15	Uncharacterized_protein	3315	Q8IYT8	ULK2	unc-51 like autophagy activating kinase 2	Induction
CALCOCO2/NDP52	B4EG15	Uncharacterized_protein	3315	Q8IYT8	ULK2	unc-51 like autophagy activating kinase 2	ATG-protein-cycling
CALCOCO2/NDP52	B4EG15	Uncharacterized_protein	3315	Q7Z3C6	ATG9A	autophagy related 9A	Induction
CALCOCO2/NDP52	B4EG15	Uncharacterized_protein	3315	Q7Z3C6	ATG9A	autophagy related 9A	Vesicle-expansion-and-completion
CALCOCO2/NDP52	B4EG15	Uncharacterized_protein	3315	Q9C0C7	AMBRA1	autophagy and beclin 1 regulator 1	Vesicle-nucleation
CALCOCO2/NDP52	B4EG15	Uncharacterized_protein	3315	Q96BY7	ATG2B	autophagy related 2B	ATG-protein-cycling
CALCOCO2/NDP52	B4EG15	Uncharacterized_protein	3315	Q9BQS8	FYCO1	FYVE and coiled-coil domain containing 1	Transport-of-autophagosome
CALCOCO2/NDP52	B4EG15	Uncharacterized_protein	3315	A6NCE7	MAP1LC3B2	microtubule associated protein 1 light chain 3 beta 2	Vesicle-expansion-and-completion
CALCOCO2/NDP52	B4EG15	Uncharacterized_protein	3315	Q9GZQ8	MAP1LC3B	microtubule associated protein 1 light chain 3 beta	Vesicle-expansion-and-completion
CALCOCO2/NDP52	B4EG15	Uncharacterized_protein	3315	Q9BXW4	MAP1LC3C	microtubule associated protein 1 light chain 3 gamma	Vesicle-expansion-and-completion
CALCOCO2/NDP52	B4EG15	Uncharacterized_protein	3315	Q9H492	MAP1LC3A	microtubule associated protein 1 light chain 3 alpha	Vesicle-expansion-and-completion
CALCOCO2/NDP52	B4EG15	Uncharacterized_protein	3315	Q96DT6	ATG4C	autophagy related 4C cysteine peptidase	Vesicle-expansion-and-completion
CALCOCO2/NDP52	B4EG15	Uncharacterized_protein	3315	O75143	ATG13	autophagy related 13	Induction
CALCOCO2/NDP52	B4EG15	Uncharacterized_protein	3315	O75143	ATG13	autophagy related 13	ATG-protein-cycling
CALCOCO2/NDP52	B4EG15	Uncharacterized_protein	3315	Q8NEB9	PIK3C3	phosphatidylinositol 3-kinase catalytic subunit type 3	Vesicle-nucleation
CALCOCO2/NDP52	B4EG15	Uncharacterized_protein	3315	Q9Y4P8	WIPI2	WD repeat domain, phosphoinositide interacting 2	ATG-protein-cycling
CALCOCO2/NDP52	B4EG15	Uncharacterized_protein	3315	Q9H0Y0	ATG10	autophagy related 10	Vesicle-expansion-and-completion
CALCOCO2/NDP52	B4EG15	Uncharacterized_protein	3315	O95352	ATG7	autophagy related 7	Vesicle-expansion-and-completion
CALCOCO2/NDP52	B4EG15	Uncharacterized_protein	3315	Q7Z6L1	TECPR1	tectonin beta-propeller repeat containing 1	Fusion-With-lysosome
CALCOCO2/NDP52	B4EG15	Uncharacterized_protein	3315	Q9H1Y0	ATG5	autophagy related 5	Vesicle-expansion-and-completion
CALCOCO2/NDP52	B4EG15	Uncharacterized_protein	3315	Q8WYN0	ATG4A	autophagy related 4A cysteine peptidase	Vesicle-expansion-and-completion
CALCOCO2/NDP52	B4EG15	Uncharacterized_protein	3315	Q9Y4P1	ATG4B	autophagy related 4B cysteine peptidase	Vesicle-expansion-and-completion
CALCOCO2/NDP52	B4EG15	Uncharacterized_protein	3315	Q9BSB4	ATG101	autophagy related A1	Induction
CALCOCO2/NDP52	P58099	C5a_peptidase_(EC_3.4.21.110)_(SCP)	4051	Q86TL0	ATG4D	autophagy related 4D cysteine peptidase	Vesicle-expansion-and-completion
CALCOCO2/NDP52	P58099	C5a_peptidase_(EC_3.4.21.110)_(SCP)	4051	Q8TDY2	RB1CC1	RB1 inducible coiled-coil 1	Induction
CALCOCO2/NDP52	P58099	C5a_peptidase_(EC_3.4.21.110)_(SCP)	4051	Q13501	SQSTM1	sequestosome 1	Cargo-recognition-and-packaging
CALCOCO2/NDP52	P58099	C5a_peptidase_(EC_3.4.21.110)_(SCP)	4051	Q2TAZ0	ATG2A	autophagy related 2A	ATG-protein-cycling
CALCOCO2/NDP52	P58099	C5a_peptidase_(EC_3.4.21.110)_(SCP)	4051	Q9H492	MAP1LC3A	microtubule associated protein 1 light chain 3 alpha	Vesicle-expansion-and-completion
CALCOCO2/NDP52	P58099	C5a_peptidase_(EC_3.4.21.110)_(SCP)	4051	Q9P2Y5	UVRAG	UV radiation resistance associated	Vesicle-nucleation
CALCOCO2/NDP52	P58099	C5a_peptidase_(EC_3.4.21.110)_(SCP)	4051	A6NCE7	MAP1LC3B2	microtubule associated protein 1 light chain 3 beta 2	Vesicle-expansion-and-completion
CALCOCO2/NDP52	P58099	C5a_peptidase_(EC_3.4.21.110)_(SCP)	4051	Q9GZQ8	MAP1LC3B	microtubule associated protein 1 light chain 3 beta	Vesicle-expansion-and-completion
CALCOCO2/NDP52	P58099	C5a_peptidase_(EC_3.4.21.110)_(SCP)	4051	Q676U5	ATG16L1	autophagy related 16 like 1	Vesicle-expansion-and-completion
CALCOCO2/NDP52	P58099	C5a_peptidase_(EC_3.4.21.110)_(SCP)	4051	Q96BY7	ATG2B	autophagy related 2B	ATG-protein-cycling
CALCOCO2/NDP52	P58099	C5a_peptidase_(EC_3.4.21.110)_(SCP)	4051	Q5MNZ9	WIPI1	WD repeat domain, phosphoinositide interacting 1	ATG-protein-cycling
CALCOCO2/NDP52	P58099	C5a_peptidase_(EC_3.4.21.110)_(SCP)	4051	Q9Y4P8	WIPI2	WD repeat domain, phosphoinositide interacting 2	ATG-protein-cycling
CALCOCO2/NDP52	P58099	C5a_peptidase_(EC_3.4.21.110)_(SCP)	4051	Q8NEB9	PIK3C3	phosphatidylinositol 3-kinase catalytic subunit type 3	Vesicle-nucleation
CALCOCO2/NDP52	P58099	C5a_peptidase_(EC_3.4.21.110)_(SCP)	4051	O95352	ATG7	autophagy related 7	Vesicle-expansion-and-completion
CALCOCO2/NDP52	P58099	C5a_peptidase_(EC_3.4.21.110)_(SCP)	4051	Q7Z6L1	TECPR1	tectonin beta-propeller repeat containing 1	Fusion-With-lysosome
CALCOCO2/NDP52	P58099	C5a_peptidase_(EC_3.4.21.110)_(SCP)	4051	Q9C0C7	AMBRA1	autophagy and beclin 1 regulator 1	Vesicle-nucleation
CALCOCO2/NDP52	P58099	C5a_peptidase_(EC_3.4.21.110)_(SCP)	4051	Q9BXW4	MAP1LC3C	microtubule associated protein 1 light chain 3 gamma	Vesicle-expansion-and-completion
CALCOCO2/NDP52	P58099	C5a_peptidase_(EC_3.4.21.110)_(SCP)	4051	Q99570	PIK3R4	phosphoinositide-3-kinase regulatory subunit 4	Vesicle-nucleation
CALCOCO2/NDP52	P58099	C5a_peptidase_(EC_3.4.21.110)_(SCP)	4051	Q7Z3C6	ATG9A	autophagy related 9A	Induction
CALCOCO2/NDP52	P58099	C5a_peptidase_(EC_3.4.21.110)_(SCP)	4051	Q7Z3C6	ATG9A	autophagy related 9A	Vesicle-expansion-and-completion
CALCOCO2/NDP52	P58099	C5a_peptidase_(EC_3.4.21.110)_(SCP)	4051	P60520	GABARAPL2	GABA type A receptor associated protein like 2	Vesicle-expansion-and-completion
CALCOCO2/NDP52	P58099	C5a_peptidase_(EC_3.4.21.110)_(SCP)	4051	Q9H1Y0	ATG5	autophagy related 5	Vesicle-expansion-and-completion
CALCOCO2/NDP52	A0A0H3C0M3	C5a_peptidase_(EC_3.4.21.-)	4051	Q86TL0	ATG4D	autophagy related 4D cysteine peptidase	Vesicle-expansion-and-completion
CALCOCO2/NDP52	A0A0H3C0M3	C5a_peptidase_(EC_3.4.21.-)	4051	Q8TDY2	RB1CC1	RB1 inducible coiled-coil 1	Induction
CALCOCO2/NDP52	A0A0H3C0M3	C5a_peptidase_(EC_3.4.21.-)	4051	Q13501	SQSTM1	sequestosome 1	Cargo-recognition-and-packaging
CALCOCO2/NDP52	A0A0H3C0M3	C5a_peptidase_(EC_3.4.21.-)	4051	Q2TAZ0	ATG2A	autophagy related 2A	ATG-protein-cycling
CALCOCO2/NDP52	A0A0H3C0M3	C5a_peptidase_(EC_3.4.21.-)	4051	Q9H492	MAP1LC3A	microtubule associated protein 1 light chain 3 alpha	Vesicle-expansion-and-completion
CALCOCO2/NDP52	A0A0H3C0M3	C5a_peptidase_(EC_3.4.21.-)	4051	Q9P2Y5	UVRAG	UV radiation resistance associated	Vesicle-nucleation
CALCOCO2/NDP52	A0A0H3C0M3	C5a_peptidase_(EC_3.4.21.-)	4051	A6NCE7	MAP1LC3B2	microtubule associated protein 1 light chain 3 beta 2	Vesicle-expansion-and-completion
CALCOCO2/NDP52	A0A0H3C0M3	C5a_peptidase_(EC_3.4.21.-)	4051	Q9GZQ8	MAP1LC3B	microtubule associated protein 1 light chain 3 beta	Vesicle-expansion-and-completion
CALCOCO2/NDP52	A0A0H3C0M3	C5a_peptidase_(EC_3.4.21.-)	4051	Q676U5	ATG16L1	autophagy related 16 like 1	Vesicle-expansion-and-completion
CALCOCO2/NDP52	A0A0H3C0M3	C5a_peptidase_(EC_3.4.21.-)	4051	Q96BY7	ATG2B	autophagy related 2B	ATG-protein-cycling
CALCOCO2/NDP52	A0A0H3C0M3	C5a_peptidase_(EC_3.4.21.-)	4051	Q5MNZ9	WIPI1	WD repeat domain, phosphoinositide interacting 1	ATG-protein-cycling
CALCOCO2/NDP52	A0A0H3C0M3	C5a_peptidase_(EC_3.4.21.-)	4051	Q9Y4P8	WIPI2	WD repeat domain, phosphoinositide interacting 2	ATG-protein-cycling
CALCOCO2/NDP52	A0A0H3C0M3	C5a_peptidase_(EC_3.4.21.-)	4051	Q8NEB9	PIK3C3	phosphatidylinositol 3-kinase catalytic subunit type 3	Vesicle-nucleation
CALCOCO2/NDP52	A0A0H3C0M3	C5a_peptidase_(EC_3.4.21.-)	4051	O95352	ATG7	autophagy related 7	Vesicle-expansion-and-completion
CALCOCO2/NDP52	A0A0H3C0M3	C5a_peptidase_(EC_3.4.21.-)	4051	Q7Z6L1	TECPR1	tectonin beta-propeller repeat containing 1	Fusion-With-lysosome
CALCOCO2/NDP52	A0A0H3C0M3	C5a_peptidase_(EC_3.4.21.-)	4051	Q9C0C7	AMBRA1	autophagy and beclin 1 regulator 1	Vesicle-nucleation
CALCOCO2/NDP52	A0A0H3C0M3	C5a_peptidase_(EC_3.4.21.-)	4051	Q9BXW4	MAP1LC3C	microtubule associated protein 1 light chain 3 gamma	Vesicle-expansion-and-completion
CALCOCO2/NDP52	A0A0H3C0M3	C5a_peptidase_(EC_3.4.21.-)	4051	Q99570	PIK3R4	phosphoinositide-3-kinase regulatory subunit 4	Vesicle-nucleation
CALCOCO2/NDP52	A0A0H3C0M3	C5a_peptidase_(EC_3.4.21.-)	4051	Q7Z3C6	ATG9A	autophagy related 9A	Induction
CALCOCO2/NDP52	A0A0H3C0M3	C5a_peptidase_(EC_3.4.21.-)	4051	Q7Z3C6	ATG9A	autophagy related 9A	Vesicle-expansion-and-completion
CALCOCO2/NDP52	A0A0H3C0M3	C5a_peptidase_(EC_3.4.21.-)	4051	P60520	GABARAPL2	GABA type A receptor associated protein like 2	Vesicle-expansion-and-completion
CALCOCO2/NDP52	A0A0H3C0M3	C5a_peptidase_(EC_3.4.21.-)	4051	Q9H1Y0	ATG5	autophagy related 5	Vesicle-expansion-and-completion
CALCOCO2/NDP52	Q5X9R0	C5a_peptidase_(EC_3.4.21.110)_(SCP)	4051	Q86TL0	ATG4D	autophagy related 4D cysteine peptidase	Vesicle-expansion-and-completion
CALCOCO2/NDP52	Q5X9R0	C5a_peptidase_(EC_3.4.21.110)_(SCP)	4051	Q8TDY2	RB1CC1	RB1 inducible coiled-coil 1	Induction
CALCOCO2/NDP52	Q5X9R0	C5a_peptidase_(EC_3.4.21.110)_(SCP)	4051	Q13501	SQSTM1	sequestosome 1	Cargo-recognition-and-packaging
CALCOCO2/NDP52	Q5X9R0	C5a_peptidase_(EC_3.4.21.110)_(SCP)	4051	Q2TAZ0	ATG2A	autophagy related 2A	ATG-protein-cycling
CALCOCO2/NDP52	Q5X9R0	C5a_peptidase_(EC_3.4.21.110)_(SCP)	4051	Q9H492	MAP1LC3A	microtubule associated protein 1 light chain 3 alpha	Vesicle-expansion-and-completion
CALCOCO2/NDP52	Q5X9R0	C5a_peptidase_(EC_3.4.21.110)_(SCP)	4051	Q9P2Y5	UVRAG	UV radiation resistance associated	Vesicle-nucleation
CALCOCO2/NDP52	Q5X9R0	C5a_peptidase_(EC_3.4.21.110)_(SCP)	4051	A6NCE7	MAP1LC3B2	microtubule associated protein 1 light chain 3 beta 2	Vesicle-expansion-and-completion
CALCOCO2/NDP52	Q5X9R0	C5a_peptidase_(EC_3.4.21.110)_(SCP)	4051	Q9GZQ8	MAP1LC3B	microtubule associated protein 1 light chain 3 beta	Vesicle-expansion-and-completion
CALCOCO2/NDP52	Q5X9R0	C5a_peptidase_(EC_3.4.21.110)_(SCP)	4051	Q676U5	ATG16L1	autophagy related 16 like 1	Vesicle-expansion-and-completion
CALCOCO2/NDP52	Q5X9R0	C5a_peptidase_(EC_3.4.21.110)_(SCP)	4051	Q96BY7	ATG2B	autophagy related 2B	ATG-protein-cycling
CALCOCO2/NDP52	Q5X9R0	C5a_peptidase_(EC_3.4.21.110)_(SCP)	4051	Q5MNZ9	WIPI1	WD repeat domain, phosphoinositide interacting 1	ATG-protein-cycling
CALCOCO2/NDP52	Q5X9R0	C5a_peptidase_(EC_3.4.21.110)_(SCP)	4051	Q9Y4P8	WIPI2	WD repeat domain, phosphoinositide interacting 2	ATG-protein-cycling
CALCOCO2/NDP52	Q5X9R0	C5a_peptidase_(EC_3.4.21.110)_(SCP)	4051	Q8NEB9	PIK3C3	phosphatidylinositol 3-kinase catalytic subunit type 3	Vesicle-nucleation
CALCOCO2/NDP52	Q5X9R0	C5a_peptidase_(EC_3.4.21.110)_(SCP)	4051	O95352	ATG7	autophagy related 7	Vesicle-expansion-and-completion
CALCOCO2/NDP52	Q5X9R0	C5a_peptidase_(EC_3.4.21.110)_(SCP)	4051	Q7Z6L1	TECPR1	tectonin beta-propeller repeat containing 1	Fusion-With-lysosome
CALCOCO2/NDP52	Q5X9R0	C5a_peptidase_(EC_3.4.21.110)_(SCP)	4051	Q9C0C7	AMBRA1	autophagy and beclin 1 regulator 1	Vesicle-nucleation
CALCOCO2/NDP52	Q5X9R0	C5a_peptidase_(EC_3.4.21.110)_(SCP)	4051	Q9BXW4	MAP1LC3C	microtubule associated protein 1 light chain 3 gamma	Vesicle-expansion-and-completion
CALCOCO2/NDP52	Q5X9R0	C5a_peptidase_(EC_3.4.21.110)_(SCP)	4051	Q99570	PIK3R4	phosphoinositide-3-kinase regulatory subunit 4	Vesicle-nucleation
CALCOCO2/NDP52	Q5X9R0	C5a_peptidase_(EC_3.4.21.110)_(SCP)	4051	Q7Z3C6	ATG9A	autophagy related 9A	Induction
CALCOCO2/NDP52	Q5X9R0	C5a_peptidase_(EC_3.4.21.110)_(SCP)	4051	Q7Z3C6	ATG9A	autophagy related 9A	Vesicle-expansion-and-completion
CALCOCO2/NDP52	Q5X9R0	C5a_peptidase_(EC_3.4.21.110)_(SCP)	4051	P60520	GABARAPL2	GABA type A receptor associated protein like 2	Vesicle-expansion-and-completion
CALCOCO2/NDP52	Q5X9R0	C5a_peptidase_(EC_3.4.21.110)_(SCP)	4051	Q9H1Y0	ATG5	autophagy related 5	Vesicle-expansion-and-completion
CALCOCO2/NDP52	A0A0Y1AVF5	FHA_domain-containing_protein_FhaA	4417	Q8NAA4	ATG16L2	autophagy related 16 like 2	Vesicle-expansion-and-completion
CALCOCO2/NDP52	A0A0Y1AVF5	FHA_domain-containing_protein_FhaA	4417	O94817	ATG12	autophagy related 12	Vesicle-expansion-and-completion
CALCOCO2/NDP52	A0A0Y1AVF5	FHA_domain-containing_protein_FhaA	4417	Q13501	SQSTM1	sequestosome 1	Cargo-recognition-and-packaging
CALCOCO2/NDP52	A0A0Y1AVF5	FHA_domain-containing_protein_FhaA	4417	Q6ZNE5	ATG14	autophagy related 14	Vesicle-nucleation
CALCOCO2/NDP52	A0A0Y1AVF5	FHA_domain-containing_protein_FhaA	4417	Q14457	BECN1	beclin 1	Vesicle-nucleation
CALCOCO2/NDP52	A0A0Y1AVF5	FHA_domain-containing_protein_FhaA	4417	Q9BQS8	FYCO1	FYVE and coiled-coil domain containing 1	Transport-of-autophagosome
CALCOCO2/NDP52	A0A0Y1AVF5	FHA_domain-containing_protein_FhaA	4417	Q7Z3C6	ATG9A	autophagy related 9A	Induction
CALCOCO2/NDP52	A0A0Y1AVF5	FHA_domain-containing_protein_FhaA	4417	Q7Z3C6	ATG9A	autophagy related 9A	Vesicle-expansion-and-completion
CALCOCO2/NDP52	A0A0Y1AVF5	FHA_domain-containing_protein_FhaA	4417	O95352	ATG7	autophagy related 7	Vesicle-expansion-and-completion
CALCOCO2/NDP52	A0A0Y1AVF5	FHA_domain-containing_protein_FhaA	4417	Q5MNZ9	WIPI1	WD repeat domain, phosphoinositide interacting 1	ATG-protein-cycling
CALCOCO2/NDP52	A0A0Y1AVF5	FHA_domain-containing_protein_FhaA	4417	Q8WYN0	ATG4A	autophagy related 4A cysteine peptidase	Vesicle-expansion-and-completion
CALCOCO2/NDP52	A0A0Y1AVF5	FHA_domain-containing_protein_FhaA	4417	Q9C0C7	AMBRA1	autophagy and beclin 1 regulator 1	Vesicle-nucleation
CALCOCO2/NDP52	A0A0Y1AVF5	FHA_domain-containing_protein_FhaA	4417	Q2TAZ0	ATG2A	autophagy related 2A	ATG-protein-cycling
CALCOCO2/NDP52	A0A0Y1AVF5	FHA_domain-containing_protein_FhaA	4417	Q9H0Y0	ATG10	autophagy related 10	Vesicle-expansion-and-completion
CALCOCO2/NDP52	A0A0Y1AVF5	FHA_domain-containing_protein_FhaA	4417	Q96DT6	ATG4C	autophagy related 4C cysteine peptidase	Vesicle-expansion-and-completion
CALCOCO2/NDP52	A0A0Y1AVF5	FHA_domain-containing_protein_FhaA	4417	Q8TDY2	RB1CC1	RB1 inducible coiled-coil 1	Induction
CALCOCO2/NDP52	A0A0Y1AVF5	FHA_domain-containing_protein_FhaA	4417	Q7Z6L1	TECPR1	tectonin beta-propeller repeat containing 1	Fusion-With-lysosome
CALCOCO2/NDP52	A0A0Y1AVF5	FHA_domain-containing_protein_FhaA	4417	Q9H1Y0	ATG5	autophagy related 5	Vesicle-expansion-and-completion
CALCOCO2/NDP52	A0A0Y1AVF5	FHA_domain-containing_protein_FhaA	4417	O75385	ULK1	unc-51 like autophagy activating kinase 1	Induction
CALCOCO2/NDP52	A0A0Y1AVF5	FHA_domain-containing_protein_FhaA	4417	O75385	ULK1	unc-51 like autophagy activating kinase 1	ATG-protein-cycling
CALCOCO2/NDP52	A0A0Y1AVF5	FHA_domain-containing_protein_FhaA	4417	Q9Y4P8	WIPI2	WD repeat domain, phosphoinositide interacting 2	ATG-protein-cycling
CALCOCO2/NDP52	A0A0Y1AVF5	FHA_domain-containing_protein_FhaA	4417	Q8IYT8	ULK2	unc-51 like autophagy activating kinase 2	Induction
CALCOCO2/NDP52	A0A0Y1AVF5	FHA_domain-containing_protein_FhaA	4417	Q8IYT8	ULK2	unc-51 like autophagy activating kinase 2	ATG-protein-cycling
CALCOCO2/NDP52	A0A0Y1AVF5	FHA_domain-containing_protein_FhaA	4417	Q99570	PIK3R4	phosphoinositide-3-kinase regulatory subunit 4	Vesicle-nucleation
CALCOCO2/NDP52	Q99YA0	Uncharacterized_protein	6677	Q9H1Y0	ATG5	autophagy related 5	Vesicle-expansion-and-completion
CALCOCO2/NDP52	Q99YA0	Uncharacterized_protein	6677	O75385	ULK1	unc-51 like autophagy activating kinase 1	Induction
CALCOCO2/NDP52	Q99YA0	Uncharacterized_protein	6677	O75385	ULK1	unc-51 like autophagy activating kinase 1	ATG-protein-cycling
CALCOCO2/NDP52	Q99YA0	Uncharacterized_protein	6677	Q8IYT8	ULK2	unc-51 like autophagy activating kinase 2	Induction
CALCOCO2/NDP52	Q99YA0	Uncharacterized_protein	6677	Q8IYT8	ULK2	unc-51 like autophagy activating kinase 2	ATG-protein-cycling
CALCOCO2/NDP52	Q99YA0	Uncharacterized_protein	6677	Q99570	PIK3R4	phosphoinositide-3-kinase regulatory subunit 4	Vesicle-nucleation
CALCOCO2/NDP52	A0A0H3BYH4	Putative_Fe3+-siderophore_transport_protein	6677	Q9H1Y0	ATG5	autophagy related 5	Vesicle-expansion-and-completion
CALCOCO2/NDP52	A0A0H3BYH4	Putative_Fe3+-siderophore_transport_protein	6677	O75385	ULK1	unc-51 like autophagy activating kinase 1	Induction
CALCOCO2/NDP52	A0A0H3BYH4	Putative_Fe3+-siderophore_transport_protein	6677	O75385	ULK1	unc-51 like autophagy activating kinase 1	ATG-protein-cycling
CALCOCO2/NDP52	A0A0H3BYH4	Putative_Fe3+-siderophore_transport_protein	6677	Q8IYT8	ULK2	unc-51 like autophagy activating kinase 2	Induction
CALCOCO2/NDP52	A0A0H3BYH4	Putative_Fe3+-siderophore_transport_protein	6677	Q8IYT8	ULK2	unc-51 like autophagy activating kinase 2	ATG-protein-cycling
CALCOCO2/NDP52	A0A0H3BYH4	Putative_Fe3+-siderophore_transport_protein	6677	Q99570	PIK3R4	phosphoinositide-3-kinase regulatory subunit 4	Vesicle-nucleation
CALCOCO2/NDP52	Q5XAA6	Putative_Fe3+-siderophore_transport_protein	6677	Q9H1Y0	ATG5	autophagy related 5	Vesicle-expansion-and-completion
CALCOCO2/NDP52	Q5XAA6	Putative_Fe3+-siderophore_transport_protein	6677	O75385	ULK1	unc-51 like autophagy activating kinase 1	Induction
CALCOCO2/NDP52	Q5XAA6	Putative_Fe3+-siderophore_transport_protein	6677	O75385	ULK1	unc-51 like autophagy activating kinase 1	ATG-protein-cycling
CALCOCO2/NDP52	Q5XAA6	Putative_Fe3+-siderophore_transport_protein	6677	Q8IYT8	ULK2	unc-51 like autophagy activating kinase 2	Induction
CALCOCO2/NDP52	Q5XAA6	Putative_Fe3+-siderophore_transport_protein	6677	Q8IYT8	ULK2	unc-51 like autophagy activating kinase 2	ATG-protein-cycling
CALCOCO2/NDP52	Q5XAA6	Putative_Fe3+-siderophore_transport_protein	6677	Q99570	PIK3R4	phosphoinositide-3-kinase regulatory subunit 4	Vesicle-nucleation
CALCOCO2/NDP52	B4E5J5	Uncharacterized_protein	8709	Q86TL0	ATG4D	autophagy related 4D cysteine peptidase	Vesicle-expansion-and-completion
CALCOCO2/NDP52	B4E5J5	Uncharacterized_protein	8709	Q99570	PIK3R4	phosphoinositide-3-kinase regulatory subunit 4	Vesicle-nucleation
CALCOCO2/NDP52	B4E5J5	Uncharacterized_protein	8709	Q2TAZ0	ATG2A	autophagy related 2A	ATG-protein-cycling
CALCOCO2/NDP52	B4E5J5	Uncharacterized_protein	8709	Q13501	SQSTM1	sequestosome 1	Cargo-recognition-and-packaging
CALCOCO2/NDP52	B4E5J5	Uncharacterized_protein	8709	O94817	ATG12	autophagy related 12	Vesicle-expansion-and-completion
CALCOCO2/NDP52	B4E5J5	Uncharacterized_protein	8709	Q8NAA4	ATG16L2	autophagy related 16 like 2	Vesicle-expansion-and-completion
CALCOCO2/NDP52	B4E5J5	Uncharacterized_protein	8709	Q8TDY2	RB1CC1	RB1 inducible coiled-coil 1	Induction
CALCOCO2/NDP52	B4E5J5	Uncharacterized_protein	8709	Q676U5	ATG16L1	autophagy related 16 like 1	Vesicle-expansion-and-completion
CALCOCO2/NDP52	B4E5J5	Uncharacterized_protein	8709	Q14457	BECN1	beclin 1	Vesicle-nucleation
CALCOCO2/NDP52	B4E5J5	Uncharacterized_protein	8709	Q5MNZ9	WIPI1	WD repeat domain, phosphoinositide interacting 1	ATG-protein-cycling
CALCOCO2/NDP52	B4E5J5	Uncharacterized_protein	8709	O75385	ULK1	unc-51 like autophagy activating kinase 1	Induction
CALCOCO2/NDP52	B4E5J5	Uncharacterized_protein	8709	O75385	ULK1	unc-51 like autophagy activating kinase 1	ATG-protein-cycling
CALCOCO2/NDP52	B4E5J5	Uncharacterized_protein	8709	Q9P2Y5	UVRAG	UV radiation resistance associated	Vesicle-nucleation
CALCOCO2/NDP52	B4E5J5	Uncharacterized_protein	8709	Q8IYT8	ULK2	unc-51 like autophagy activating kinase 2	Induction
CALCOCO2/NDP52	B4E5J5	Uncharacterized_protein	8709	Q8IYT8	ULK2	unc-51 like autophagy activating kinase 2	ATG-protein-cycling
CALCOCO2/NDP52	B4E5J5	Uncharacterized_protein	8709	Q7Z3C6	ATG9A	autophagy related 9A	Induction
CALCOCO2/NDP52	B4E5J5	Uncharacterized_protein	8709	Q7Z3C6	ATG9A	autophagy related 9A	Vesicle-expansion-and-completion
CALCOCO2/NDP52	B4E5J5	Uncharacterized_protein	8709	Q9C0C7	AMBRA1	autophagy and beclin 1 regulator 1	Vesicle-nucleation
CALCOCO2/NDP52	B4E5J5	Uncharacterized_protein	8709	Q96BY7	ATG2B	autophagy related 2B	ATG-protein-cycling
CALCOCO2/NDP52	B4E5J5	Uncharacterized_protein	8709	Q9BQS8	FYCO1	FYVE and coiled-coil domain containing 1	Transport-of-autophagosome
CALCOCO2/NDP52	B4E5J5	Uncharacterized_protein	8709	A6NCE7	MAP1LC3B2	microtubule associated protein 1 light chain 3 beta 2	Vesicle-expansion-and-completion
CALCOCO2/NDP52	B4E5J5	Uncharacterized_protein	8709	Q9GZQ8	MAP1LC3B	microtubule associated protein 1 light chain 3 beta	Vesicle-expansion-and-completion
CALCOCO2/NDP52	B4E5J5	Uncharacterized_protein	8709	Q9BXW4	MAP1LC3C	microtubule associated protein 1 light chain 3 gamma	Vesicle-expansion-and-completion
CALCOCO2/NDP52	B4E5J5	Uncharacterized_protein	8709	Q9H492	MAP1LC3A	microtubule associated protein 1 light chain 3 alpha	Vesicle-expansion-and-completion
CALCOCO2/NDP52	B4E5J5	Uncharacterized_protein	8709	Q96DT6	ATG4C	autophagy related 4C cysteine peptidase	Vesicle-expansion-and-completion
CALCOCO2/NDP52	B4E5J5	Uncharacterized_protein	8709	O75143	ATG13	autophagy related 13	Induction
CALCOCO2/NDP52	B4E5J5	Uncharacterized_protein	8709	O75143	ATG13	autophagy related 13	ATG-protein-cycling
CALCOCO2/NDP52	B4E5J5	Uncharacterized_protein	8709	Q8NEB9	PIK3C3	phosphatidylinositol 3-kinase catalytic subunit type 3	Vesicle-nucleation
CALCOCO2/NDP52	B4E5J5	Uncharacterized_protein	8709	Q9Y4P8	WIPI2	WD repeat domain, phosphoinositide interacting 2	ATG-protein-cycling
CALCOCO2/NDP52	B4E5J5	Uncharacterized_protein	8709	Q9H0Y0	ATG10	autophagy related 10	Vesicle-expansion-and-completion
CALCOCO2/NDP52	B4E5J5	Uncharacterized_protein	8709	O95352	ATG7	autophagy related 7	Vesicle-expansion-and-completion
CALCOCO2/NDP52	B4E5J5	Uncharacterized_protein	8709	Q7Z6L1	TECPR1	tectonin beta-propeller repeat containing 1	Fusion-With-lysosome
CALCOCO2/NDP52	B4E5J5	Uncharacterized_protein	8709	Q9H1Y0	ATG5	autophagy related 5	Vesicle-expansion-and-completion
CALCOCO2/NDP52	B4E5J5	Uncharacterized_protein	8709	Q8WYN0	ATG4A	autophagy related 4A cysteine peptidase	Vesicle-expansion-and-completion
CALCOCO2/NDP52	B4E5J5	Uncharacterized_protein	8709	Q9Y4P1	ATG4B	autophagy related 4B cysteine peptidase	Vesicle-expansion-and-completion
CALCOCO2/NDP52	B4E5J5	Uncharacterized_protein	8709	Q9BSB4	ATG101	autophagy related A1	Induction
CALCOCO2/NDP52	B2RIT6	Putative_uncharacterized_protein	17343	O75385	ULK1	unc-51 like autophagy activating kinase 1	Induction
CALCOCO2/NDP52	B2RIT6	Putative_uncharacterized_protein	17343	O75385	ULK1	unc-51 like autophagy activating kinase 1	ATG-protein-cycling
CALCOCO2/NDP52	B2RIT6	Putative_uncharacterized_protein	17343	Q8IYT8	ULK2	unc-51 like autophagy activating kinase 2	Induction
CALCOCO2/NDP52	B2RIT6	Putative_uncharacterized_protein	17343	Q8IYT8	ULK2	unc-51 like autophagy activating kinase 2	ATG-protein-cycling
CALCOCO2/NDP52	B2RIT6	Putative_uncharacterized_protein	17343	Q99570	PIK3R4	phosphoinositide-3-kinase regulatory subunit 4	Vesicle-nucleation
CALCOCO2/NDP52	Q7MWA1	Uncharacterized_protein	17343	O75385	ULK1	unc-51 like autophagy activating kinase 1	Induction
CALCOCO2/NDP52	Q7MWA1	Uncharacterized_protein	17343	O75385	ULK1	unc-51 like autophagy activating kinase 1	ATG-protein-cycling
CALCOCO2/NDP52	Q7MWA1	Uncharacterized_protein	17343	Q8IYT8	ULK2	unc-51 like autophagy activating kinase 2	Induction
CALCOCO2/NDP52	Q7MWA1	Uncharacterized_protein	17343	Q8IYT8	ULK2	unc-51 like autophagy activating kinase 2	ATG-protein-cycling
CALCOCO2/NDP52	Q7MWA1	Uncharacterized_protein	17343	Q99570	PIK3R4	phosphoinositide-3-kinase regulatory subunit 4	Vesicle-nucleation
CALCOCO2/NDP52	A0A0F6B5X6	Serine/threonine-specific_protein_phosphatase_2	19734	O75143	ATG13	autophagy related 13	Induction
CALCOCO2/NDP52	A0A0F6B5X6	Serine/threonine-specific_protein_phosphatase_2	19734	O75143	ATG13	autophagy related 13	ATG-protein-cycling
CALCOCO2/NDP52	A0A0F6B5X6	Serine/threonine-specific_protein_phosphatase_2	19734	Q8IYT8	ULK2	unc-51 like autophagy activating kinase 2	Induction
CALCOCO2/NDP52	A0A0F6B5X6	Serine/threonine-specific_protein_phosphatase_2	19734	Q8IYT8	ULK2	unc-51 like autophagy activating kinase 2	ATG-protein-cycling
CALCOCO2/NDP52	A0A0F6B5X6	Serine/threonine-specific_protein_phosphatase_2	19734	Q13501	SQSTM1	sequestosome 1	Cargo-recognition-and-packaging
CALCOCO2/NDP52	A0A0F6B5X6	Serine/threonine-specific_protein_phosphatase_2	19734	O75385	ULK1	unc-51 like autophagy activating kinase 1	Induction
CALCOCO2/NDP52	A0A0F6B5X6	Serine/threonine-specific_protein_phosphatase_2	19734	O75385	ULK1	unc-51 like autophagy activating kinase 1	ATG-protein-cycling
CALCOCO2/NDP52	A0A0F6B5X6	Serine/threonine-specific_protein_phosphatase_2	19734	Q99570	PIK3R4	phosphoinositide-3-kinase regulatory subunit 4	Vesicle-nucleation
CALCOCO2/NDP52	A0A0F6B5X6	Serine/threonine-specific_protein_phosphatase_2	19734	O94817	ATG12	autophagy related 12	Vesicle-expansion-and-completion
CALCOCO2/NDP52	A0A0F6B5X6	Serine/threonine-specific_protein_phosphatase_2	19734	Q6ZNE5	ATG14	autophagy related 14	Vesicle-nucleation
CALCOCO2/NDP52	A0A0F6B5X6	Serine/threonine-specific_protein_phosphatase_2	19734	Q14457	BECN1	beclin 1	Vesicle-nucleation
CALCOCO2/NDP52	A0A0F6B5X6	Serine/threonine-specific_protein_phosphatase_2	19734	Q8TDY2	RB1CC1	RB1 inducible coiled-coil 1	Induction
CALCOCO2/NDP52	A0A0F6B5X6	Serine/threonine-specific_protein_phosphatase_2	19734	Q5MNZ9	WIPI1	WD repeat domain, phosphoinositide interacting 1	ATG-protein-cycling
CALCOCO2/NDP52	A0A0F6B5X6	Serine/threonine-specific_protein_phosphatase_2	19734	O95352	ATG7	autophagy related 7	Vesicle-expansion-and-completion
CALCOCO2/NDP52	A0A0F6B5X6	Serine/threonine-specific_protein_phosphatase_2	19734	Q7Z3C6	ATG9A	autophagy related 9A	Induction
CALCOCO2/NDP52	A0A0F6B5X6	Serine/threonine-specific_protein_phosphatase_2	19734	Q7Z3C6	ATG9A	autophagy related 9A	Vesicle-expansion-and-completion
CALCOCO2/NDP52	A0A0F6B5X6	Serine/threonine-specific_protein_phosphatase_2	19734	Q9H0Y0	ATG10	autophagy related 10	Vesicle-expansion-and-completion
CALCOCO2/NDP52	A0A0F6B5X6	Serine/threonine-specific_protein_phosphatase_2	19734	Q9H1Y0	ATG5	autophagy related 5	Vesicle-expansion-and-completion
CALCOCO2/NDP52	A0A0F6B5X6	Serine/threonine-specific_protein_phosphatase_2	19734	Q2TAZ0	ATG2A	autophagy related 2A	ATG-protein-cycling
CALCOCO2/NDP52	A0A0F6B5X6	Serine/threonine-specific_protein_phosphatase_2	19734	Q7Z6L1	TECPR1	tectonin beta-propeller repeat containing 1	Fusion-With-lysosome
CALCOCO2/NDP52	A0A0F6B5X6	Serine/threonine-specific_protein_phosphatase_2	19734	Q9Y4P8	WIPI2	WD repeat domain, phosphoinositide interacting 2	ATG-protein-cycling
CALCOCO2/NDP52	A0A0F6B5X6	Serine/threonine-specific_protein_phosphatase_2	19734	Q96BY7	ATG2B	autophagy related 2B	ATG-protein-cycling
CALCOCO2/NDP52	A0A0F6B5X6	Serine/threonine-specific_protein_phosphatase_2	19734	Q9BSB4	ATG101	autophagy related A1	Induction
CALCOCO2/NDP52	A0A0F6B5X6	Serine/threonine-specific_protein_phosphatase_2	19734	Q9C0C7	AMBRA1	autophagy and beclin 1 regulator 1	Vesicle-nucleation
CALCOCO2/NDP52	A0A0F6B5X6	Serine/threonine-specific_protein_phosphatase_2	19734	Q676U5	ATG16L1	autophagy related 16 like 1	Vesicle-expansion-and-completion
CALCOCO2/NDP52	A0A0F6B5X6	Serine/threonine-specific_protein_phosphatase_2	19734	Q9BQS8	FYCO1	FYVE and coiled-coil domain containing 1	Transport-of-autophagosome
CALCOCO2/NDP52	A0A0F6B5X6	Serine/threonine-specific_protein_phosphatase_2	19734	Q8NAA4	ATG16L2	autophagy related 16 like 2	Vesicle-expansion-and-completion
CALCOCO2/NDP52	A0A0F7RG08	Glycosyl_transferase_group_2_Family_protein	19975	Q13501	SQSTM1	sequestosome 1	Cargo-recognition-and-packaging
CALCOCO2/NDP52	A0A0F7RG08	Glycosyl_transferase_group_2_Family_protein	19975	Q9C0C7	AMBRA1	autophagy and beclin 1 regulator 1	Vesicle-nucleation
CALCOCO2/NDP52	A0A0H3NL92	Possible_serine/threonine_protein_phosphatase	21210	O75143	ATG13	autophagy related 13	Induction
CALCOCO2/NDP52	A0A0H3NL92	Possible_serine/threonine_protein_phosphatase	21210	O75143	ATG13	autophagy related 13	ATG-protein-cycling
CALCOCO2/NDP52	A0A0H3NL92	Possible_serine/threonine_protein_phosphatase	21210	Q8IYT8	ULK2	unc-51 like autophagy activating kinase 2	Induction
CALCOCO2/NDP52	A0A0H3NL92	Possible_serine/threonine_protein_phosphatase	21210	Q8IYT8	ULK2	unc-51 like autophagy activating kinase 2	ATG-protein-cycling
CALCOCO2/NDP52	A0A0H3NL92	Possible_serine/threonine_protein_phosphatase	21210	Q13501	SQSTM1	sequestosome 1	Cargo-recognition-and-packaging
CALCOCO2/NDP52	A0A0H3NL92	Possible_serine/threonine_protein_phosphatase	21210	O75385	ULK1	unc-51 like autophagy activating kinase 1	Induction
CALCOCO2/NDP52	A0A0H3NL92	Possible_serine/threonine_protein_phosphatase	21210	O75385	ULK1	unc-51 like autophagy activating kinase 1	ATG-protein-cycling
CALCOCO2/NDP52	A0A0H3NL92	Possible_serine/threonine_protein_phosphatase	21210	Q99570	PIK3R4	phosphoinositide-3-kinase regulatory subunit 4	Vesicle-nucleation
CALCOCO2/NDP52	A0A0H3NL92	Possible_serine/threonine_protein_phosphatase	21210	O94817	ATG12	autophagy related 12	Vesicle-expansion-and-completion
CALCOCO2/NDP52	A0A0H3NL92	Possible_serine/threonine_protein_phosphatase	21210	Q6ZNE5	ATG14	autophagy related 14	Vesicle-nucleation
CALCOCO2/NDP52	A0A0H3NL92	Possible_serine/threonine_protein_phosphatase	21210	Q14457	BECN1	beclin 1	Vesicle-nucleation
CALCOCO2/NDP52	A0A0H3NL92	Possible_serine/threonine_protein_phosphatase	21210	Q8TDY2	RB1CC1	RB1 inducible coiled-coil 1	Induction
CALCOCO2/NDP52	A0A0H3NL92	Possible_serine/threonine_protein_phosphatase	21210	Q5MNZ9	WIPI1	WD repeat domain, phosphoinositide interacting 1	ATG-protein-cycling
CALCOCO2/NDP52	A0A0H3NL92	Possible_serine/threonine_protein_phosphatase	21210	O95352	ATG7	autophagy related 7	Vesicle-expansion-and-completion
CALCOCO2/NDP52	A0A0H3NL92	Possible_serine/threonine_protein_phosphatase	21210	Q7Z3C6	ATG9A	autophagy related 9A	Induction
CALCOCO2/NDP52	A0A0H3NL92	Possible_serine/threonine_protein_phosphatase	21210	Q7Z3C6	ATG9A	autophagy related 9A	Vesicle-expansion-and-completion
CALCOCO2/NDP52	A0A0H3NL92	Possible_serine/threonine_protein_phosphatase	21210	Q9H0Y0	ATG10	autophagy related 10	Vesicle-expansion-and-completion
CALCOCO2/NDP52	A0A0H3NL92	Possible_serine/threonine_protein_phosphatase	21210	Q9H1Y0	ATG5	autophagy related 5	Vesicle-expansion-and-completion
CALCOCO2/NDP52	A0A0H3NL92	Possible_serine/threonine_protein_phosphatase	21210	Q2TAZ0	ATG2A	autophagy related 2A	ATG-protein-cycling
CALCOCO2/NDP52	A0A0H3NL92	Possible_serine/threonine_protein_phosphatase	21210	Q7Z6L1	TECPR1	tectonin beta-propeller repeat containing 1	Fusion-With-lysosome
CALCOCO2/NDP52	A0A0H3NL92	Possible_serine/threonine_protein_phosphatase	21210	Q9Y4P8	WIPI2	WD repeat domain, phosphoinositide interacting 2	ATG-protein-cycling
CALCOCO2/NDP52	A0A0H3NL92	Possible_serine/threonine_protein_phosphatase	21210	Q96BY7	ATG2B	autophagy related 2B	ATG-protein-cycling
CALCOCO2/NDP52	A0A0H3NL92	Possible_serine/threonine_protein_phosphatase	21210	Q9BSB4	ATG101	autophagy related A1	Induction
CALCOCO2/NDP52	A0A0H3NL92	Possible_serine/threonine_protein_phosphatase	21210	Q9C0C7	AMBRA1	autophagy and beclin 1 regulator 1	Vesicle-nucleation
CALCOCO2/NDP52	A0A0H3NL92	Possible_serine/threonine_protein_phosphatase	21210	Q676U5	ATG16L1	autophagy related 16 like 1	Vesicle-expansion-and-completion
CALCOCO2/NDP52	A0A0H3NL92	Possible_serine/threonine_protein_phosphatase	21210	Q9BQS8	FYCO1	FYVE and coiled-coil domain containing 1	Transport-of-autophagosome
CALCOCO2/NDP52	A0A0H3NL92	Possible_serine/threonine_protein_phosphatase	21210	Q8NAA4	ATG16L2	autophagy related 16 like 2	Vesicle-expansion-and-completion
CALCOCO2/NDP52	A0A0J1I5P9	Glycosyl_transferase	21654	Q13501	SQSTM1	sequestosome 1	Cargo-recognition-and-packaging
CALCOCO2/NDP52	A0A0J1I5P9	Glycosyl_transferase	21654	Q9C0C7	AMBRA1	autophagy and beclin 1 regulator 1	Vesicle-nucleation
CALCOCO2/NDP52	A0A0J1I6C5	Uncharacterized_protein	21663	Q13501	SQSTM1	sequestosome 1	Cargo-recognition-and-packaging
CALCOCO2/NDP52	A0A0J1I6C5	Uncharacterized_protein	21663	Q9C0C7	AMBRA1	autophagy and beclin 1 regulator 1	Vesicle-nucleation
CALCOCO2/NDP52	M7SFS9	Serine/threonine-protein_phosphatase_2	23957	O75143	ATG13	autophagy related 13	Induction
CALCOCO2/NDP52	M7SFS9	Serine/threonine-protein_phosphatase_2	23957	O75143	ATG13	autophagy related 13	ATG-protein-cycling
CALCOCO2/NDP52	M7SFS9	Serine/threonine-protein_phosphatase_2	23957	Q8IYT8	ULK2	unc-51 like autophagy activating kinase 2	Induction
CALCOCO2/NDP52	M7SFS9	Serine/threonine-protein_phosphatase_2	23957	Q8IYT8	ULK2	unc-51 like autophagy activating kinase 2	ATG-protein-cycling
CALCOCO2/NDP52	M7SFS9	Serine/threonine-protein_phosphatase_2	23957	Q13501	SQSTM1	sequestosome 1	Cargo-recognition-and-packaging
CALCOCO2/NDP52	M7SFS9	Serine/threonine-protein_phosphatase_2	23957	O75385	ULK1	unc-51 like autophagy activating kinase 1	Induction
CALCOCO2/NDP52	M7SFS9	Serine/threonine-protein_phosphatase_2	23957	O75385	ULK1	unc-51 like autophagy activating kinase 1	ATG-protein-cycling
CALCOCO2/NDP52	M7SFS9	Serine/threonine-protein_phosphatase_2	23957	Q99570	PIK3R4	phosphoinositide-3-kinase regulatory subunit 4	Vesicle-nucleation
CALCOCO2/NDP52	M7SFS9	Serine/threonine-protein_phosphatase_2	23957	O94817	ATG12	autophagy related 12	Vesicle-expansion-and-completion
CALCOCO2/NDP52	M7SFS9	Serine/threonine-protein_phosphatase_2	23957	Q6ZNE5	ATG14	autophagy related 14	Vesicle-nucleation
CALCOCO2/NDP52	M7SFS9	Serine/threonine-protein_phosphatase_2	23957	Q14457	BECN1	beclin 1	Vesicle-nucleation
CALCOCO2/NDP52	M7SFS9	Serine/threonine-protein_phosphatase_2	23957	Q8TDY2	RB1CC1	RB1 inducible coiled-coil 1	Induction
CALCOCO2/NDP52	M7SFS9	Serine/threonine-protein_phosphatase_2	23957	Q5MNZ9	WIPI1	WD repeat domain, phosphoinositide interacting 1	ATG-protein-cycling
CALCOCO2/NDP52	M7SFS9	Serine/threonine-protein_phosphatase_2	23957	O95352	ATG7	autophagy related 7	Vesicle-expansion-and-completion
CALCOCO2/NDP52	M7SFS9	Serine/threonine-protein_phosphatase_2	23957	Q7Z3C6	ATG9A	autophagy related 9A	Induction
CALCOCO2/NDP52	M7SFS9	Serine/threonine-protein_phosphatase_2	23957	Q7Z3C6	ATG9A	autophagy related 9A	Vesicle-expansion-and-completion
CALCOCO2/NDP52	M7SFS9	Serine/threonine-protein_phosphatase_2	23957	Q9H0Y0	ATG10	autophagy related 10	Vesicle-expansion-and-completion
CALCOCO2/NDP52	M7SFS9	Serine/threonine-protein_phosphatase_2	23957	Q9H1Y0	ATG5	autophagy related 5	Vesicle-expansion-and-completion
CALCOCO2/NDP52	M7SFS9	Serine/threonine-protein_phosphatase_2	23957	Q2TAZ0	ATG2A	autophagy related 2A	ATG-protein-cycling
CALCOCO2/NDP52	M7SFS9	Serine/threonine-protein_phosphatase_2	23957	Q7Z6L1	TECPR1	tectonin beta-propeller repeat containing 1	Fusion-With-lysosome
CALCOCO2/NDP52	M7SFS9	Serine/threonine-protein_phosphatase_2	23957	Q9Y4P8	WIPI2	WD repeat domain, phosphoinositide interacting 2	ATG-protein-cycling
CALCOCO2/NDP52	M7SFS9	Serine/threonine-protein_phosphatase_2	23957	Q96BY7	ATG2B	autophagy related 2B	ATG-protein-cycling
CALCOCO2/NDP52	M7SFS9	Serine/threonine-protein_phosphatase_2	23957	Q9BSB4	ATG101	autophagy related A1	Induction
CALCOCO2/NDP52	M7SFS9	Serine/threonine-protein_phosphatase_2	23957	Q9C0C7	AMBRA1	autophagy and beclin 1 regulator 1	Vesicle-nucleation
CALCOCO2/NDP52	M7SFS9	Serine/threonine-protein_phosphatase_2	23957	Q676U5	ATG16L1	autophagy related 16 like 1	Vesicle-expansion-and-completion
CALCOCO2/NDP52	M7SFS9	Serine/threonine-protein_phosphatase_2	23957	Q9BQS8	FYCO1	FYVE and coiled-coil domain containing 1	Transport-of-autophagosome
CALCOCO2/NDP52	M7SFS9	Serine/threonine-protein_phosphatase_2	23957	Q8NAA4	ATG16L2	autophagy related 16 like 2	Vesicle-expansion-and-completion
CALCOCO2/NDP52	P71590	FHA_domain-containing_protein_FhaA	23996	Q8NAA4	ATG16L2	autophagy related 16 like 2	Vesicle-expansion-and-completion
CALCOCO2/NDP52	P71590	FHA_domain-containing_protein_FhaA	23996	O94817	ATG12	autophagy related 12	Vesicle-expansion-and-completion
CALCOCO2/NDP52	P71590	FHA_domain-containing_protein_FhaA	23996	Q13501	SQSTM1	sequestosome 1	Cargo-recognition-and-packaging
CALCOCO2/NDP52	P71590	FHA_domain-containing_protein_FhaA	23996	Q6ZNE5	ATG14	autophagy related 14	Vesicle-nucleation
CALCOCO2/NDP52	P71590	FHA_domain-containing_protein_FhaA	23996	Q14457	BECN1	beclin 1	Vesicle-nucleation
CALCOCO2/NDP52	P71590	FHA_domain-containing_protein_FhaA	23996	Q9BQS8	FYCO1	FYVE and coiled-coil domain containing 1	Transport-of-autophagosome
CALCOCO2/NDP52	P71590	FHA_domain-containing_protein_FhaA	23996	Q7Z3C6	ATG9A	autophagy related 9A	Induction
CALCOCO2/NDP52	P71590	FHA_domain-containing_protein_FhaA	23996	Q7Z3C6	ATG9A	autophagy related 9A	Vesicle-expansion-and-completion
CALCOCO2/NDP52	P71590	FHA_domain-containing_protein_FhaA	23996	O95352	ATG7	autophagy related 7	Vesicle-expansion-and-completion
CALCOCO2/NDP52	P71590	FHA_domain-containing_protein_FhaA	23996	Q5MNZ9	WIPI1	WD repeat domain, phosphoinositide interacting 1	ATG-protein-cycling
CALCOCO2/NDP52	P71590	FHA_domain-containing_protein_FhaA	23996	Q8WYN0	ATG4A	autophagy related 4A cysteine peptidase	Vesicle-expansion-and-completion
CALCOCO2/NDP52	P71590	FHA_domain-containing_protein_FhaA	23996	Q9C0C7	AMBRA1	autophagy and beclin 1 regulator 1	Vesicle-nucleation
CALCOCO2/NDP52	P71590	FHA_domain-containing_protein_FhaA	23996	Q2TAZ0	ATG2A	autophagy related 2A	ATG-protein-cycling
CALCOCO2/NDP52	P71590	FHA_domain-containing_protein_FhaA	23996	Q9H0Y0	ATG10	autophagy related 10	Vesicle-expansion-and-completion
CALCOCO2/NDP52	P71590	FHA_domain-containing_protein_FhaA	23996	Q96DT6	ATG4C	autophagy related 4C cysteine peptidase	Vesicle-expansion-and-completion
CALCOCO2/NDP52	P71590	FHA_domain-containing_protein_FhaA	23996	Q8TDY2	RB1CC1	RB1 inducible coiled-coil 1	Induction
CALCOCO2/NDP52	P71590	FHA_domain-containing_protein_FhaA	23996	Q7Z6L1	TECPR1	tectonin beta-propeller repeat containing 1	Fusion-With-lysosome
CALCOCO2/NDP52	P71590	FHA_domain-containing_protein_FhaA	23996	Q9H1Y0	ATG5	autophagy related 5	Vesicle-expansion-and-completion
CALCOCO2/NDP52	P71590	FHA_domain-containing_protein_FhaA	23996	O75385	ULK1	unc-51 like autophagy activating kinase 1	Induction
CALCOCO2/NDP52	P71590	FHA_domain-containing_protein_FhaA	23996	O75385	ULK1	unc-51 like autophagy activating kinase 1	ATG-protein-cycling
CALCOCO2/NDP52	P71590	FHA_domain-containing_protein_FhaA	23996	Q9Y4P8	WIPI2	WD repeat domain, phosphoinositide interacting 2	ATG-protein-cycling
CALCOCO2/NDP52	P71590	FHA_domain-containing_protein_FhaA	23996	Q8IYT8	ULK2	unc-51 like autophagy activating kinase 2	Induction
CALCOCO2/NDP52	P71590	FHA_domain-containing_protein_FhaA	23996	Q8IYT8	ULK2	unc-51 like autophagy activating kinase 2	ATG-protein-cycling
CALCOCO2/NDP52	P71590	FHA_domain-containing_protein_FhaA	23996	Q99570	PIK3R4	phosphoinositide-3-kinase regulatory subunit 4	Vesicle-nucleation
CALCOCO2/NDP52	Q81NZ9	Glycosyl_transferase,_group_2_family_protein	24538	Q13501	SQSTM1	sequestosome 1	Cargo-recognition-and-packaging
CALCOCO2/NDP52	Q81NZ9	Glycosyl_transferase,_group_2_family_protein	24538	Q9C0C7	AMBRA1	autophagy and beclin 1 regulator 1	Vesicle-nucleation
CALCOCO2/NDP52	Q98QM5	MTA/SAH_NUCLEOSIDASE_[INCLUDES:_5'-METHYLTHIOADENOSINE_NUCLEOSIDASE_(EC_3.2.2.16)_S-ADENOSYLHOMOCYSTEINE_NUCLEOSIDASE_(EC_3.2.2.9)]_(EC_3.2.2.16)	24784	Q13501	SQSTM1	sequestosome 1	Cargo-recognition-and-packaging
CALCOCO2/NDP52	Q98QM5	MTA/SAH_NUCLEOSIDASE_[INCLUDES:_5'-METHYLTHIOADENOSINE_NUCLEOSIDASE_(EC_3.2.2.16)_S-ADENOSYLHOMOCYSTEINE_NUCLEOSIDASE_(EC_3.2.2.9)]_(EC_3.2.2.16)	24784	O94817	ATG12	autophagy related 12	Vesicle-expansion-and-completion
CALCOCO2/NDP52	Q98QM5	MTA/SAH_NUCLEOSIDASE_[INCLUDES:_5'-METHYLTHIOADENOSINE_NUCLEOSIDASE_(EC_3.2.2.16)_S-ADENOSYLHOMOCYSTEINE_NUCLEOSIDASE_(EC_3.2.2.9)]_(EC_3.2.2.16)	24784	Q86TL0	ATG4D	autophagy related 4D cysteine peptidase	Vesicle-expansion-and-completion
CALCOCO2/NDP52	Q98QM5	MTA/SAH_NUCLEOSIDASE_[INCLUDES:_5'-METHYLTHIOADENOSINE_NUCLEOSIDASE_(EC_3.2.2.16)_S-ADENOSYLHOMOCYSTEINE_NUCLEOSIDASE_(EC_3.2.2.9)]_(EC_3.2.2.16)	24784	Q14457	BECN1	beclin 1	Vesicle-nucleation
CALCOCO2/NDP52	Q98QM5	MTA/SAH_NUCLEOSIDASE_[INCLUDES:_5'-METHYLTHIOADENOSINE_NUCLEOSIDASE_(EC_3.2.2.16)_S-ADENOSYLHOMOCYSTEINE_NUCLEOSIDASE_(EC_3.2.2.9)]_(EC_3.2.2.16)	24784	Q9P2Y5	UVRAG	UV radiation resistance associated	Vesicle-nucleation
CALCOCO2/NDP52	Q98QM5	MTA/SAH_NUCLEOSIDASE_[INCLUDES:_5'-METHYLTHIOADENOSINE_NUCLEOSIDASE_(EC_3.2.2.16)_S-ADENOSYLHOMOCYSTEINE_NUCLEOSIDASE_(EC_3.2.2.9)]_(EC_3.2.2.16)	24784	Q6ZNE5	ATG14	autophagy related 14	Vesicle-nucleation
CALCOCO2/NDP52	Q98QM5	MTA/SAH_NUCLEOSIDASE_[INCLUDES:_5'-METHYLTHIOADENOSINE_NUCLEOSIDASE_(EC_3.2.2.16)_S-ADENOSYLHOMOCYSTEINE_NUCLEOSIDASE_(EC_3.2.2.9)]_(EC_3.2.2.16)	24784	Q676U5	ATG16L1	autophagy related 16 like 1	Vesicle-expansion-and-completion
CALCOCO2/NDP52	Q98QM5	MTA/SAH_NUCLEOSIDASE_[INCLUDES:_5'-METHYLTHIOADENOSINE_NUCLEOSIDASE_(EC_3.2.2.16)_S-ADENOSYLHOMOCYSTEINE_NUCLEOSIDASE_(EC_3.2.2.9)]_(EC_3.2.2.16)	24784	Q7Z3C6	ATG9A	autophagy related 9A	Induction
CALCOCO2/NDP52	Q98QM5	MTA/SAH_NUCLEOSIDASE_[INCLUDES:_5'-METHYLTHIOADENOSINE_NUCLEOSIDASE_(EC_3.2.2.16)_S-ADENOSYLHOMOCYSTEINE_NUCLEOSIDASE_(EC_3.2.2.9)]_(EC_3.2.2.16)	24784	Q7Z3C6	ATG9A	autophagy related 9A	Vesicle-expansion-and-completion
CALCOCO2/NDP52	Q98QM5	MTA/SAH_NUCLEOSIDASE_[INCLUDES:_5'-METHYLTHIOADENOSINE_NUCLEOSIDASE_(EC_3.2.2.16)_S-ADENOSYLHOMOCYSTEINE_NUCLEOSIDASE_(EC_3.2.2.9)]_(EC_3.2.2.16)	24784	Q5MNZ9	WIPI1	WD repeat domain, phosphoinositide interacting 1	ATG-protein-cycling
CALCOCO2/NDP52	Q98QM5	MTA/SAH_NUCLEOSIDASE_[INCLUDES:_5'-METHYLTHIOADENOSINE_NUCLEOSIDASE_(EC_3.2.2.16)_S-ADENOSYLHOMOCYSTEINE_NUCLEOSIDASE_(EC_3.2.2.9)]_(EC_3.2.2.16)	24784	Q96DT6	ATG4C	autophagy related 4C cysteine peptidase	Vesicle-expansion-and-completion
CALCOCO2/NDP52	Q98QM5	MTA/SAH_NUCLEOSIDASE_[INCLUDES:_5'-METHYLTHIOADENOSINE_NUCLEOSIDASE_(EC_3.2.2.16)_S-ADENOSYLHOMOCYSTEINE_NUCLEOSIDASE_(EC_3.2.2.9)]_(EC_3.2.2.16)	24784	Q9BQS8	FYCO1	FYVE and coiled-coil domain containing 1	Transport-of-autophagosome
CALCOCO2/NDP52	Q98QM5	MTA/SAH_NUCLEOSIDASE_[INCLUDES:_5'-METHYLTHIOADENOSINE_NUCLEOSIDASE_(EC_3.2.2.16)_S-ADENOSYLHOMOCYSTEINE_NUCLEOSIDASE_(EC_3.2.2.9)]_(EC_3.2.2.16)	24784	O95352	ATG7	autophagy related 7	Vesicle-expansion-and-completion
CALCOCO2/NDP52	Q98QM5	MTA/SAH_NUCLEOSIDASE_[INCLUDES:_5'-METHYLTHIOADENOSINE_NUCLEOSIDASE_(EC_3.2.2.16)_S-ADENOSYLHOMOCYSTEINE_NUCLEOSIDASE_(EC_3.2.2.9)]_(EC_3.2.2.16)	24784	Q8NAA4	ATG16L2	autophagy related 16 like 2	Vesicle-expansion-and-completion
CALCOCO2/NDP52	Q98QM5	MTA/SAH_NUCLEOSIDASE_[INCLUDES:_5'-METHYLTHIOADENOSINE_NUCLEOSIDASE_(EC_3.2.2.16)_S-ADENOSYLHOMOCYSTEINE_NUCLEOSIDASE_(EC_3.2.2.9)]_(EC_3.2.2.16)	24784	Q7Z6L1	TECPR1	tectonin beta-propeller repeat containing 1	Fusion-With-lysosome
CALCOCO2/NDP52	Q98QM5	MTA/SAH_NUCLEOSIDASE_[INCLUDES:_5'-METHYLTHIOADENOSINE_NUCLEOSIDASE_(EC_3.2.2.16)_S-ADENOSYLHOMOCYSTEINE_NUCLEOSIDASE_(EC_3.2.2.9)]_(EC_3.2.2.16)	24784	Q8NEB9	PIK3C3	phosphatidylinositol 3-kinase catalytic subunit type 3	Vesicle-nucleation
CALCOCO2/NDP52	Q98QM5	MTA/SAH_NUCLEOSIDASE_[INCLUDES:_5'-METHYLTHIOADENOSINE_NUCLEOSIDASE_(EC_3.2.2.16)_S-ADENOSYLHOMOCYSTEINE_NUCLEOSIDASE_(EC_3.2.2.9)]_(EC_3.2.2.16)	24784	Q9Y4P8	WIPI2	WD repeat domain, phosphoinositide interacting 2	ATG-protein-cycling
CALCOCO2/NDP52	Q98QM5	MTA/SAH_NUCLEOSIDASE_[INCLUDES:_5'-METHYLTHIOADENOSINE_NUCLEOSIDASE_(EC_3.2.2.16)_S-ADENOSYLHOMOCYSTEINE_NUCLEOSIDASE_(EC_3.2.2.9)]_(EC_3.2.2.16)	24784	Q8TDY2	RB1CC1	RB1 inducible coiled-coil 1	Induction
MAP1LC3/LC3	A0A0E1NV54	C-terminal_processing_peptidase-1._Serine_peptidase._MEROPS_family_S41A	208	Q7Z6L1	TECPR1	tectonin beta-propeller repeat containing 1	Fusion-With-lysosome
MAP1LC3/LC3	A0A0E1NV54	C-terminal_processing_peptidase-1._Serine_peptidase._MEROPS_family_S41A	208	Q9BQS8	FYCO1	FYVE and coiled-coil domain containing 1	Transport-of-autophagosome
MAP1LC3/LC3	A0A0E1NV54	C-terminal_processing_peptidase-1._Serine_peptidase._MEROPS_family_S41A	208	Q9BSB4	ATG101	autophagy related A1	Induction
MAP1LC3/LC3	A0A0E1NV54	C-terminal_processing_peptidase-1._Serine_peptidase._MEROPS_family_S41A	208	Q9Y4P1	ATG4B	autophagy related 4B cysteine peptidase	Vesicle-expansion-and-completion
MAP1LC3/LC3	A0A0E1NV54	C-terminal_processing_peptidase-1._Serine_peptidase._MEROPS_family_S41A	208	Q8WYN0	ATG4A	autophagy related 4A cysteine peptidase	Vesicle-expansion-and-completion
MAP1LC3/LC3	A0A0E1NV54	C-terminal_processing_peptidase-1._Serine_peptidase._MEROPS_family_S41A	208	Q96DT6	ATG4C	autophagy related 4C cysteine peptidase	Vesicle-expansion-and-completion
MAP1LC3/LC3	A0A0E1NV54	C-terminal_processing_peptidase-1._Serine_peptidase._MEROPS_family_S41A	208	Q86TL0	ATG4D	autophagy related 4D cysteine peptidase	Vesicle-expansion-and-completion
MAP1LC3/LC3	A0A0E1NV54	C-terminal_processing_peptidase-1._Serine_peptidase._MEROPS_family_S41A	208	O95352	ATG7	autophagy related 7	Vesicle-expansion-and-completion
MAP1LC3/LC3	A0A0E1NV54	C-terminal_processing_peptidase-1._Serine_peptidase._MEROPS_family_S41A	208	O75385	ULK1	unc-51 like autophagy activating kinase 1	Induction
MAP1LC3/LC3	A0A0E1NV54	C-terminal_processing_peptidase-1._Serine_peptidase._MEROPS_family_S41A	208	O75385	ULK1	unc-51 like autophagy activating kinase 1	ATG-protein-cycling
MAP1LC3/LC3	A0A0E1NV54	C-terminal_processing_peptidase-1._Serine_peptidase._MEROPS_family_S41A	208	Q8IYT8	ULK2	unc-51 like autophagy activating kinase 2	Induction
MAP1LC3/LC3	A0A0E1NV54	C-terminal_processing_peptidase-1._Serine_peptidase._MEROPS_family_S41A	208	Q8IYT8	ULK2	unc-51 like autophagy activating kinase 2	ATG-protein-cycling
MAP1LC3/LC3	A0A0E1NV54	C-terminal_processing_peptidase-1._Serine_peptidase._MEROPS_family_S41A	208	Q99570	PIK3R4	phosphoinositide-3-kinase regulatory subunit 4	Vesicle-nucleation
MAP1LC3/LC3	A0A0H3B371	Carboxyl-terminal_protease	208	Q7Z6L1	TECPR1	tectonin beta-propeller repeat containing 1	Fusion-With-lysosome
MAP1LC3/LC3	A0A0H3B371	Carboxyl-terminal_protease	208	Q9BQS8	FYCO1	FYVE and coiled-coil domain containing 1	Transport-of-autophagosome
MAP1LC3/LC3	A0A0H3B371	Carboxyl-terminal_protease	208	Q9BSB4	ATG101	autophagy related A1	Induction
MAP1LC3/LC3	A0A0H3B371	Carboxyl-terminal_protease	208	Q9Y4P1	ATG4B	autophagy related 4B cysteine peptidase	Vesicle-expansion-and-completion
MAP1LC3/LC3	A0A0H3B371	Carboxyl-terminal_protease	208	Q8WYN0	ATG4A	autophagy related 4A cysteine peptidase	Vesicle-expansion-and-completion
MAP1LC3/LC3	A0A0H3B371	Carboxyl-terminal_protease	208	Q96DT6	ATG4C	autophagy related 4C cysteine peptidase	Vesicle-expansion-and-completion
MAP1LC3/LC3	A0A0H3B371	Carboxyl-terminal_protease	208	Q86TL0	ATG4D	autophagy related 4D cysteine peptidase	Vesicle-expansion-and-completion
MAP1LC3/LC3	A0A0H3B371	Carboxyl-terminal_protease	208	O95352	ATG7	autophagy related 7	Vesicle-expansion-and-completion
MAP1LC3/LC3	A0A0H3B371	Carboxyl-terminal_protease	208	O75385	ULK1	unc-51 like autophagy activating kinase 1	Induction
MAP1LC3/LC3	A0A0H3B371	Carboxyl-terminal_protease	208	O75385	ULK1	unc-51 like autophagy activating kinase 1	ATG-protein-cycling
MAP1LC3/LC3	A0A0H3B371	Carboxyl-terminal_protease	208	Q8IYT8	ULK2	unc-51 like autophagy activating kinase 2	Induction
MAP1LC3/LC3	A0A0H3B371	Carboxyl-terminal_protease	208	Q8IYT8	ULK2	unc-51 like autophagy activating kinase 2	ATG-protein-cycling
MAP1LC3/LC3	A0A0H3B371	Carboxyl-terminal_protease	208	Q99570	PIK3R4	phosphoinositide-3-kinase regulatory subunit 4	Vesicle-nucleation
MAP1LC3/LC3	O87712	Chaperone_protein_DnaK	271	O75385	ULK1	unc-51 like autophagy activating kinase 1	Induction
MAP1LC3/LC3	O87712	Chaperone_protein_DnaK	271	O75385	ULK1	unc-51 like autophagy activating kinase 1	ATG-protein-cycling
MAP1LC3/LC3	O87712	Chaperone_protein_DnaK	271	Q676U5	ATG16L1	autophagy related 16 like 1	Vesicle-expansion-and-completion
MAP1LC3/LC3	O87712	Chaperone_protein_DnaK	271	Q8IYT8	ULK2	unc-51 like autophagy activating kinase 2	Induction
MAP1LC3/LC3	O87712	Chaperone_protein_DnaK	271	Q8IYT8	ULK2	unc-51 like autophagy activating kinase 2	ATG-protein-cycling
MAP1LC3/LC3	O87712	Chaperone_protein_DnaK	271	Q8NAA4	ATG16L2	autophagy related 16 like 2	Vesicle-expansion-and-completion
MAP1LC3/LC3	O87712	Chaperone_protein_DnaK	271	Q99570	PIK3R4	phosphoinositide-3-kinase regulatory subunit 4	Vesicle-nucleation
MAP1LC3/LC3	P0A6Y8	Chaperone_protein_DnaK	271	O75385	ULK1	unc-51 like autophagy activating kinase 1	Induction
MAP1LC3/LC3	P0A6Y8	Chaperone_protein_DnaK	271	O75385	ULK1	unc-51 like autophagy activating kinase 1	ATG-protein-cycling
MAP1LC3/LC3	P0A6Y8	Chaperone_protein_DnaK	271	Q676U5	ATG16L1	autophagy related 16 like 1	Vesicle-expansion-and-completion
MAP1LC3/LC3	P0A6Y8	Chaperone_protein_DnaK	271	Q8IYT8	ULK2	unc-51 like autophagy activating kinase 2	Induction
MAP1LC3/LC3	P0A6Y8	Chaperone_protein_DnaK	271	Q8IYT8	ULK2	unc-51 like autophagy activating kinase 2	ATG-protein-cycling
MAP1LC3/LC3	P0A6Y8	Chaperone_protein_DnaK	271	Q8NAA4	ATG16L2	autophagy related 16 like 2	Vesicle-expansion-and-completion
MAP1LC3/LC3	P0A6Y8	Chaperone_protein_DnaK	271	Q99570	PIK3R4	phosphoinositide-3-kinase regulatory subunit 4	Vesicle-nucleation
MAP1LC3/LC3	M7RMI4	Peptidase_M16_inactive_domain_protein	353	Q86TL0	ATG4D	autophagy related 4D cysteine peptidase	Vesicle-expansion-and-completion
MAP1LC3/LC3	M7RMI4	Peptidase_M16_inactive_domain_protein	353	Q7Z3C6	ATG9A	autophagy related 9A	Induction
MAP1LC3/LC3	M7RMI4	Peptidase_M16_inactive_domain_protein	353	Q7Z3C6	ATG9A	autophagy related 9A	Vesicle-expansion-and-completion
MAP1LC3/LC3	M7RMI4	Peptidase_M16_inactive_domain_protein	353	Q14457	BECN1	beclin 1	Vesicle-nucleation
MAP1LC3/LC3	M7RMI4	Peptidase_M16_inactive_domain_protein	353	Q9H492	MAP1LC3A	microtubule associated protein 1 light chain 3 alpha	Vesicle-expansion-and-completion
MAP1LC3/LC3	M7RMI4	Peptidase_M16_inactive_domain_protein	353	Q9BXW4	MAP1LC3C	microtubule associated protein 1 light chain 3 gamma	Vesicle-expansion-and-completion
MAP1LC3/LC3	M7RMI4	Peptidase_M16_inactive_domain_protein	353	Q96BY7	ATG2B	autophagy related 2B	ATG-protein-cycling
MAP1LC3/LC3	M7RMI4	Peptidase_M16_inactive_domain_protein	353	Q9NT62	ATG3	autophagy related 3	Vesicle-expansion-and-completion
MAP1LC3/LC3	M7RMI4	Peptidase_M16_inactive_domain_protein	353	Q9BQS8	FYCO1	FYVE and coiled-coil domain containing 1	Transport-of-autophagosome
MAP1LC3/LC3	M7RMI4	Peptidase_M16_inactive_domain_protein	353	Q13501	SQSTM1	sequestosome 1	Cargo-recognition-and-packaging
MAP1LC3/LC3	M7RMI4	Peptidase_M16_inactive_domain_protein	353	Q5MNZ9	WIPI1	WD repeat domain, phosphoinositide interacting 1	ATG-protein-cycling
MAP1LC3/LC3	M7RMI4	Peptidase_M16_inactive_domain_protein	353	Q9Y4P1	ATG4B	autophagy related 4B cysteine peptidase	Vesicle-expansion-and-completion
MAP1LC3/LC3	M7RMI4	Peptidase_M16_inactive_domain_protein	353	Q9Y4P8	WIPI2	WD repeat domain, phosphoinositide interacting 2	ATG-protein-cycling
MAP1LC3/LC3	M7RMI4	Peptidase_M16_inactive_domain_protein	353	Q9P2Y5	UVRAG	UV radiation resistance associated	Vesicle-nucleation
MAP1LC3/LC3	M7RMI4	Peptidase_M16_inactive_domain_protein	353	Q8TDY2	RB1CC1	RB1 inducible coiled-coil 1	Induction
MAP1LC3/LC3	M7RMI4	Peptidase_M16_inactive_domain_protein	353	Q7Z6L1	TECPR1	tectonin beta-propeller repeat containing 1	Fusion-With-lysosome
MAP1LC3/LC3	M7RMI4	Peptidase_M16_inactive_domain_protein	353	O75143	ATG13	autophagy related 13	Induction
MAP1LC3/LC3	M7RMI4	Peptidase_M16_inactive_domain_protein	353	O75143	ATG13	autophagy related 13	ATG-protein-cycling
MAP1LC3/LC3	M7RMI4	Peptidase_M16_inactive_domain_protein	353	A6NCE7	MAP1LC3B2	microtubule associated protein 1 light chain 3 beta 2	Vesicle-expansion-and-completion
MAP1LC3/LC3	M7RMI4	Peptidase_M16_inactive_domain_protein	353	Q9GZQ8	MAP1LC3B	microtubule associated protein 1 light chain 3 beta	Vesicle-expansion-and-completion
MAP1LC3/LC3	A0A0F6B889	Putative_Zn-dependent_peptidase	353	Q86TL0	ATG4D	autophagy related 4D cysteine peptidase	Vesicle-expansion-and-completion
MAP1LC3/LC3	A0A0F6B889	Putative_Zn-dependent_peptidase	353	Q7Z3C6	ATG9A	autophagy related 9A	Induction
MAP1LC3/LC3	A0A0F6B889	Putative_Zn-dependent_peptidase	353	Q7Z3C6	ATG9A	autophagy related 9A	Vesicle-expansion-and-completion
MAP1LC3/LC3	A0A0F6B889	Putative_Zn-dependent_peptidase	353	Q14457	BECN1	beclin 1	Vesicle-nucleation
MAP1LC3/LC3	A0A0F6B889	Putative_Zn-dependent_peptidase	353	Q9H492	MAP1LC3A	microtubule associated protein 1 light chain 3 alpha	Vesicle-expansion-and-completion
MAP1LC3/LC3	A0A0F6B889	Putative_Zn-dependent_peptidase	353	Q9BXW4	MAP1LC3C	microtubule associated protein 1 light chain 3 gamma	Vesicle-expansion-and-completion
MAP1LC3/LC3	A0A0F6B889	Putative_Zn-dependent_peptidase	353	Q96BY7	ATG2B	autophagy related 2B	ATG-protein-cycling
MAP1LC3/LC3	A0A0F6B889	Putative_Zn-dependent_peptidase	353	Q9NT62	ATG3	autophagy related 3	Vesicle-expansion-and-completion
MAP1LC3/LC3	A0A0F6B889	Putative_Zn-dependent_peptidase	353	Q9BQS8	FYCO1	FYVE and coiled-coil domain containing 1	Transport-of-autophagosome
MAP1LC3/LC3	A0A0F6B889	Putative_Zn-dependent_peptidase	353	Q13501	SQSTM1	sequestosome 1	Cargo-recognition-and-packaging
MAP1LC3/LC3	A0A0F6B889	Putative_Zn-dependent_peptidase	353	Q5MNZ9	WIPI1	WD repeat domain, phosphoinositide interacting 1	ATG-protein-cycling
MAP1LC3/LC3	A0A0F6B889	Putative_Zn-dependent_peptidase	353	Q9Y4P1	ATG4B	autophagy related 4B cysteine peptidase	Vesicle-expansion-and-completion
MAP1LC3/LC3	A0A0F6B889	Putative_Zn-dependent_peptidase	353	Q9Y4P8	WIPI2	WD repeat domain, phosphoinositide interacting 2	ATG-protein-cycling
MAP1LC3/LC3	A0A0F6B889	Putative_Zn-dependent_peptidase	353	Q9P2Y5	UVRAG	UV radiation resistance associated	Vesicle-nucleation
MAP1LC3/LC3	A0A0F6B889	Putative_Zn-dependent_peptidase	353	Q8TDY2	RB1CC1	RB1 inducible coiled-coil 1	Induction
MAP1LC3/LC3	A0A0F6B889	Putative_Zn-dependent_peptidase	353	Q7Z6L1	TECPR1	tectonin beta-propeller repeat containing 1	Fusion-With-lysosome
MAP1LC3/LC3	A0A0F6B889	Putative_Zn-dependent_peptidase	353	O75143	ATG13	autophagy related 13	Induction
MAP1LC3/LC3	A0A0F6B889	Putative_Zn-dependent_peptidase	353	O75143	ATG13	autophagy related 13	ATG-protein-cycling
MAP1LC3/LC3	A0A0F6B889	Putative_Zn-dependent_peptidase	353	A6NCE7	MAP1LC3B2	microtubule associated protein 1 light chain 3 beta 2	Vesicle-expansion-and-completion
MAP1LC3/LC3	A0A0F6B889	Putative_Zn-dependent_peptidase	353	Q9GZQ8	MAP1LC3B	microtubule associated protein 1 light chain 3 beta	Vesicle-expansion-and-completion
MAP1LC3/LC3	A0A0H3NH75	Hypothetical_zinc-protease	353	Q86TL0	ATG4D	autophagy related 4D cysteine peptidase	Vesicle-expansion-and-completion
MAP1LC3/LC3	A0A0H3NH75	Hypothetical_zinc-protease	353	Q7Z3C6	ATG9A	autophagy related 9A	Induction
MAP1LC3/LC3	A0A0H3NH75	Hypothetical_zinc-protease	353	Q7Z3C6	ATG9A	autophagy related 9A	Vesicle-expansion-and-completion
MAP1LC3/LC3	A0A0H3NH75	Hypothetical_zinc-protease	353	Q14457	BECN1	beclin 1	Vesicle-nucleation
MAP1LC3/LC3	A0A0H3NH75	Hypothetical_zinc-protease	353	Q9H492	MAP1LC3A	microtubule associated protein 1 light chain 3 alpha	Vesicle-expansion-and-completion
MAP1LC3/LC3	A0A0H3NH75	Hypothetical_zinc-protease	353	Q9BXW4	MAP1LC3C	microtubule associated protein 1 light chain 3 gamma	Vesicle-expansion-and-completion
MAP1LC3/LC3	A0A0H3NH75	Hypothetical_zinc-protease	353	Q96BY7	ATG2B	autophagy related 2B	ATG-protein-cycling
MAP1LC3/LC3	A0A0H3NH75	Hypothetical_zinc-protease	353	Q9NT62	ATG3	autophagy related 3	Vesicle-expansion-and-completion
MAP1LC3/LC3	A0A0H3NH75	Hypothetical_zinc-protease	353	Q9BQS8	FYCO1	FYVE and coiled-coil domain containing 1	Transport-of-autophagosome
MAP1LC3/LC3	A0A0H3NH75	Hypothetical_zinc-protease	353	Q13501	SQSTM1	sequestosome 1	Cargo-recognition-and-packaging
MAP1LC3/LC3	A0A0H3NH75	Hypothetical_zinc-protease	353	Q5MNZ9	WIPI1	WD repeat domain, phosphoinositide interacting 1	ATG-protein-cycling
MAP1LC3/LC3	A0A0H3NH75	Hypothetical_zinc-protease	353	Q9Y4P1	ATG4B	autophagy related 4B cysteine peptidase	Vesicle-expansion-and-completion
MAP1LC3/LC3	A0A0H3NH75	Hypothetical_zinc-protease	353	Q9Y4P8	WIPI2	WD repeat domain, phosphoinositide interacting 2	ATG-protein-cycling
MAP1LC3/LC3	A0A0H3NH75	Hypothetical_zinc-protease	353	Q9P2Y5	UVRAG	UV radiation resistance associated	Vesicle-nucleation
MAP1LC3/LC3	A0A0H3NH75	Hypothetical_zinc-protease	353	Q8TDY2	RB1CC1	RB1 inducible coiled-coil 1	Induction
MAP1LC3/LC3	A0A0H3NH75	Hypothetical_zinc-protease	353	Q7Z6L1	TECPR1	tectonin beta-propeller repeat containing 1	Fusion-With-lysosome
MAP1LC3/LC3	A0A0H3NH75	Hypothetical_zinc-protease	353	O75143	ATG13	autophagy related 13	Induction
MAP1LC3/LC3	A0A0H3NH75	Hypothetical_zinc-protease	353	O75143	ATG13	autophagy related 13	ATG-protein-cycling
MAP1LC3/LC3	A0A0H3NH75	Hypothetical_zinc-protease	353	A6NCE7	MAP1LC3B2	microtubule associated protein 1 light chain 3 beta 2	Vesicle-expansion-and-completion
MAP1LC3/LC3	A0A0H3NH75	Hypothetical_zinc-protease	353	Q9GZQ8	MAP1LC3B	microtubule associated protein 1 light chain 3 beta	Vesicle-expansion-and-completion
MAP1LC3/LC3	B2HRD2	Transmembrane_serine/threonine-protein_kinase_H_PknH	1718	Q86TL0	ATG4D	autophagy related 4D cysteine peptidase	Vesicle-expansion-and-completion
MAP1LC3/LC3	B2HRD2	Transmembrane_serine/threonine-protein_kinase_H_PknH	1718	Q99570	PIK3R4	phosphoinositide-3-kinase regulatory subunit 4	Vesicle-nucleation
MAP1LC3/LC3	B2HRD2	Transmembrane_serine/threonine-protein_kinase_H_PknH	1718	Q2TAZ0	ATG2A	autophagy related 2A	ATG-protein-cycling
MAP1LC3/LC3	B2HRD2	Transmembrane_serine/threonine-protein_kinase_H_PknH	1718	Q13501	SQSTM1	sequestosome 1	Cargo-recognition-and-packaging
MAP1LC3/LC3	B2HRD2	Transmembrane_serine/threonine-protein_kinase_H_PknH	1718	O94817	ATG12	autophagy related 12	Vesicle-expansion-and-completion
MAP1LC3/LC3	B2HRD2	Transmembrane_serine/threonine-protein_kinase_H_PknH	1718	Q8NAA4	ATG16L2	autophagy related 16 like 2	Vesicle-expansion-and-completion
MAP1LC3/LC3	B2HRD2	Transmembrane_serine/threonine-protein_kinase_H_PknH	1718	Q8TDY2	RB1CC1	RB1 inducible coiled-coil 1	Induction
MAP1LC3/LC3	B2HRD2	Transmembrane_serine/threonine-protein_kinase_H_PknH	1718	Q676U5	ATG16L1	autophagy related 16 like 1	Vesicle-expansion-and-completion
MAP1LC3/LC3	B2HRD2	Transmembrane_serine/threonine-protein_kinase_H_PknH	1718	Q14457	BECN1	beclin 1	Vesicle-nucleation
MAP1LC3/LC3	B2HRD2	Transmembrane_serine/threonine-protein_kinase_H_PknH	1718	Q5MNZ9	WIPI1	WD repeat domain, phosphoinositide interacting 1	ATG-protein-cycling
MAP1LC3/LC3	B2HRD2	Transmembrane_serine/threonine-protein_kinase_H_PknH	1718	O75385	ULK1	unc-51 like autophagy activating kinase 1	Induction
MAP1LC3/LC3	B2HRD2	Transmembrane_serine/threonine-protein_kinase_H_PknH	1718	O75385	ULK1	unc-51 like autophagy activating kinase 1	ATG-protein-cycling
MAP1LC3/LC3	B2HRD2	Transmembrane_serine/threonine-protein_kinase_H_PknH	1718	Q9P2Y5	UVRAG	UV radiation resistance associated	Vesicle-nucleation
MAP1LC3/LC3	B2HRD2	Transmembrane_serine/threonine-protein_kinase_H_PknH	1718	Q8IYT8	ULK2	unc-51 like autophagy activating kinase 2	Induction
MAP1LC3/LC3	B2HRD2	Transmembrane_serine/threonine-protein_kinase_H_PknH	1718	Q8IYT8	ULK2	unc-51 like autophagy activating kinase 2	ATG-protein-cycling
MAP1LC3/LC3	B2HRD2	Transmembrane_serine/threonine-protein_kinase_H_PknH	1718	Q7Z3C6	ATG9A	autophagy related 9A	Induction
MAP1LC3/LC3	B2HRD2	Transmembrane_serine/threonine-protein_kinase_H_PknH	1718	Q7Z3C6	ATG9A	autophagy related 9A	Vesicle-expansion-and-completion
MAP1LC3/LC3	B2HRD2	Transmembrane_serine/threonine-protein_kinase_H_PknH	1718	Q9C0C7	AMBRA1	autophagy and beclin 1 regulator 1	Vesicle-nucleation
MAP1LC3/LC3	B2HRD2	Transmembrane_serine/threonine-protein_kinase_H_PknH	1718	Q96BY7	ATG2B	autophagy related 2B	ATG-protein-cycling
MAP1LC3/LC3	B2HRD2	Transmembrane_serine/threonine-protein_kinase_H_PknH	1718	Q9BQS8	FYCO1	FYVE and coiled-coil domain containing 1	Transport-of-autophagosome
MAP1LC3/LC3	B2HRD2	Transmembrane_serine/threonine-protein_kinase_H_PknH	1718	A6NCE7	MAP1LC3B2	microtubule associated protein 1 light chain 3 beta 2	Vesicle-expansion-and-completion
MAP1LC3/LC3	B2HRD2	Transmembrane_serine/threonine-protein_kinase_H_PknH	1718	Q9GZQ8	MAP1LC3B	microtubule associated protein 1 light chain 3 beta	Vesicle-expansion-and-completion
MAP1LC3/LC3	B2HRD2	Transmembrane_serine/threonine-protein_kinase_H_PknH	1718	Q9BXW4	MAP1LC3C	microtubule associated protein 1 light chain 3 gamma	Vesicle-expansion-and-completion
MAP1LC3/LC3	B2HRD2	Transmembrane_serine/threonine-protein_kinase_H_PknH	1718	Q9H492	MAP1LC3A	microtubule associated protein 1 light chain 3 alpha	Vesicle-expansion-and-completion
MAP1LC3/LC3	B2HRD2	Transmembrane_serine/threonine-protein_kinase_H_PknH	1718	Q96DT6	ATG4C	autophagy related 4C cysteine peptidase	Vesicle-expansion-and-completion
MAP1LC3/LC3	B2HRD2	Transmembrane_serine/threonine-protein_kinase_H_PknH	1718	O75143	ATG13	autophagy related 13	Induction
MAP1LC3/LC3	B2HRD2	Transmembrane_serine/threonine-protein_kinase_H_PknH	1718	O75143	ATG13	autophagy related 13	ATG-protein-cycling
MAP1LC3/LC3	B2HRD2	Transmembrane_serine/threonine-protein_kinase_H_PknH	1718	Q8NEB9	PIK3C3	phosphatidylinositol 3-kinase catalytic subunit type 3	Vesicle-nucleation
MAP1LC3/LC3	B2HRD2	Transmembrane_serine/threonine-protein_kinase_H_PknH	1718	Q9Y4P8	WIPI2	WD repeat domain, phosphoinositide interacting 2	ATG-protein-cycling
MAP1LC3/LC3	B2HRD2	Transmembrane_serine/threonine-protein_kinase_H_PknH	1718	Q9H0Y0	ATG10	autophagy related 10	Vesicle-expansion-and-completion
MAP1LC3/LC3	B2HRD2	Transmembrane_serine/threonine-protein_kinase_H_PknH	1718	O95352	ATG7	autophagy related 7	Vesicle-expansion-and-completion
MAP1LC3/LC3	B2HRD2	Transmembrane_serine/threonine-protein_kinase_H_PknH	1718	Q7Z6L1	TECPR1	tectonin beta-propeller repeat containing 1	Fusion-With-lysosome
MAP1LC3/LC3	B2HRD2	Transmembrane_serine/threonine-protein_kinase_H_PknH	1718	Q9H1Y0	ATG5	autophagy related 5	Vesicle-expansion-and-completion
MAP1LC3/LC3	B2HRD2	Transmembrane_serine/threonine-protein_kinase_H_PknH	1718	Q8WYN0	ATG4A	autophagy related 4A cysteine peptidase	Vesicle-expansion-and-completion
MAP1LC3/LC3	B2HRD2	Transmembrane_serine/threonine-protein_kinase_H_PknH	1718	Q9Y4P1	ATG4B	autophagy related 4B cysteine peptidase	Vesicle-expansion-and-completion
MAP1LC3/LC3	B2HRD2	Transmembrane_serine/threonine-protein_kinase_H_PknH	1718	Q9BSB4	ATG101	autophagy related A1	Induction
MAP1LC3/LC3	B4EKR2	Calcineurin-like_phosphoesterase	2662	O75143	ATG13	autophagy related 13	Induction
MAP1LC3/LC3	B4EKR2	Calcineurin-like_phosphoesterase	2662	O75143	ATG13	autophagy related 13	ATG-protein-cycling
MAP1LC3/LC3	B4EKR2	Calcineurin-like_phosphoesterase	2662	Q8IYT8	ULK2	unc-51 like autophagy activating kinase 2	Induction
MAP1LC3/LC3	B4EKR2	Calcineurin-like_phosphoesterase	2662	Q8IYT8	ULK2	unc-51 like autophagy activating kinase 2	ATG-protein-cycling
MAP1LC3/LC3	B4EKR2	Calcineurin-like_phosphoesterase	2662	Q13501	SQSTM1	sequestosome 1	Cargo-recognition-and-packaging
MAP1LC3/LC3	B4EKR2	Calcineurin-like_phosphoesterase	2662	O75385	ULK1	unc-51 like autophagy activating kinase 1	Induction
MAP1LC3/LC3	B4EKR2	Calcineurin-like_phosphoesterase	2662	O75385	ULK1	unc-51 like autophagy activating kinase 1	ATG-protein-cycling
MAP1LC3/LC3	B4EKR2	Calcineurin-like_phosphoesterase	2662	Q99570	PIK3R4	phosphoinositide-3-kinase regulatory subunit 4	Vesicle-nucleation
MAP1LC3/LC3	B4EKR2	Calcineurin-like_phosphoesterase	2662	O94817	ATG12	autophagy related 12	Vesicle-expansion-and-completion
MAP1LC3/LC3	B4EKR2	Calcineurin-like_phosphoesterase	2662	Q6ZNE5	ATG14	autophagy related 14	Vesicle-nucleation
MAP1LC3/LC3	B4EKR2	Calcineurin-like_phosphoesterase	2662	Q14457	BECN1	beclin 1	Vesicle-nucleation
MAP1LC3/LC3	B4EKR2	Calcineurin-like_phosphoesterase	2662	Q8TDY2	RB1CC1	RB1 inducible coiled-coil 1	Induction
MAP1LC3/LC3	B4EKR2	Calcineurin-like_phosphoesterase	2662	Q5MNZ9	WIPI1	WD repeat domain, phosphoinositide interacting 1	ATG-protein-cycling
MAP1LC3/LC3	B4EKR2	Calcineurin-like_phosphoesterase	2662	O95352	ATG7	autophagy related 7	Vesicle-expansion-and-completion
MAP1LC3/LC3	B4EKR2	Calcineurin-like_phosphoesterase	2662	Q7Z3C6	ATG9A	autophagy related 9A	Induction
MAP1LC3/LC3	B4EKR2	Calcineurin-like_phosphoesterase	2662	Q7Z3C6	ATG9A	autophagy related 9A	Vesicle-expansion-and-completion
MAP1LC3/LC3	B4EKR2	Calcineurin-like_phosphoesterase	2662	Q9H0Y0	ATG10	autophagy related 10	Vesicle-expansion-and-completion
MAP1LC3/LC3	B4EKR2	Calcineurin-like_phosphoesterase	2662	Q9H1Y0	ATG5	autophagy related 5	Vesicle-expansion-and-completion
MAP1LC3/LC3	B4EKR2	Calcineurin-like_phosphoesterase	2662	Q2TAZ0	ATG2A	autophagy related 2A	ATG-protein-cycling
MAP1LC3/LC3	B4EKR2	Calcineurin-like_phosphoesterase	2662	Q7Z6L1	TECPR1	tectonin beta-propeller repeat containing 1	Fusion-With-lysosome
MAP1LC3/LC3	B4EKR2	Calcineurin-like_phosphoesterase	2662	Q9Y4P8	WIPI2	WD repeat domain, phosphoinositide interacting 2	ATG-protein-cycling
MAP1LC3/LC3	B4EKR2	Calcineurin-like_phosphoesterase	2662	Q96BY7	ATG2B	autophagy related 2B	ATG-protein-cycling
MAP1LC3/LC3	B4EKR2	Calcineurin-like_phosphoesterase	2662	Q9BSB4	ATG101	autophagy related A1	Induction
MAP1LC3/LC3	B4EKR2	Calcineurin-like_phosphoesterase	2662	Q9C0C7	AMBRA1	autophagy and beclin 1 regulator 1	Vesicle-nucleation
MAP1LC3/LC3	B4EKR2	Calcineurin-like_phosphoesterase	2662	Q676U5	ATG16L1	autophagy related 16 like 1	Vesicle-expansion-and-completion
MAP1LC3/LC3	B4EKR2	Calcineurin-like_phosphoesterase	2662	Q9BQS8	FYCO1	FYVE and coiled-coil domain containing 1	Transport-of-autophagosome
MAP1LC3/LC3	B4EKR2	Calcineurin-like_phosphoesterase	2662	Q8NAA4	ATG16L2	autophagy related 16 like 2	Vesicle-expansion-and-completion
MAP1LC3/LC3	A0A0H3M9W9	Conserved_hypothetical_alanine_and_arginine_rich_protein	3662	O75385	ULK1	unc-51 like autophagy activating kinase 1	Induction
MAP1LC3/LC3	A0A0H3M9W9	Conserved_hypothetical_alanine_and_arginine_rich_protein	3662	O75385	ULK1	unc-51 like autophagy activating kinase 1	ATG-protein-cycling
MAP1LC3/LC3	A0A0H3M9W9	Conserved_hypothetical_alanine_and_arginine_rich_protein	3662	Q8IYT8	ULK2	unc-51 like autophagy activating kinase 2	Induction
MAP1LC3/LC3	A0A0H3M9W9	Conserved_hypothetical_alanine_and_arginine_rich_protein	3662	Q8IYT8	ULK2	unc-51 like autophagy activating kinase 2	ATG-protein-cycling
MAP1LC3/LC3	A0A0H3M9W9	Conserved_hypothetical_alanine_and_arginine_rich_protein	3662	Q99570	PIK3R4	phosphoinositide-3-kinase regulatory subunit 4	Vesicle-nucleation
MAP1LC3/LC3	A0A0K2HZT8	Alanine/arginine-rich_protein	3662	O75385	ULK1	unc-51 like autophagy activating kinase 1	Induction
MAP1LC3/LC3	A0A0K2HZT8	Alanine/arginine-rich_protein	3662	O75385	ULK1	unc-51 like autophagy activating kinase 1	ATG-protein-cycling
MAP1LC3/LC3	A0A0K2HZT8	Alanine/arginine-rich_protein	3662	Q8IYT8	ULK2	unc-51 like autophagy activating kinase 2	Induction
MAP1LC3/LC3	A0A0K2HZT8	Alanine/arginine-rich_protein	3662	Q8IYT8	ULK2	unc-51 like autophagy activating kinase 2	ATG-protein-cycling
MAP1LC3/LC3	A0A0K2HZT8	Alanine/arginine-rich_protein	3662	Q99570	PIK3R4	phosphoinositide-3-kinase regulatory subunit 4	Vesicle-nucleation
MAP1LC3/LC3	B2HJK3	Conserved_hypothetical_alanine_and_arginine_rich_protein	3662	O75385	ULK1	unc-51 like autophagy activating kinase 1	Induction
MAP1LC3/LC3	B2HJK3	Conserved_hypothetical_alanine_and_arginine_rich_protein	3662	O75385	ULK1	unc-51 like autophagy activating kinase 1	ATG-protein-cycling
MAP1LC3/LC3	B2HJK3	Conserved_hypothetical_alanine_and_arginine_rich_protein	3662	Q8IYT8	ULK2	unc-51 like autophagy activating kinase 2	Induction
MAP1LC3/LC3	B2HJK3	Conserved_hypothetical_alanine_and_arginine_rich_protein	3662	Q8IYT8	ULK2	unc-51 like autophagy activating kinase 2	ATG-protein-cycling
MAP1LC3/LC3	B2HJK3	Conserved_hypothetical_alanine_and_arginine_rich_protein	3662	Q99570	PIK3R4	phosphoinositide-3-kinase regulatory subunit 4	Vesicle-nucleation
MAP1LC3/LC3	A5U6S2	Uncharacterized_protein	3662	O75385	ULK1	unc-51 like autophagy activating kinase 1	Induction
MAP1LC3/LC3	A5U6S2	Uncharacterized_protein	3662	O75385	ULK1	unc-51 like autophagy activating kinase 1	ATG-protein-cycling
MAP1LC3/LC3	A5U6S2	Uncharacterized_protein	3662	Q8IYT8	ULK2	unc-51 like autophagy activating kinase 2	Induction
MAP1LC3/LC3	A5U6S2	Uncharacterized_protein	3662	Q8IYT8	ULK2	unc-51 like autophagy activating kinase 2	ATG-protein-cycling
MAP1LC3/LC3	A5U6S2	Uncharacterized_protein	3662	Q99570	PIK3R4	phosphoinositide-3-kinase regulatory subunit 4	Vesicle-nucleation
MAP1LC3/LC3	A0A089QQV0	Uncharacterized_protein	3662	O75385	ULK1	unc-51 like autophagy activating kinase 1	Induction
MAP1LC3/LC3	A0A089QQV0	Uncharacterized_protein	3662	O75385	ULK1	unc-51 like autophagy activating kinase 1	ATG-protein-cycling
MAP1LC3/LC3	A0A089QQV0	Uncharacterized_protein	3662	Q8IYT8	ULK2	unc-51 like autophagy activating kinase 2	Induction
MAP1LC3/LC3	A0A089QQV0	Uncharacterized_protein	3662	Q8IYT8	ULK2	unc-51 like autophagy activating kinase 2	ATG-protein-cycling
MAP1LC3/LC3	A0A089QQV0	Uncharacterized_protein	3662	Q99570	PIK3R4	phosphoinositide-3-kinase regulatory subunit 4	Vesicle-nucleation
MAP1LC3/LC3	P9WL21	Uncharacterized_protein_Rv2917	3662	O75385	ULK1	unc-51 like autophagy activating kinase 1	Induction
MAP1LC3/LC3	P9WL21	Uncharacterized_protein_Rv2917	3662	O75385	ULK1	unc-51 like autophagy activating kinase 1	ATG-protein-cycling
MAP1LC3/LC3	P9WL21	Uncharacterized_protein_Rv2917	3662	Q8IYT8	ULK2	unc-51 like autophagy activating kinase 2	Induction
MAP1LC3/LC3	P9WL21	Uncharacterized_protein_Rv2917	3662	Q8IYT8	ULK2	unc-51 like autophagy activating kinase 2	ATG-protein-cycling
MAP1LC3/LC3	P9WL21	Uncharacterized_protein_Rv2917	3662	Q99570	PIK3R4	phosphoinositide-3-kinase regulatory subunit 4	Vesicle-nucleation
MAP1LC3/LC3	A0A0H3LHC4	Uncharacterized_protein	3662	O75385	ULK1	unc-51 like autophagy activating kinase 1	Induction
MAP1LC3/LC3	A0A0H3LHC4	Uncharacterized_protein	3662	O75385	ULK1	unc-51 like autophagy activating kinase 1	ATG-protein-cycling
MAP1LC3/LC3	A0A0H3LHC4	Uncharacterized_protein	3662	Q8IYT8	ULK2	unc-51 like autophagy activating kinase 2	Induction
MAP1LC3/LC3	A0A0H3LHC4	Uncharacterized_protein	3662	Q8IYT8	ULK2	unc-51 like autophagy activating kinase 2	ATG-protein-cycling
MAP1LC3/LC3	A0A0H3LHC4	Uncharacterized_protein	3662	Q99570	PIK3R4	phosphoinositide-3-kinase regulatory subunit 4	Vesicle-nucleation
MAP1LC3/LC3	A0A0H3GIZ6	Chitin-binding_protein	3707	O75385	ULK1	unc-51 like autophagy activating kinase 1	Induction
MAP1LC3/LC3	A0A0H3GIZ6	Chitin-binding_protein	3707	O75385	ULK1	unc-51 like autophagy activating kinase 1	ATG-protein-cycling
MAP1LC3/LC3	A0A0H3GIZ6	Chitin-binding_protein	3707	Q8IYT8	ULK2	unc-51 like autophagy activating kinase 2	Induction
MAP1LC3/LC3	A0A0H3GIZ6	Chitin-binding_protein	3707	Q8IYT8	ULK2	unc-51 like autophagy activating kinase 2	ATG-protein-cycling
MAP1LC3/LC3	A0A0H3GIZ6	Chitin-binding_protein	3707	Q99570	PIK3R4	phosphoinositide-3-kinase regulatory subunit 4	Vesicle-nucleation
MAP1LC3/LC3	Q8Y4H4	Lmo2467_protein	3707	O75385	ULK1	unc-51 like autophagy activating kinase 1	Induction
MAP1LC3/LC3	Q8Y4H4	Lmo2467_protein	3707	O75385	ULK1	unc-51 like autophagy activating kinase 1	ATG-protein-cycling
MAP1LC3/LC3	Q8Y4H4	Lmo2467_protein	3707	Q8IYT8	ULK2	unc-51 like autophagy activating kinase 2	Induction
MAP1LC3/LC3	Q8Y4H4	Lmo2467_protein	3707	Q8IYT8	ULK2	unc-51 like autophagy activating kinase 2	ATG-protein-cycling
MAP1LC3/LC3	Q8Y4H4	Lmo2467_protein	3707	Q99570	PIK3R4	phosphoinositide-3-kinase regulatory subunit 4	Vesicle-nucleation
MAP1LC3/LC3	A0A0H3JXV7	MW0023_protein	4074	O75143	ATG13	autophagy related 13	Induction
MAP1LC3/LC3	A0A0H3JXV7	MW0023_protein	4074	O75143	ATG13	autophagy related 13	ATG-protein-cycling
MAP1LC3/LC3	A0A0H3JXV7	MW0023_protein	4074	Q8IYT8	ULK2	unc-51 like autophagy activating kinase 2	Induction
MAP1LC3/LC3	A0A0H3JXV7	MW0023_protein	4074	Q8IYT8	ULK2	unc-51 like autophagy activating kinase 2	ATG-protein-cycling
MAP1LC3/LC3	A0A0H3JXV7	MW0023_protein	4074	Q13501	SQSTM1	sequestosome 1	Cargo-recognition-and-packaging
MAP1LC3/LC3	A0A0H3JXV7	MW0023_protein	4074	O75385	ULK1	unc-51 like autophagy activating kinase 1	Induction
MAP1LC3/LC3	A0A0H3JXV7	MW0023_protein	4074	O75385	ULK1	unc-51 like autophagy activating kinase 1	ATG-protein-cycling
MAP1LC3/LC3	A0A0H3JXV7	MW0023_protein	4074	Q99570	PIK3R4	phosphoinositide-3-kinase regulatory subunit 4	Vesicle-nucleation
MAP1LC3/LC3	A0A0H3JXV7	MW0023_protein	4074	O94817	ATG12	autophagy related 12	Vesicle-expansion-and-completion
MAP1LC3/LC3	A0A0H3JXV7	MW0023_protein	4074	Q6ZNE5	ATG14	autophagy related 14	Vesicle-nucleation
MAP1LC3/LC3	A0A0H3JXV7	MW0023_protein	4074	Q14457	BECN1	beclin 1	Vesicle-nucleation
MAP1LC3/LC3	A0A0H3JXV7	MW0023_protein	4074	Q8TDY2	RB1CC1	RB1 inducible coiled-coil 1	Induction
MAP1LC3/LC3	A0A0H3JXV7	MW0023_protein	4074	Q5MNZ9	WIPI1	WD repeat domain, phosphoinositide interacting 1	ATG-protein-cycling
MAP1LC3/LC3	A0A0H3JXV7	MW0023_protein	4074	O95352	ATG7	autophagy related 7	Vesicle-expansion-and-completion
MAP1LC3/LC3	A0A0H3JXV7	MW0023_protein	4074	Q7Z3C6	ATG9A	autophagy related 9A	Induction
MAP1LC3/LC3	A0A0H3JXV7	MW0023_protein	4074	Q7Z3C6	ATG9A	autophagy related 9A	Vesicle-expansion-and-completion
MAP1LC3/LC3	A0A0H3JXV7	MW0023_protein	4074	Q9H0Y0	ATG10	autophagy related 10	Vesicle-expansion-and-completion
MAP1LC3/LC3	A0A0H3JXV7	MW0023_protein	4074	Q9H1Y0	ATG5	autophagy related 5	Vesicle-expansion-and-completion
MAP1LC3/LC3	A0A0H3JXV7	MW0023_protein	4074	Q2TAZ0	ATG2A	autophagy related 2A	ATG-protein-cycling
MAP1LC3/LC3	A0A0H3JXV7	MW0023_protein	4074	Q7Z6L1	TECPR1	tectonin beta-propeller repeat containing 1	Fusion-With-lysosome
MAP1LC3/LC3	A0A0H3JXV7	MW0023_protein	4074	Q9Y4P8	WIPI2	WD repeat domain, phosphoinositide interacting 2	ATG-protein-cycling
MAP1LC3/LC3	A0A0H3JXV7	MW0023_protein	4074	Q96BY7	ATG2B	autophagy related 2B	ATG-protein-cycling
MAP1LC3/LC3	A0A0H3JXV7	MW0023_protein	4074	Q9BSB4	ATG101	autophagy related A1	Induction
MAP1LC3/LC3	A0A0H3JXV7	MW0023_protein	4074	Q9C0C7	AMBRA1	autophagy and beclin 1 regulator 1	Vesicle-nucleation
MAP1LC3/LC3	A0A0H3JXV7	MW0023_protein	4074	Q676U5	ATG16L1	autophagy related 16 like 1	Vesicle-expansion-and-completion
MAP1LC3/LC3	A0A0H3JXV7	MW0023_protein	4074	Q9BQS8	FYCO1	FYVE and coiled-coil domain containing 1	Transport-of-autophagosome
MAP1LC3/LC3	A0A0H3JXV7	MW0023_protein	4074	Q8NAA4	ATG16L2	autophagy related 16 like 2	Vesicle-expansion-and-completion
MAP1LC3/LC3	Q2G253	Uncharacterized_protein	4074	O75143	ATG13	autophagy related 13	Induction
MAP1LC3/LC3	Q2G253	Uncharacterized_protein	4074	O75143	ATG13	autophagy related 13	ATG-protein-cycling
MAP1LC3/LC3	Q2G253	Uncharacterized_protein	4074	Q8IYT8	ULK2	unc-51 like autophagy activating kinase 2	Induction
MAP1LC3/LC3	Q2G253	Uncharacterized_protein	4074	Q8IYT8	ULK2	unc-51 like autophagy activating kinase 2	ATG-protein-cycling
MAP1LC3/LC3	Q2G253	Uncharacterized_protein	4074	Q13501	SQSTM1	sequestosome 1	Cargo-recognition-and-packaging
MAP1LC3/LC3	Q2G253	Uncharacterized_protein	4074	O75385	ULK1	unc-51 like autophagy activating kinase 1	Induction
MAP1LC3/LC3	Q2G253	Uncharacterized_protein	4074	O75385	ULK1	unc-51 like autophagy activating kinase 1	ATG-protein-cycling
MAP1LC3/LC3	Q2G253	Uncharacterized_protein	4074	Q99570	PIK3R4	phosphoinositide-3-kinase regulatory subunit 4	Vesicle-nucleation
MAP1LC3/LC3	Q2G253	Uncharacterized_protein	4074	O94817	ATG12	autophagy related 12	Vesicle-expansion-and-completion
MAP1LC3/LC3	Q2G253	Uncharacterized_protein	4074	Q6ZNE5	ATG14	autophagy related 14	Vesicle-nucleation
MAP1LC3/LC3	Q2G253	Uncharacterized_protein	4074	Q14457	BECN1	beclin 1	Vesicle-nucleation
MAP1LC3/LC3	Q2G253	Uncharacterized_protein	4074	Q8TDY2	RB1CC1	RB1 inducible coiled-coil 1	Induction
MAP1LC3/LC3	Q2G253	Uncharacterized_protein	4074	Q5MNZ9	WIPI1	WD repeat domain, phosphoinositide interacting 1	ATG-protein-cycling
MAP1LC3/LC3	Q2G253	Uncharacterized_protein	4074	O95352	ATG7	autophagy related 7	Vesicle-expansion-and-completion
MAP1LC3/LC3	Q2G253	Uncharacterized_protein	4074	Q7Z3C6	ATG9A	autophagy related 9A	Induction
MAP1LC3/LC3	Q2G253	Uncharacterized_protein	4074	Q7Z3C6	ATG9A	autophagy related 9A	Vesicle-expansion-and-completion
MAP1LC3/LC3	Q2G253	Uncharacterized_protein	4074	Q9H0Y0	ATG10	autophagy related 10	Vesicle-expansion-and-completion
MAP1LC3/LC3	Q2G253	Uncharacterized_protein	4074	Q9H1Y0	ATG5	autophagy related 5	Vesicle-expansion-and-completion
MAP1LC3/LC3	Q2G253	Uncharacterized_protein	4074	Q2TAZ0	ATG2A	autophagy related 2A	ATG-protein-cycling
MAP1LC3/LC3	Q2G253	Uncharacterized_protein	4074	Q7Z6L1	TECPR1	tectonin beta-propeller repeat containing 1	Fusion-With-lysosome
MAP1LC3/LC3	Q2G253	Uncharacterized_protein	4074	Q9Y4P8	WIPI2	WD repeat domain, phosphoinositide interacting 2	ATG-protein-cycling
MAP1LC3/LC3	Q2G253	Uncharacterized_protein	4074	Q96BY7	ATG2B	autophagy related 2B	ATG-protein-cycling
MAP1LC3/LC3	Q2G253	Uncharacterized_protein	4074	Q9BSB4	ATG101	autophagy related A1	Induction
MAP1LC3/LC3	Q2G253	Uncharacterized_protein	4074	Q9C0C7	AMBRA1	autophagy and beclin 1 regulator 1	Vesicle-nucleation
MAP1LC3/LC3	Q2G253	Uncharacterized_protein	4074	Q676U5	ATG16L1	autophagy related 16 like 1	Vesicle-expansion-and-completion
MAP1LC3/LC3	Q2G253	Uncharacterized_protein	4074	Q9BQS8	FYCO1	FYVE and coiled-coil domain containing 1	Transport-of-autophagosome
MAP1LC3/LC3	Q2G253	Uncharacterized_protein	4074	Q8NAA4	ATG16L2	autophagy related 16 like 2	Vesicle-expansion-and-completion
MAP1LC3/LC3	A0A0E1NTJ0	E3_ubiquitin-protein_ligase_slrP	9111	Q9H1Y0	ATG5	autophagy related 5	Vesicle-expansion-and-completion
MAP1LC3/LC3	A0A0E1NTJ0	E3_ubiquitin-protein_ligase_slrP	9111	O75385	ULK1	unc-51 like autophagy activating kinase 1	Induction
MAP1LC3/LC3	A0A0E1NTJ0	E3_ubiquitin-protein_ligase_slrP	9111	O75385	ULK1	unc-51 like autophagy activating kinase 1	ATG-protein-cycling
MAP1LC3/LC3	A0A0E1NTJ0	E3_ubiquitin-protein_ligase_slrP	9111	Q8IYT8	ULK2	unc-51 like autophagy activating kinase 2	Induction
MAP1LC3/LC3	A0A0E1NTJ0	E3_ubiquitin-protein_ligase_slrP	9111	Q8IYT8	ULK2	unc-51 like autophagy activating kinase 2	ATG-protein-cycling
MAP1LC3/LC3	A0A0E1NTJ0	E3_ubiquitin-protein_ligase_slrP	9111	Q99570	PIK3R4	phosphoinositide-3-kinase regulatory subunit 4	Vesicle-nucleation
MAP1LC3/LC3	A0A0H3B0U0	Antigenic_leucine-rich_repeat_protein	10366	Q9H1Y0	ATG5	autophagy related 5	Vesicle-expansion-and-completion
MAP1LC3/LC3	A0A0H3B0U0	Antigenic_leucine-rich_repeat_protein	10366	O75385	ULK1	unc-51 like autophagy activating kinase 1	Induction
MAP1LC3/LC3	A0A0H3B0U0	Antigenic_leucine-rich_repeat_protein	10366	O75385	ULK1	unc-51 like autophagy activating kinase 1	ATG-protein-cycling
MAP1LC3/LC3	A0A0H3B0U0	Antigenic_leucine-rich_repeat_protein	10366	Q8IYT8	ULK2	unc-51 like autophagy activating kinase 2	Induction
MAP1LC3/LC3	A0A0H3B0U0	Antigenic_leucine-rich_repeat_protein	10366	Q8IYT8	ULK2	unc-51 like autophagy activating kinase 2	ATG-protein-cycling
MAP1LC3/LC3	A0A0H3B0U0	Antigenic_leucine-rich_repeat_protein	10366	Q99570	PIK3R4	phosphoinositide-3-kinase regulatory subunit 4	Vesicle-nucleation
MAP1LC3/LC3	A0A0H2XI02	5'-nucleotidase_family_protein	21007	O75143	ATG13	autophagy related 13	Induction
MAP1LC3/LC3	A0A0H2XI02	5'-nucleotidase_family_protein	21007	O75143	ATG13	autophagy related 13	ATG-protein-cycling
MAP1LC3/LC3	A0A0H2XI02	5'-nucleotidase_family_protein	21007	Q8IYT8	ULK2	unc-51 like autophagy activating kinase 2	Induction
MAP1LC3/LC3	A0A0H2XI02	5'-nucleotidase_family_protein	21007	Q8IYT8	ULK2	unc-51 like autophagy activating kinase 2	ATG-protein-cycling
MAP1LC3/LC3	A0A0H2XI02	5'-nucleotidase_family_protein	21007	Q13501	SQSTM1	sequestosome 1	Cargo-recognition-and-packaging
MAP1LC3/LC3	A0A0H2XI02	5'-nucleotidase_family_protein	21007	O75385	ULK1	unc-51 like autophagy activating kinase 1	Induction
MAP1LC3/LC3	A0A0H2XI02	5'-nucleotidase_family_protein	21007	O75385	ULK1	unc-51 like autophagy activating kinase 1	ATG-protein-cycling
MAP1LC3/LC3	A0A0H2XI02	5'-nucleotidase_family_protein	21007	Q99570	PIK3R4	phosphoinositide-3-kinase regulatory subunit 4	Vesicle-nucleation
MAP1LC3/LC3	A0A0H2XI02	5'-nucleotidase_family_protein	21007	O94817	ATG12	autophagy related 12	Vesicle-expansion-and-completion
MAP1LC3/LC3	A0A0H2XI02	5'-nucleotidase_family_protein	21007	Q6ZNE5	ATG14	autophagy related 14	Vesicle-nucleation
MAP1LC3/LC3	A0A0H2XI02	5'-nucleotidase_family_protein	21007	Q14457	BECN1	beclin 1	Vesicle-nucleation
MAP1LC3/LC3	A0A0H2XI02	5'-nucleotidase_family_protein	21007	Q8TDY2	RB1CC1	RB1 inducible coiled-coil 1	Induction
MAP1LC3/LC3	A0A0H2XI02	5'-nucleotidase_family_protein	21007	Q5MNZ9	WIPI1	WD repeat domain, phosphoinositide interacting 1	ATG-protein-cycling
MAP1LC3/LC3	A0A0H2XI02	5'-nucleotidase_family_protein	21007	O95352	ATG7	autophagy related 7	Vesicle-expansion-and-completion
MAP1LC3/LC3	A0A0H2XI02	5'-nucleotidase_family_protein	21007	Q7Z3C6	ATG9A	autophagy related 9A	Induction
MAP1LC3/LC3	A0A0H2XI02	5'-nucleotidase_family_protein	21007	Q7Z3C6	ATG9A	autophagy related 9A	Vesicle-expansion-and-completion
MAP1LC3/LC3	A0A0H2XI02	5'-nucleotidase_family_protein	21007	Q9H0Y0	ATG10	autophagy related 10	Vesicle-expansion-and-completion
MAP1LC3/LC3	A0A0H2XI02	5'-nucleotidase_family_protein	21007	Q9H1Y0	ATG5	autophagy related 5	Vesicle-expansion-and-completion
MAP1LC3/LC3	A0A0H2XI02	5'-nucleotidase_family_protein	21007	Q2TAZ0	ATG2A	autophagy related 2A	ATG-protein-cycling
MAP1LC3/LC3	A0A0H2XI02	5'-nucleotidase_family_protein	21007	Q7Z6L1	TECPR1	tectonin beta-propeller repeat containing 1	Fusion-With-lysosome
MAP1LC3/LC3	A0A0H2XI02	5'-nucleotidase_family_protein	21007	Q9Y4P8	WIPI2	WD repeat domain, phosphoinositide interacting 2	ATG-protein-cycling
MAP1LC3/LC3	A0A0H2XI02	5'-nucleotidase_family_protein	21007	Q96BY7	ATG2B	autophagy related 2B	ATG-protein-cycling
MAP1LC3/LC3	A0A0H2XI02	5'-nucleotidase_family_protein	21007	Q9BSB4	ATG101	autophagy related A1	Induction
MAP1LC3/LC3	A0A0H2XI02	5'-nucleotidase_family_protein	21007	Q9C0C7	AMBRA1	autophagy and beclin 1 regulator 1	Vesicle-nucleation
MAP1LC3/LC3	A0A0H2XI02	5'-nucleotidase_family_protein	21007	Q676U5	ATG16L1	autophagy related 16 like 1	Vesicle-expansion-and-completion
MAP1LC3/LC3	A0A0H2XI02	5'-nucleotidase_family_protein	21007	Q9BQS8	FYCO1	FYVE and coiled-coil domain containing 1	Transport-of-autophagosome
MAP1LC3/LC3	A0A0H2XI02	5'-nucleotidase_family_protein	21007	Q8NAA4	ATG16L2	autophagy related 16 like 2	Vesicle-expansion-and-completion
MAP1LC3/LC3	B2HK22	Serine/threonine-protein_kinase_transcriptional_regulatory_protein	23398	Q86TL0	ATG4D	autophagy related 4D cysteine peptidase	Vesicle-expansion-and-completion
MAP1LC3/LC3	B2HK22	Serine/threonine-protein_kinase_transcriptional_regulatory_protein	23398	Q99570	PIK3R4	phosphoinositide-3-kinase regulatory subunit 4	Vesicle-nucleation
MAP1LC3/LC3	B2HK22	Serine/threonine-protein_kinase_transcriptional_regulatory_protein	23398	Q2TAZ0	ATG2A	autophagy related 2A	ATG-protein-cycling
MAP1LC3/LC3	B2HK22	Serine/threonine-protein_kinase_transcriptional_regulatory_protein	23398	Q13501	SQSTM1	sequestosome 1	Cargo-recognition-and-packaging
MAP1LC3/LC3	B2HK22	Serine/threonine-protein_kinase_transcriptional_regulatory_protein	23398	O94817	ATG12	autophagy related 12	Vesicle-expansion-and-completion
MAP1LC3/LC3	B2HK22	Serine/threonine-protein_kinase_transcriptional_regulatory_protein	23398	Q8NAA4	ATG16L2	autophagy related 16 like 2	Vesicle-expansion-and-completion
MAP1LC3/LC3	B2HK22	Serine/threonine-protein_kinase_transcriptional_regulatory_protein	23398	Q8TDY2	RB1CC1	RB1 inducible coiled-coil 1	Induction
MAP1LC3/LC3	B2HK22	Serine/threonine-protein_kinase_transcriptional_regulatory_protein	23398	Q676U5	ATG16L1	autophagy related 16 like 1	Vesicle-expansion-and-completion
MAP1LC3/LC3	B2HK22	Serine/threonine-protein_kinase_transcriptional_regulatory_protein	23398	Q14457	BECN1	beclin 1	Vesicle-nucleation
MAP1LC3/LC3	B2HK22	Serine/threonine-protein_kinase_transcriptional_regulatory_protein	23398	Q5MNZ9	WIPI1	WD repeat domain, phosphoinositide interacting 1	ATG-protein-cycling
MAP1LC3/LC3	B2HK22	Serine/threonine-protein_kinase_transcriptional_regulatory_protein	23398	O75385	ULK1	unc-51 like autophagy activating kinase 1	Induction
MAP1LC3/LC3	B2HK22	Serine/threonine-protein_kinase_transcriptional_regulatory_protein	23398	O75385	ULK1	unc-51 like autophagy activating kinase 1	ATG-protein-cycling
MAP1LC3/LC3	B2HK22	Serine/threonine-protein_kinase_transcriptional_regulatory_protein	23398	Q9P2Y5	UVRAG	UV radiation resistance associated	Vesicle-nucleation
MAP1LC3/LC3	B2HK22	Serine/threonine-protein_kinase_transcriptional_regulatory_protein	23398	Q8IYT8	ULK2	unc-51 like autophagy activating kinase 2	Induction
MAP1LC3/LC3	B2HK22	Serine/threonine-protein_kinase_transcriptional_regulatory_protein	23398	Q8IYT8	ULK2	unc-51 like autophagy activating kinase 2	ATG-protein-cycling
MAP1LC3/LC3	B2HK22	Serine/threonine-protein_kinase_transcriptional_regulatory_protein	23398	Q7Z3C6	ATG9A	autophagy related 9A	Induction
MAP1LC3/LC3	B2HK22	Serine/threonine-protein_kinase_transcriptional_regulatory_protein	23398	Q7Z3C6	ATG9A	autophagy related 9A	Vesicle-expansion-and-completion
MAP1LC3/LC3	B2HK22	Serine/threonine-protein_kinase_transcriptional_regulatory_protein	23398	Q9C0C7	AMBRA1	autophagy and beclin 1 regulator 1	Vesicle-nucleation
MAP1LC3/LC3	B2HK22	Serine/threonine-protein_kinase_transcriptional_regulatory_protein	23398	Q96BY7	ATG2B	autophagy related 2B	ATG-protein-cycling
MAP1LC3/LC3	B2HK22	Serine/threonine-protein_kinase_transcriptional_regulatory_protein	23398	Q9BQS8	FYCO1	FYVE and coiled-coil domain containing 1	Transport-of-autophagosome
MAP1LC3/LC3	B2HK22	Serine/threonine-protein_kinase_transcriptional_regulatory_protein	23398	A6NCE7	MAP1LC3B2	microtubule associated protein 1 light chain 3 beta 2	Vesicle-expansion-and-completion
MAP1LC3/LC3	B2HK22	Serine/threonine-protein_kinase_transcriptional_regulatory_protein	23398	Q9GZQ8	MAP1LC3B	microtubule associated protein 1 light chain 3 beta	Vesicle-expansion-and-completion
MAP1LC3/LC3	B2HK22	Serine/threonine-protein_kinase_transcriptional_regulatory_protein	23398	Q9BXW4	MAP1LC3C	microtubule associated protein 1 light chain 3 gamma	Vesicle-expansion-and-completion
MAP1LC3/LC3	B2HK22	Serine/threonine-protein_kinase_transcriptional_regulatory_protein	23398	Q9H492	MAP1LC3A	microtubule associated protein 1 light chain 3 alpha	Vesicle-expansion-and-completion
MAP1LC3/LC3	B2HK22	Serine/threonine-protein_kinase_transcriptional_regulatory_protein	23398	Q96DT6	ATG4C	autophagy related 4C cysteine peptidase	Vesicle-expansion-and-completion
MAP1LC3/LC3	B2HK22	Serine/threonine-protein_kinase_transcriptional_regulatory_protein	23398	O75143	ATG13	autophagy related 13	Induction
MAP1LC3/LC3	B2HK22	Serine/threonine-protein_kinase_transcriptional_regulatory_protein	23398	O75143	ATG13	autophagy related 13	ATG-protein-cycling
MAP1LC3/LC3	B2HK22	Serine/threonine-protein_kinase_transcriptional_regulatory_protein	23398	Q8NEB9	PIK3C3	phosphatidylinositol 3-kinase catalytic subunit type 3	Vesicle-nucleation
MAP1LC3/LC3	B2HK22	Serine/threonine-protein_kinase_transcriptional_regulatory_protein	23398	Q9Y4P8	WIPI2	WD repeat domain, phosphoinositide interacting 2	ATG-protein-cycling
MAP1LC3/LC3	B2HK22	Serine/threonine-protein_kinase_transcriptional_regulatory_protein	23398	Q9H0Y0	ATG10	autophagy related 10	Vesicle-expansion-and-completion
MAP1LC3/LC3	B2HK22	Serine/threonine-protein_kinase_transcriptional_regulatory_protein	23398	O95352	ATG7	autophagy related 7	Vesicle-expansion-and-completion
MAP1LC3/LC3	B2HK22	Serine/threonine-protein_kinase_transcriptional_regulatory_protein	23398	Q7Z6L1	TECPR1	tectonin beta-propeller repeat containing 1	Fusion-With-lysosome
MAP1LC3/LC3	B2HK22	Serine/threonine-protein_kinase_transcriptional_regulatory_protein	23398	Q9H1Y0	ATG5	autophagy related 5	Vesicle-expansion-and-completion
MAP1LC3/LC3	B2HK22	Serine/threonine-protein_kinase_transcriptional_regulatory_protein	23398	Q8WYN0	ATG4A	autophagy related 4A cysteine peptidase	Vesicle-expansion-and-completion
MAP1LC3/LC3	B2HK22	Serine/threonine-protein_kinase_transcriptional_regulatory_protein	23398	Q9Y4P1	ATG4B	autophagy related 4B cysteine peptidase	Vesicle-expansion-and-completion
MAP1LC3/LC3	B2HK22	Serine/threonine-protein_kinase_transcriptional_regulatory_protein	23398	Q9BSB4	ATG101	autophagy related A1	Induction
MAP1LC3/LC3	Q2GJY2	Ankyrin-repeat_protein_AnkA	24338	Q9C0C7	AMBRA1	autophagy and beclin 1 regulator 1	Vesicle-nucleation
MAP1LC3/LC3	Q2GJY2	Ankyrin-repeat_protein_AnkA	24338	O75385	ULK1	unc-51 like autophagy activating kinase 1	Induction
MAP1LC3/LC3	Q2GJY2	Ankyrin-repeat_protein_AnkA	24338	O75385	ULK1	unc-51 like autophagy activating kinase 1	ATG-protein-cycling
MAP1LC3/LC3	Q2GJY2	Ankyrin-repeat_protein_AnkA	24338	Q86TL0	ATG4D	autophagy related 4D cysteine peptidase	Vesicle-expansion-and-completion
MAP1LC3/LC3	Q2GJY2	Ankyrin-repeat_protein_AnkA	24338	Q8IYT8	ULK2	unc-51 like autophagy activating kinase 2	Induction
MAP1LC3/LC3	Q2GJY2	Ankyrin-repeat_protein_AnkA	24338	Q8IYT8	ULK2	unc-51 like autophagy activating kinase 2	ATG-protein-cycling
MAP1LC3/LC3	Q2GJY2	Ankyrin-repeat_protein_AnkA	24338	Q99570	PIK3R4	phosphoinositide-3-kinase regulatory subunit 4	Vesicle-nucleation
